# Supplementary material for: Characterization of High and Low IFNG-Expressing Subgroups in Atopic Dermatitis
Source: Int J Mol Sci. 2024 Jun 3;25(11):6158. doi: 10.3390/ijms25116158 (PMC11173096; doi:10.3390/ijms25116158)
Supplement: Supplementary file 1 [file ijms-25-06158-s001.zip › Supplements_IFNG_AD_upload/Suppl. Table.xlsx]

## Sheet: Table_S1_only_high_IFNg
Table S1: Functional enrichment analysis of 508 DEGs exclusively for high IFNG AD subgroup without dupilumab
#category	term ID	term description	observed gene count	background gene count	strength	false discovery rate	matching proteins in your network (IDs)	matching proteins in your network (labels)
GO Process	GO:0002682	Regulation of immune system process	122	1438	0.54	4.47e-29	9606.ENSP00000009530,9606.ENSP00000011653,9606.ENSP00000046794,9606.ENSP00000207549,9606.ENSP00000216117,9606.ENSP00000219150,9606.ENSP00000219596,9606.ENSP00000221804,9606.ENSP00000221954,9606.ENSP00000223795,9606.ENSP00000227163,9606.ENSP00000227348,9606.ENSP00000229135,9606.ENSP00000229829,9606.ENSP00000244537,9606.ENSP00000246551,9606.ENSP00000249071,9606.ENSP00000250092,9606.ENSP00000252229,…	CD74,CD4,LCP2,UNC13D,HMOX1,CORO1A,MEFV,CLC,CEACAM4,TNFSF8,SPI1,CRTAM,IFNG,HLA-DOA,H4C6,HCST,RAC2,CD68,MICB,THBS1,CYBA,CD33,TYROBP,SLA2,BIRC3,FCER2,ZAP70,CD27,FCGR2A,CAMK4,CD96,BATF,FCER1G,PIP,LILRA4,CCR2,NCKAP1L,VCAM1,TNFRSF11B,LRFN5,IL17D,COL3A1,SIRPG,TLR10,CD200R1,HAVCR2,CD84,PVRIG,FUT7,HCLS1,FAXDC2,CD6,CD8B,BTLA,SKAP1,HLA-DQA1,PIK3AP1,TCF7,RASAL3,APOD,C5AR1,CCDC88B,FCGR2B,NLRC3,HLA-DRB1,CD247,…
GO Process	GO:0006955	Immune response	112	1321	0.54	1.95e-26	9606.ENSP00000009530,9606.ENSP00000011653,9606.ENSP00000046794,9606.ENSP00000207549,9606.ENSP00000219150,9606.ENSP00000219596,9606.ENSP00000221978,9606.ENSP00000223795,9606.ENSP00000227163,9606.ENSP00000227348,9606.ENSP00000229135,9606.ENSP00000229332,9606.ENSP00000229829,9606.ENSP00000246115,9606.ENSP00000250092,9606.ENSP00000252229,9606.ENSP00000260356,9606.ENSP00000261623,9606.ENSP00000262629,…	CD74,CD4,LCP2,UNC13D,CORO1A,MEFV,NKG7,TNFSF8,SPI1,CRTAM,IFNG,CLEC4A,HLA-DOA,S1PR4,CD68,MICB,THBS1,CYBA,TYROBP,SLA2,LY9,ZAP70,CD27,GZMA,CAMK4,ITGB6,CD96,BATF,FCER1G,LILRA4,CCR2,CSF2,RNASE6,TLR10,CTSW,HAVCR2,CD84,FUT7,CD6,CCR8,IFITM1,CD8B,BTLA,WFDC10B,SKAP1,HLA-DQA1,TCF7,C5AR1,ITGAL,PSMB10,FCGR2B,HLA-DRB1,MPEG1,CD247,XCL1,XCL2,CD244,SLAMF6,TNFAIP8L2,CTSS,GBP5,GBP1,MCOLN2,IFI44L,ZBP1,FCN1,IFIT3,FGR,…
GO Process	GO:0002376	Immune system process	143	2121	0.44	1.20e-25	9606.ENSP00000009530,9606.ENSP00000011653,9606.ENSP00000046794,9606.ENSP00000207549,9606.ENSP00000215886,9606.ENSP00000216117,9606.ENSP00000216223,9606.ENSP00000219150,9606.ENSP00000219596,9606.ENSP00000221978,9606.ENSP00000223795,9606.ENSP00000227163,9606.ENSP00000227348,9606.ENSP00000229135,9606.ENSP00000229332,9606.ENSP00000229829,9606.ENSP00000246115,9606.ENSP00000250092,9606.ENSP00000252229,…	CD74,CD4,LCP2,UNC13D,LGALS2,HMOX1,IL2RB,CORO1A,MEFV,NKG7,TNFSF8,SPI1,CRTAM,IFNG,CLEC4A,HLA-DOA,S1PR4,CD68,MICB,THBS1,CYBA,SLC12A2,TYROBP,SLA2,LY9,ZAP70,CD27,FCGR2A,GZMA,CAMK4,ITGB6,CD96,BATF,FCER1G,LILRA4,CCR2,NCKAP1L,PDPN,VCAM1,CSF2,BATF2,RNASE6,TLR10,CD34,CTSW,HAVCR2,CD84,FUT7,HCLS1,CD6,CCR8,CD300C,IFITM1,CD8B,IKZF1,BTLA,WFDC10B,SKAP1,HLA-DQA1,TCF7,C5AR1,ITGAL,PSMB10,FCGR2B,NLRC3,HLA-DRB1,MPEG1…
GO Process	GO:0045321	Leukocyte activation	66	574	0.68	1.17e-20	9606.ENSP00000009530,9606.ENSP00000011653,9606.ENSP00000046794,9606.ENSP00000207549,9606.ENSP00000216223,9606.ENSP00000219150,9606.ENSP00000221978,9606.ENSP00000223795,9606.ENSP00000227163,9606.ENSP00000227348,9606.ENSP00000229135,9606.ENSP00000229332,9606.ENSP00000252229,9606.ENSP00000262629,9606.ENSP00000262866,9606.ENSP00000263285,9606.ENSP00000264972,9606.ENSP00000282356,9606.ENSP00000283249,…	CD74,CD4,LCP2,UNC13D,IL2RB,CORO1A,NKG7,TNFSF8,SPI1,CRTAM,IFNG,CLEC4A,MICB,TYROBP,SLA2,LY9,ZAP70,CAMK4,ITGB6,BATF,FCER1G,VCAM1,CSF2,BATF2,HAVCR2,CD84,FUT7,CD6,CD8B,IKZF1,TCF7,C5AR1,ITGAL,PSMB10,FCGR2B,NLRC3,CD247,CD244,SLAMF6,TNFAIP8L2,PREX1,C1QA,AIF1,PIK3CD,GATA3,RHOH,ITGA4,ITGB2,LAT2,LCP1,PRF1,TNF,TESPA1,LAX1,PIK3CG,LYN,DOCK2,TBC1D10C,FPR2,VAV1,LCK,TMEM106A,CD48,THEMIS,ITGAM,SPN
GO Process	GO:0050776	Regulation of immune response	80	844	0.59	1.17e-20	9606.ENSP00000009530,9606.ENSP00000011653,9606.ENSP00000046794,9606.ENSP00000207549,9606.ENSP00000216117,9606.ENSP00000219596,9606.ENSP00000221804,9606.ENSP00000227163,9606.ENSP00000227348,9606.ENSP00000229135,9606.ENSP00000246551,9606.ENSP00000249071,9606.ENSP00000252229,9606.ENSP00000261623,9606.ENSP00000262262,9606.ENSP00000262629,9606.ENSP00000262866,9606.ENSP00000263464,9606.ENSP00000264072,…	CD74,CD4,LCP2,UNC13D,HMOX1,MEFV,CLC,SPI1,CRTAM,IFNG,HCST,RAC2,MICB,CYBA,CD33,TYROBP,SLA2,BIRC3,FCER2,ZAP70,FCGR2A,CD96,BATF,FCER1G,LILRA4,CCR2,NCKAP1L,COL3A1,TLR10,CD200R1,HAVCR2,CD84,PVRIG,FUT7,CD8B,BTLA,SKAP1,PIK3AP1,C5AR1,FCGR2B,NLRC3,HLA-DRB1,CD247,XCL1,SLAMF6,PYHIN1,MNDA,CTSS,GBP5,GBP1,ZBP1,FCN1,FGR,C1QA,HLA-DQB1,TNFRSF1B,PIK3CD,GATA3,TLR7,KLRC2,HLA-DRA,ITGB2,LAT2,TNF,HLA-DMB,TESPA1,ARRB2,LA…
GO Process	GO:0006952	Defense response	104	1394	0.49	1.62e-20	9606.ENSP00000009530,9606.ENSP00000011653,9606.ENSP00000207549,9606.ENSP00000216117,9606.ENSP00000218388,9606.ENSP00000219150,9606.ENSP00000219596,9606.ENSP00000221978,9606.ENSP00000223795,9606.ENSP00000227163,9606.ENSP00000229135,9606.ENSP00000229332,9606.ENSP00000249066,9606.ENSP00000250092,9606.ENSP00000260356,9606.ENSP00000261623,9606.ENSP00000262629,9606.ENSP00000263285,9606.ENSP00000264972,…	CD74,CD4,UNC13D,HMOX1,TIMP1,CORO1A,MEFV,NKG7,TNFSF8,SPI1,IFNG,CLEC4A,APOL2,CD68,THBS1,CYBA,TYROBP,LY9,ZAP70,CAMK4,ITGB6,CD96,ADCY8,BATF,FCER1G,LILRA4,CCR2,VCAM1,INHBB,FOLR2,BATF2,RNASE6,IL17D,TLR10,HAVCR2,CD84,FUT7,CD6,CD300C,IFITM1,WFDC10B,MMP25,SIGLEC1,C5AR1,CCDC88B,ITGAL,STAT4,FCGR2B,CD163,HLA-DRB1,MPEG1,XCL1,XCL2,CD244,SLAMF6,MNDA,TNFAIP8L2,GBP5,GBP1,MCOLN2,IFI44L,ZBP1,FCN1,IFIT3,CSF3R,FGR,C1…
GO Process	GO:0002684	Positive regulation of immune system process	79	874	0.57	2.11e-19	9606.ENSP00000009530,9606.ENSP00000011653,9606.ENSP00000046794,9606.ENSP00000207549,9606.ENSP00000216117,9606.ENSP00000219150,9606.ENSP00000227163,9606.ENSP00000227348,9606.ENSP00000229135,9606.ENSP00000229829,9606.ENSP00000249071,9606.ENSP00000252229,9606.ENSP00000260356,9606.ENSP00000262629,9606.ENSP00000262866,9606.ENSP00000264072,9606.ENSP00000264972,9606.ENSP00000266557,9606.ENSP00000289902,…	CD74,CD4,LCP2,UNC13D,HMOX1,CORO1A,SPI1,CRTAM,IFNG,HLA-DOA,RAC2,MICB,THBS1,TYROBP,SLA2,FCER2,ZAP70,CD27,FCER1G,CCR2,NCKAP1L,VCAM1,SIRPG,HAVCR2,CD84,FUT7,HCLS1,CD6,CD8B,SKAP1,HLA-DQA1,RASAL3,C5AR1,CCDC88B,FCGR2B,HLA-DRB1,CD247,XCL1,XCL2,CD244,SLAMF6,PYHIN1,MNDA,GBP5,ZBP1,FCN1,FGR,C1QA,HLA-DQA2,HLA-DQB1,HLA-DRB5,GPSM3,AIF1,PIK3CD,GATA3,TLR7,RHOH,KLRC2,HLA-DRA,ITGA4,ITGB2,LAT2,HLA-DPA1,TNF,HLA-DMB,CC…
GO Process	GO:0001775	Cell activation	70	693	0.62	2.28e-19	9606.ENSP00000009530,9606.ENSP00000011653,9606.ENSP00000046794,9606.ENSP00000207549,9606.ENSP00000216223,9606.ENSP00000218388,9606.ENSP00000219150,9606.ENSP00000221978,9606.ENSP00000223795,9606.ENSP00000227163,9606.ENSP00000227348,9606.ENSP00000229135,9606.ENSP00000229332,9606.ENSP00000252229,9606.ENSP00000262629,9606.ENSP00000262866,9606.ENSP00000263285,9606.ENSP00000264972,9606.ENSP00000279227,…	CD74,CD4,LCP2,UNC13D,IL2RB,TIMP1,CORO1A,NKG7,TNFSF8,SPI1,CRTAM,IFNG,CLEC4A,MICB,TYROBP,SLA2,LY9,ZAP70,FERMT3,CAMK4,ITGB6,BATF,FCER1G,PDPN,VCAM1,CSF2,BATF2,COL3A1,HAVCR2,CD84,FUT7,CD6,CD8B,IKZF1,TCF7,C5AR1,ITGAL,PSMB10,FCGR2B,NLRC3,CD247,CD244,SLAMF6,TNFAIP8L2,PREX1,C1QA,AIF1,PIK3CD,GATA3,RHOH,ITGA4,ITGB2,LAT2,LCP1,PRF1,TNF,TESPA1,LAX1,PIK3CG,LYN,DOCK2,TBC1D10C,FPR2,VAV1,LCK,TMEM106A,CD48,THEMIS,I…
GO Process	GO:0002250	Adaptive immune response	50	359	0.76	1.91e-18	9606.ENSP00000009530,9606.ENSP00000011653,9606.ENSP00000207549,9606.ENSP00000227348,9606.ENSP00000229135,9606.ENSP00000229332,9606.ENSP00000229829,9606.ENSP00000252229,9606.ENSP00000262866,9606.ENSP00000263285,9606.ENSP00000264972,9606.ENSP00000266557,9606.ENSP00000282356,9606.ENSP00000286639,9606.ENSP00000289902,9606.ENSP00000312002,9606.ENSP00000312367,9606.ENSP00000323280,9606.ENSP00000331172,…	CD74,CD4,UNC13D,CRTAM,IFNG,CLEC4A,HLA-DOA,MICB,SLA2,LY9,ZAP70,CD27,CAMK4,BATF,FCER1G,HAVCR2,CD84,CD6,CD8B,BTLA,SKAP1,HLA-DQA1,FCGR2B,HLA-DRB1,CD247,CD244,SLAMF6,CTSS,MCOLN2,C1QA,HLA-DQA2,HLA-DQB1,HLA-DRB5,PIK3CD,GATA3,KLRC2,HLA-DRA,LAT2,CSF2RB,HLA-DPA1,PRF1,HLA-DMB,LAX1,HLA-DPB1,C4B,PIK3CG,LYN,THEMIS,HLA-DOB,SPN
GO Process	GO:0002694	Regulation of leukocyte activation	63	601	0.64	5.39e-18	9606.ENSP00000009530,9606.ENSP00000011653,9606.ENSP00000207549,9606.ENSP00000216117,9606.ENSP00000219150,9606.ENSP00000221804,9606.ENSP00000223795,9606.ENSP00000227163,9606.ENSP00000227348,9606.ENSP00000229135,9606.ENSP00000229829,9606.ENSP00000249071,9606.ENSP00000260356,9606.ENSP00000262262,9606.ENSP00000262629,9606.ENSP00000264972,9606.ENSP00000266557,9606.ENSP00000282356,9606.ENSP00000286639,…	CD74,CD4,UNC13D,HMOX1,CORO1A,CLC,TNFSF8,SPI1,CRTAM,IFNG,HLA-DOA,RAC2,THBS1,CD33,TYROBP,ZAP70,CD27,CAMK4,BATF,CCR2,NCKAP1L,VCAM1,LRFN5,SIRPG,HAVCR2,CD84,CD6,HLA-DQA1,TCF7,RASAL3,CCDC88B,FCGR2B,HLA-DRB1,XCL1,MNDA,TNFAIP8L2,FGR,HLA-DQA2,HLA-DQB1,HLA-DRB5,AIF1,LST1,TNFRSF1B,GATA3,RHOH,KLRC2,HLA-DRA,ITGB2,HLA-DPA1,TNF,HLA-DMB,TESPA1,LAX1,HLA-DPB1,TIGIT,LYN,TBC1D10C,CD300LF,VAV1,LCK,HLA-DOB,ITGAM,SPN
GO Process	GO:0050865	Regulation of cell activation	65	658	0.61	1.91e-17	9606.ENSP00000009530,9606.ENSP00000011653,9606.ENSP00000207549,9606.ENSP00000216117,9606.ENSP00000219150,9606.ENSP00000221804,9606.ENSP00000223795,9606.ENSP00000227163,9606.ENSP00000227348,9606.ENSP00000229135,9606.ENSP00000229829,9606.ENSP00000249071,9606.ENSP00000260356,9606.ENSP00000262262,9606.ENSP00000262629,9606.ENSP00000264972,9606.ENSP00000266557,9606.ENSP00000282356,9606.ENSP00000286639,…	CD74,CD4,UNC13D,HMOX1,CORO1A,CLC,TNFSF8,SPI1,CRTAM,IFNG,HLA-DOA,RAC2,THBS1,CD33,TYROBP,ZAP70,CD27,CAMK4,BATF,FCER1G,CCR2,NCKAP1L,PDPN,VCAM1,LRFN5,SIRPG,HAVCR2,CD84,CD6,HLA-DQA1,TCF7,RASAL3,CCDC88B,FCGR2B,HLA-DRB1,XCL1,MNDA,TNFAIP8L2,FGR,HLA-DQA2,HLA-DQB1,HLA-DRB5,AIF1,LST1,TNFRSF1B,GATA3,RHOH,KLRC2,HLA-DRA,ITGB2,HLA-DPA1,TNF,HLA-DMB,TESPA1,LAX1,HLA-DPB1,TIGIT,LYN,TBC1D10C,CD300LF,VAV1,LCK,HLA-DOB…
GO Process	GO:0050896	Response to stimulus	291	7835	0.18	4.26e-17	9606.ENSP00000009530,9606.ENSP00000011653,9606.ENSP00000020926,9606.ENSP00000046794,9606.ENSP00000167106,9606.ENSP00000207549,9606.ENSP00000216117,9606.ENSP00000216223,9606.ENSP00000218388,9606.ENSP00000219150,9606.ENSP00000219596,9606.ENSP00000221954,9606.ENSP00000221978,9606.ENSP00000223795,9606.ENSP00000227163,9606.ENSP00000227348,9606.ENSP00000227752,9606.ENSP00000227918,9606.ENSP00000229135,…	CD74,CD4,SYT13,LCP2,VASH1,UNC13D,HMOX1,IL2RB,TIMP1,CORO1A,MEFV,CEACAM4,NKG7,TNFSF8,SPI1,CRTAM,IL10RA,SCGB2A2,IFNG,CLEC4A,HLA-DOA,ATP6V1B1,GSTM2,S1PR4,HELB,APOL2,RAC2,ALDH1A2,CD68,FOXA1,MICB,PPP1R1B,RHPN2,THBS1,CLEC2D,CYBA,CD33,SLC12A2,TYROBP,SLA2,LY9,BIRC3,PPARGC1A,F13A1,ZAP70,TIMP3,CD27,RHOF,FCGR2A,GZMA,FERMT3,PDE3B,CAMK4,GRIA4,BMP3,ITGB6,CD96,SEMA3D,CA3,PDE11A,ADCY8,BATF,SLCO2B1,FCER1G,RGL4,PIP…
GO Process	GO:0009607	Response to biotic stimulus	93	1375	0.45	1.49e-15	9606.ENSP00000009530,9606.ENSP00000011653,9606.ENSP00000207549,9606.ENSP00000219150,9606.ENSP00000219596,9606.ENSP00000221978,9606.ENSP00000223795,9606.ENSP00000227163,9606.ENSP00000227348,9606.ENSP00000227752,9606.ENSP00000229135,9606.ENSP00000229332,9606.ENSP00000250092,9606.ENSP00000261623,9606.ENSP00000262629,9606.ENSP00000263285,9606.ENSP00000264972,9606.ENSP00000274306,9606.ENSP00000283249,…	CD74,CD4,UNC13D,CORO1A,MEFV,NKG7,TNFSF8,SPI1,CRTAM,IL10RA,IFNG,CLEC4A,CD68,CYBA,TYROBP,LY9,ZAP70,GZMA,ITGB6,CD96,CA3,BATF,FCER1G,LILRA4,VCAM1,CSF2,BATF2,RNASE6,TLR10,HAVCR2,CD84,CD6,IFITM1,TRDN,WFDC10B,C5AR1,CCDC88B,FCGR2B,HLA-DRB1,MPEG1,XCL1,XCL2,CD244,SLAMF6,TNFAIP8L2,GBP5,GBP1,MCOLN2,IFI44L,ZBP1,FCN1,IFIT3,FGR,C1QA,ALPL,AIF1,TNFRSF1B,PIM2,PIK3CD,GATA3,LY86,TRIM22,TLR7,KLRC2,CYP1A1,B3GALT5,CSF2…
GO Process	GO:0051707	Response to other organism	91	1328	0.45	1.61e-15	9606.ENSP00000009530,9606.ENSP00000011653,9606.ENSP00000207549,9606.ENSP00000219150,9606.ENSP00000219596,9606.ENSP00000221978,9606.ENSP00000223795,9606.ENSP00000227163,9606.ENSP00000227752,9606.ENSP00000229135,9606.ENSP00000229332,9606.ENSP00000250092,9606.ENSP00000261623,9606.ENSP00000263285,9606.ENSP00000264972,9606.ENSP00000274306,9606.ENSP00000283249,9606.ENSP00000283285,9606.ENSP00000285381,…	CD74,CD4,UNC13D,CORO1A,MEFV,NKG7,TNFSF8,SPI1,IL10RA,IFNG,CLEC4A,CD68,CYBA,LY9,ZAP70,GZMA,ITGB6,CD96,CA3,BATF,FCER1G,LILRA4,VCAM1,CSF2,BATF2,RNASE6,TLR10,HAVCR2,CD84,CD6,IFITM1,TRDN,WFDC10B,C5AR1,CCDC88B,FCGR2B,HLA-DRB1,MPEG1,XCL1,XCL2,CD244,SLAMF6,TNFAIP8L2,GBP5,GBP1,MCOLN2,IFI44L,ZBP1,FCN1,IFIT3,FGR,C1QA,ALPL,AIF1,TNFRSF1B,PIM2,PIK3CD,GATA3,LY86,TRIM22,TLR7,KLRC2,CYP1A1,B3GALT5,CSF2RB,APOBEC3G,A…
GO Process	GO:0050863	Regulation of T cell activation	46	376	0.7	5.00e-15	9606.ENSP00000009530,9606.ENSP00000011653,9606.ENSP00000219150,9606.ENSP00000221804,9606.ENSP00000223795,9606.ENSP00000227348,9606.ENSP00000229135,9606.ENSP00000229829,9606.ENSP00000249071,9606.ENSP00000264972,9606.ENSP00000266557,9606.ENSP00000282356,9606.ENSP00000286639,9606.ENSP00000292301,9606.ENSP00000293373,9606.ENSP00000294728,9606.ENSP00000305529,9606.ENSP00000312002,9606.ENSP00000323280,…	CD74,CD4,CORO1A,CLC,TNFSF8,CRTAM,IFNG,HLA-DOA,RAC2,ZAP70,CD27,CAMK4,BATF,CCR2,NCKAP1L,VCAM1,SIRPG,HAVCR2,CD6,HLA-DQA1,TCF7,RASAL3,CCDC88B,FCGR2B,HLA-DRB1,XCL1,TNFAIP8L2,HLA-DQA2,HLA-DQB1,HLA-DRB5,AIF1,TNFRSF1B,GATA3,RHOH,HLA-DRA,HLA-DPA1,HLA-DMB,TESPA1,LAX1,HLA-DPB1,TIGIT,LYN,VAV1,LCK,HLA-DOB,SPN
GO Process	GO:0044419	Biological process involved in interspecies interaction between organisms	96	1490	0.42	6.02e-15	9606.ENSP00000009530,9606.ENSP00000011653,9606.ENSP00000207549,9606.ENSP00000219150,9606.ENSP00000219596,9606.ENSP00000221978,9606.ENSP00000223795,9606.ENSP00000227163,9606.ENSP00000227752,9606.ENSP00000229135,9606.ENSP00000229332,9606.ENSP00000250092,9606.ENSP00000261623,9606.ENSP00000263285,9606.ENSP00000264072,9606.ENSP00000264972,9606.ENSP00000274306,9606.ENSP00000283249,9606.ENSP00000283285,…	CD74,CD4,UNC13D,CORO1A,MEFV,NKG7,TNFSF8,SPI1,IL10RA,IFNG,CLEC4A,CD68,CYBA,LY9,FCER2,ZAP70,GZMA,ITGB6,CD96,CA3,BATF,FCER1G,LILRA4,VCAM1,INHBB,CSF2,BATF2,RNASE6,TLR10,HAVCR2,CD84,CD6,IFITM1,TRDN,WFDC10B,SIGLEC1,CTSB,C5AR1,CCDC88B,FCGR2B,HLA-DRB1,MPEG1,XCL1,XCL2,CD244,SLAMF6,TNFAIP8L2,GBP5,GBP1,MCOLN2,IFI44L,ZBP1,FCN1,IFIT3,FGR,C1QA,ALPL,AIF1,TNFRSF1B,PIM2,PIK3CD,GATA3,LY86,TRIM22,TLR7,KLRC2,CYP1A1,…
GO Process	GO:0046649	Lymphocyte activation	50	457	0.65	1.01e-14	9606.ENSP00000009530,9606.ENSP00000011653,9606.ENSP00000207549,9606.ENSP00000216223,9606.ENSP00000219150,9606.ENSP00000221978,9606.ENSP00000223795,9606.ENSP00000227163,9606.ENSP00000227348,9606.ENSP00000229332,9606.ENSP00000252229,9606.ENSP00000262866,9606.ENSP00000263285,9606.ENSP00000264972,9606.ENSP00000286639,9606.ENSP00000289902,9606.ENSP00000294728,9606.ENSP00000312367,9606.ENSP00000318142,…	CD74,CD4,UNC13D,IL2RB,CORO1A,NKG7,TNFSF8,SPI1,CRTAM,CLEC4A,MICB,SLA2,LY9,ZAP70,BATF,FCER1G,VCAM1,CD84,FUT7,CD6,CD8B,IKZF1,TCF7,ITGAL,PSMB10,FCGR2B,NLRC3,CD247,CD244,SLAMF6,TNFAIP8L2,PREX1,PIK3CD,GATA3,RHOH,ITGA4,ITGB2,LAT2,LCP1,PRF1,TESPA1,LAX1,PIK3CG,DOCK2,TBC1D10C,VAV1,LCK,CD48,THEMIS,SPN
GO Process	GO:1903037	Regulation of leukocyte cell-cell adhesion	45	368	0.7	1.01e-14	9606.ENSP00000009530,9606.ENSP00000011653,9606.ENSP00000219150,9606.ENSP00000227348,9606.ENSP00000229135,9606.ENSP00000229829,9606.ENSP00000264972,9606.ENSP00000266557,9606.ENSP00000292301,9606.ENSP00000293373,9606.ENSP00000294728,9606.ENSP00000305529,9606.ENSP00000306991,9606.ENSP00000312002,9606.ENSP00000318142,9606.ENSP00000323280,9606.ENSP00000338171,9606.ENSP00000339398,9606.ENSP00000341905,…	CD74,CD4,CORO1A,CRTAM,IFNG,HLA-DOA,ZAP70,CD27,CCR2,NCKAP1L,VCAM1,SIRPG,HAS2,HAVCR2,FUT7,CD6,SKAP1,HLA-DQA1,RASAL3,CCDC88B,FCGR2B,HLA-DRB1,XCL1,TNFAIP8L2,HLA-DQA2,HLA-DQB1,HLA-DRB5,AIF1,GATA3,RHOH,HLA-DRA,ITGA4,ITGB2,HLA-DPA1,TNF,HLA-DMB,TESPA1,LAX1,HLA-DPB1,TIGIT,LYN,VAV1,LCK,HLA-DOB,SPN
GO Process	GO:0030155	Regulation of cell adhesion	66	784	0.54	1.08e-14	9606.ENSP00000009530,9606.ENSP00000011653,9606.ENSP00000207549,9606.ENSP00000219150,9606.ENSP00000227163,9606.ENSP00000227348,9606.ENSP00000229135,9606.ENSP00000229829,9606.ENSP00000249071,9606.ENSP00000250448,9606.ENSP00000260356,9606.ENSP00000264192,9606.ENSP00000264972,9606.ENSP00000266557,9606.ENSP00000279227,9606.ENSP00000282096,9606.ENSP00000292301,9606.ENSP00000293373,9606.ENSP00000294489,…	CD74,CD4,UNC13D,CORO1A,SPI1,CRTAM,IFNG,HLA-DOA,RAC2,FOXA1,THBS1,CYTIP,ZAP70,CD27,FERMT3,PDE3B,CCR2,NCKAP1L,PDPN,VCAM1,AKNA,SIRPG,HAS2,HAVCR2,FUT7,CD6,SKAP1,HLA-DQA1,RASAL3,APOD,CCDC88B,FCGR2B,HLA-DRB1,CASS4,TGM2,DACT2,XCL1,TNFAIP8L2,GBP1,PREX1,HLA-DQA2,HLA-DQB1,HLA-DRB5,AIF1,VIT,GATA3,RHOH,HLA-DRA,ITGA4,ITGB2,AGR2,HLA-DPA1,TNF,HLA-DMB,TESPA1,LAX1,HLA-DPB1,CAMSAP3,TIGIT,PIK3CG,LYN,VAV1,LCK,PRLR,HL…
GO Process	GO:1903039	Positive regulation of leukocyte cell-cell adhesion	39	274	0.77	1.52e-14	9606.ENSP00000009530,9606.ENSP00000011653,9606.ENSP00000219150,9606.ENSP00000229135,9606.ENSP00000229829,9606.ENSP00000264972,9606.ENSP00000266557,9606.ENSP00000292301,9606.ENSP00000293373,9606.ENSP00000294728,9606.ENSP00000305529,9606.ENSP00000306991,9606.ENSP00000312002,9606.ENSP00000318142,9606.ENSP00000323280,9606.ENSP00000338171,9606.ENSP00000339398,9606.ENSP00000341905,9606.ENSP00000349238,…	CD74,CD4,CORO1A,IFNG,HLA-DOA,ZAP70,CD27,CCR2,NCKAP1L,VCAM1,SIRPG,HAS2,HAVCR2,FUT7,CD6,SKAP1,HLA-DQA1,RASAL3,CCDC88B,HLA-DRB1,XCL1,HLA-DQA2,HLA-DQB1,HLA-DRB5,AIF1,GATA3,RHOH,HLA-DRA,ITGA4,ITGB2,HLA-DPA1,TNF,HLA-DMB,TESPA1,HLA-DPB1,LYN,VAV1,LCK,HLA-DOB
GO Process	GO:0009605	Response to external stimulus	126	2355	0.34	1.62e-14	9606.ENSP00000009530,9606.ENSP00000011653,9606.ENSP00000207549,9606.ENSP00000216117,9606.ENSP00000219150,9606.ENSP00000219596,9606.ENSP00000221978,9606.ENSP00000223795,9606.ENSP00000227163,9606.ENSP00000227752,9606.ENSP00000229135,9606.ENSP00000229332,9606.ENSP00000249071,9606.ENSP00000249750,9606.ENSP00000250092,9606.ENSP00000260356,9606.ENSP00000261623,9606.ENSP00000262461,9606.ENSP00000263285,…	CD74,CD4,UNC13D,HMOX1,CORO1A,MEFV,NKG7,TNFSF8,SPI1,IL10RA,IFNG,CLEC4A,RAC2,ALDH1A2,CD68,THBS1,CYBA,SLC12A2,LY9,PPARGC1A,ZAP70,GZMA,ITGB6,CD96,SEMA3D,CA3,BATF,FCER1G,LILRA4,CCR2,NCKAP1L,VCAM1,INHBB,CSF2,TNFRSF11B,FOLR2,BATF2,RNASE6,TLR10,HAVCR2,CD84,CD6,CABP4,CCR8,BMP8A,IFITM1,TRDN,WFDC10B,C5AR1,CCDC88B,FCGR2B,HLA-DRB1,MPEG1,XCL1,XCL2,CD244,SLAMF6,TNFAIP8L2,GBP5,GBP1,MCOLN2,IFI44L,ZBP1,LGI1,FCN1,I…
GO Process	GO:0051249	Regulation of lymphocyte activation	52	508	0.63	2.23e-14	9606.ENSP00000009530,9606.ENSP00000011653,9606.ENSP00000219150,9606.ENSP00000221804,9606.ENSP00000223795,9606.ENSP00000227348,9606.ENSP00000229135,9606.ENSP00000229829,9606.ENSP00000249071,9606.ENSP00000262629,9606.ENSP00000264972,9606.ENSP00000266557,9606.ENSP00000282356,9606.ENSP00000286639,9606.ENSP00000292301,9606.ENSP00000293373,9606.ENSP00000294728,9606.ENSP00000305529,9606.ENSP00000312002,…	CD74,CD4,CORO1A,CLC,TNFSF8,CRTAM,IFNG,HLA-DOA,RAC2,TYROBP,ZAP70,CD27,CAMK4,BATF,CCR2,NCKAP1L,VCAM1,SIRPG,HAVCR2,CD6,HLA-DQA1,TCF7,RASAL3,CCDC88B,FCGR2B,HLA-DRB1,XCL1,MNDA,TNFAIP8L2,FGR,HLA-DQA2,HLA-DQB1,HLA-DRB5,AIF1,LST1,TNFRSF1B,GATA3,RHOH,KLRC2,HLA-DRA,HLA-DPA1,HLA-DMB,TESPA1,LAX1,HLA-DPB1,TIGIT,LYN,TBC1D10C,VAV1,LCK,HLA-DOB,SPN
GO Process	GO:0001817	Regulation of cytokine production	63	739	0.55	3.05e-14	9606.ENSP00000009530,9606.ENSP00000011653,9606.ENSP00000216117,9606.ENSP00000219596,9606.ENSP00000221804,9606.ENSP00000227348,9606.ENSP00000229135,9606.ENSP00000229332,9606.ENSP00000260356,9606.ENSP00000261623,9606.ENSP00000262262,9606.ENSP00000262629,9606.ENSP00000263285,9606.ENSP00000283249,9606.ENSP00000283285,9606.ENSP00000286639,9606.ENSP00000289902,9606.ENSP00000291759,9606.ENSP00000292301,…	CD74,CD4,HMOX1,MEFV,CLC,CRTAM,IFNG,CLEC4A,THBS1,CYBA,CD33,TYROBP,LY9,ITGB6,CD96,BATF,FCER1G,LILRA4,CCR2,NCKAP1L,INHBB,CSF2,IL17D,TLR10,CD34,CD200R1,HAVCR2,CD84,CD6,APOD,C5AR1,CLEC9A,CCDC88B,FCGR2B,NLRC3,HLA-DRB1,XCL1,CD244,SLAMF6,PYHIN1,MNDA,GBP5,GBP1,MCOLN2,FCN1,FGR,GPSM3,AIF1,TNFRSF1B,PIK3CD,GATA3,TLR7,HLA-DPA1,TNF,ARRB2,HLA-DPB1,TIGIT,PIK3CG,LYN,IL32,PLD4,TMEM106A,SPN
GO Process	GO:0006954	Inflammatory response	53	538	0.61	4.47e-14	9606.ENSP00000207549,9606.ENSP00000216117,9606.ENSP00000218388,9606.ENSP00000219596,9606.ENSP00000221978,9606.ENSP00000229135,9606.ENSP00000249066,9606.ENSP00000250092,9606.ENSP00000260356,9606.ENSP00000261623,9606.ENSP00000262629,9606.ENSP00000282356,9606.ENSP00000283249,9606.ENSP00000283285,9606.ENSP00000286355,9606.ENSP00000292301,9606.ENSP00000294728,9606.ENSP00000298223,9606.ENSP00000302924,…	UNC13D,HMOX1,TIMP1,MEFV,NKG7,IFNG,APOL2,CD68,THBS1,CYBA,TYROBP,CAMK4,ITGB6,CD96,ADCY8,CCR2,VCAM1,FOLR2,IL17D,TLR10,HAVCR2,FUT7,CD6,MMP25,SIGLEC1,C5AR1,ITGAL,FCGR2B,CD163,HLA-DRB1,XCL1,XCL2,GBP5,C1QA,AIF1,TNFRSF1B,PIK3CD,GATA3,LY86,TLR7,SPP1,ITGB2,TNF,CCL24,C4B,PIK3CG,LYN,PLD4,PSTPIP1,FPR2,ALOX5AP,ITGAM,GPR68
GO Process	GO:0022407	Regulation of cell-cell adhesion	50	480	0.63	4.47e-14	9606.ENSP00000009530,9606.ENSP00000011653,9606.ENSP00000219150,9606.ENSP00000227163,9606.ENSP00000227348,9606.ENSP00000229135,9606.ENSP00000229829,9606.ENSP00000250448,9606.ENSP00000264972,9606.ENSP00000266557,9606.ENSP00000279227,9606.ENSP00000292301,9606.ENSP00000293373,9606.ENSP00000294489,9606.ENSP00000294728,9606.ENSP00000303769,9606.ENSP00000305529,9606.ENSP00000306991,9606.ENSP00000312002,…	CD74,CD4,CORO1A,SPI1,CRTAM,IFNG,HLA-DOA,FOXA1,ZAP70,CD27,FERMT3,CCR2,NCKAP1L,PDPN,VCAM1,AKNA,SIRPG,HAS2,HAVCR2,FUT7,CD6,SKAP1,HLA-DQA1,RASAL3,CCDC88B,FCGR2B,HLA-DRB1,XCL1,TNFAIP8L2,HLA-DQA2,HLA-DQB1,HLA-DRB5,AIF1,GATA3,RHOH,HLA-DRA,ITGA4,ITGB2,HLA-DPA1,TNF,HLA-DMB,TESPA1,LAX1,HLA-DPB1,TIGIT,LYN,VAV1,LCK,HLA-DOB,SPN
GO Process	GO:0022409	Positive regulation of cell-cell adhesion	41	322	0.72	5.93e-14	9606.ENSP00000009530,9606.ENSP00000011653,9606.ENSP00000219150,9606.ENSP00000229135,9606.ENSP00000229829,9606.ENSP00000250448,9606.ENSP00000264972,9606.ENSP00000266557,9606.ENSP00000292301,9606.ENSP00000293373,9606.ENSP00000294489,9606.ENSP00000294728,9606.ENSP00000305529,9606.ENSP00000306991,9606.ENSP00000312002,9606.ENSP00000318142,9606.ENSP00000323280,9606.ENSP00000338171,9606.ENSP00000339398,…	CD74,CD4,CORO1A,IFNG,HLA-DOA,FOXA1,ZAP70,CD27,CCR2,NCKAP1L,PDPN,VCAM1,SIRPG,HAS2,HAVCR2,FUT7,CD6,SKAP1,HLA-DQA1,RASAL3,CCDC88B,HLA-DRB1,XCL1,HLA-DQA2,HLA-DQB1,HLA-DRB5,AIF1,GATA3,RHOH,HLA-DRA,ITGA4,ITGB2,HLA-DPA1,TNF,HLA-DMB,TESPA1,HLA-DPB1,LYN,VAV1,LCK,HLA-DOB
GO Process	GO:0002764	Immune response-regulating signaling pathway	40	312	0.72	1.11e-13	9606.ENSP00000046794,9606.ENSP00000219596,9606.ENSP00000252229,9606.ENSP00000262262,9606.ENSP00000262629,9606.ENSP00000262866,9606.ENSP00000264972,9606.ENSP00000289902,9606.ENSP00000291759,9606.ENSP00000293373,9606.ENSP00000308925,9606.ENSP00000311035,9606.ENSP00000312002,9606.ENSP00000331172,9606.ENSP00000333919,9606.ENSP00000338171,9606.ENSP00000339826,9606.ENSP00000347197,9606.ENSP00000351497,…	LCP2,MEFV,MICB,CD33,TYROBP,SLA2,ZAP70,FCER1G,LILRA4,NCKAP1L,TLR10,CD200R1,HAVCR2,CD8B,BTLA,SKAP1,PIK3AP1,C5AR1,FCGR2B,HLA-DRB1,CD247,MNDA,CTSS,FCN1,FGR,HLA-DQB1,PIK3CD,GATA3,TLR7,KLRC2,LAT2,TNF,LAX1,HLA-DPB1,LYN,CD300LF,FPR2,VAV1,LCK,THEMIS
GO Process	GO:0048583	Regulation of response to stimulus	173	3931	0.26	1.87e-13	9606.ENSP00000009530,9606.ENSP00000011653,9606.ENSP00000046794,9606.ENSP00000207549,9606.ENSP00000215886,9606.ENSP00000216117,9606.ENSP00000218388,9606.ENSP00000219596,9606.ENSP00000221804,9606.ENSP00000221978,9606.ENSP00000227163,9606.ENSP00000227348,9606.ENSP00000227752,9606.ENSP00000229135,9606.ENSP00000246551,9606.ENSP00000247815,9606.ENSP00000248901,9606.ENSP00000249071,9606.ENSP00000250448,…	CD74,CD4,LCP2,UNC13D,LGALS2,HMOX1,TIMP1,MEFV,CLC,NKG7,SPI1,CRTAM,IL10RA,IFNG,HCST,HELB,CYTH4,RAC2,FOXA1,MICB,EDAR,THBS1,CYBA,CD33,SLC12A2,TYROBP,SLA2,BIRC3,EFHD1,FCER2,ZAP70,TIMP3,CD27,RHOF,FCGR2A,SLC20A1,CGNL1,PDE3B,BMP3,CD96,SEMA3D,PDE11A,ADCY8,BATF,FCER1G,LILRA4,CCR2,NCKAP1L,ARHGAP15,FRZB,INHBB,CSF2,LRFN5,FRMD7,PPP1R16B,AKNA,COL3A1,CHST11,ADRA1B,TLR10,CD34,CD200R1,LTBP4,HAVCR2,CD84,PVRIG,FUT7,…
GO Process	GO:0050778	Positive regulation of immune response	49	502	0.6	8.33e-13	9606.ENSP00000009530,9606.ENSP00000011653,9606.ENSP00000046794,9606.ENSP00000227163,9606.ENSP00000227348,9606.ENSP00000229135,9606.ENSP00000252229,9606.ENSP00000262629,9606.ENSP00000262866,9606.ENSP00000264072,9606.ENSP00000264972,9606.ENSP00000289902,9606.ENSP00000292301,9606.ENSP00000293373,9606.ENSP00000312002,9606.ENSP00000331172,9606.ENSP00000338171,9606.ENSP00000347197,9606.ENSP00000351497,…	CD74,CD4,LCP2,SPI1,CRTAM,IFNG,MICB,TYROBP,SLA2,FCER2,ZAP70,FCER1G,CCR2,NCKAP1L,HAVCR2,CD8B,SKAP1,C5AR1,FCGR2B,HLA-DRB1,CD247,XCL1,SLAMF6,PYHIN1,MNDA,GBP5,ZBP1,FCN1,FGR,C1QA,HLA-DQB1,PIK3CD,GATA3,KLRC2,HLA-DRA,ITGB2,LAT2,TNF,HLA-DMB,TESPA1,LAX1,HLA-DPB1,C4B,LYN,FPR2,VAV1,LCK,THEMIS,ITGAM
GO Process	GO:0042110	T cell activation	37	298	0.71	3.51e-12	9606.ENSP00000009530,9606.ENSP00000011653,9606.ENSP00000219150,9606.ENSP00000221978,9606.ENSP00000223795,9606.ENSP00000227163,9606.ENSP00000227348,9606.ENSP00000229332,9606.ENSP00000252229,9606.ENSP00000262866,9606.ENSP00000263285,9606.ENSP00000264972,9606.ENSP00000286639,9606.ENSP00000289902,9606.ENSP00000312367,9606.ENSP00000318142,9606.ENSP00000331172,9606.ENSP00000340347,9606.ENSP00000349252,…	CD74,CD4,CORO1A,NKG7,TNFSF8,SPI1,CRTAM,CLEC4A,MICB,SLA2,LY9,ZAP70,BATF,FCER1G,CD84,FUT7,CD8B,TCF7,ITGAL,PSMB10,NLRC3,CD247,SLAMF6,TNFAIP8L2,PREX1,PIK3CD,GATA3,RHOH,LCP1,TESPA1,PIK3CG,DOCK2,VAV1,LCK,CD48,THEMIS,SPN
GO Process	GO:0045785	Positive regulation of cell adhesion	47	485	0.6	3.93e-12	9606.ENSP00000009530,9606.ENSP00000011653,9606.ENSP00000207549,9606.ENSP00000219150,9606.ENSP00000229135,9606.ENSP00000229829,9606.ENSP00000250448,9606.ENSP00000264972,9606.ENSP00000266557,9606.ENSP00000292301,9606.ENSP00000293373,9606.ENSP00000294489,9606.ENSP00000294728,9606.ENSP00000305529,9606.ENSP00000306991,9606.ENSP00000312002,9606.ENSP00000318142,9606.ENSP00000323280,9606.ENSP00000338171,…	CD74,CD4,UNC13D,CORO1A,IFNG,HLA-DOA,FOXA1,ZAP70,CD27,CCR2,NCKAP1L,PDPN,VCAM1,SIRPG,HAS2,HAVCR2,FUT7,CD6,SKAP1,HLA-DQA1,RASAL3,CCDC88B,HLA-DRB1,CASS4,TGM2,XCL1,PREX1,HLA-DQA2,HLA-DQB1,HLA-DRB5,AIF1,VIT,GATA3,RHOH,HLA-DRA,ITGA4,ITGB2,AGR2,HLA-DPA1,TNF,HLA-DMB,TESPA1,HLA-DPB1,LYN,VAV1,LCK,HLA-DOB
GO Process	GO:0098542	Defense response to other organism	69	989	0.46	8.11e-12	9606.ENSP00000009530,9606.ENSP00000011653,9606.ENSP00000207549,9606.ENSP00000219150,9606.ENSP00000219596,9606.ENSP00000221978,9606.ENSP00000223795,9606.ENSP00000229135,9606.ENSP00000229332,9606.ENSP00000261623,9606.ENSP00000263285,9606.ENSP00000264972,9606.ENSP00000286639,9606.ENSP00000289902,9606.ENSP00000291759,9606.ENSP00000301887,9606.ENSP00000302046,9606.ENSP00000308925,9606.ENSP00000312002,…	CD74,CD4,UNC13D,CORO1A,MEFV,NKG7,TNFSF8,IFNG,CLEC4A,CYBA,LY9,ZAP70,BATF,FCER1G,LILRA4,BATF2,RNASE6,TLR10,HAVCR2,CD84,CD6,IFITM1,WFDC10B,C5AR1,CCDC88B,MPEG1,XCL1,XCL2,CD244,SLAMF6,TNFAIP8L2,GBP5,GBP1,MCOLN2,IFI44L,ZBP1,FCN1,IFIT3,FGR,C1QA,AIF1,PIK3CD,GATA3,LY86,TRIM22,TLR7,KLRC2,APOBEC3G,APOBEC3H,CD207,CRISP3,HLA-DPA1,PRF1,TNF,CCL24,DCD,MUC7,C4B,PARP14,PIK3CG,LYN,PLD4,RNASE4,PSTPIP1,FPR2,LCK,TMEM1…
GO Process	GO:0019886	Antigen processing and presentation of exogenous peptide antigen via MHC class II	15	29	1.33	1.89e-11	9606.ENSP00000009530,9606.ENSP00000229829,9606.ENSP00000289902,9606.ENSP00000339398,9606.ENSP00000351497,9606.ENSP00000353099,9606.ENSP00000357981,9606.ENSP00000364076,9606.ENSP00000364080,9606.ENSP00000364114,9606.ENSP00000378786,9606.ENSP00000393566,9606.ENSP00000398890,9606.ENSP00000408146,9606.ENSP00000496848	CD74,HLA-DOA,FCER1G,HLA-DQA1,FCGR2B,HLA-DRB1,CTSS,HLA-DQA2,HLA-DQB1,HLA-DRB5,HLA-DRA,HLA-DPA1,HLA-DMB,HLA-DPB1,HLA-DOB
GO Process	GO:0050870	Positive regulation of T cell activation	33	251	0.73	2.20e-11	9606.ENSP00000009530,9606.ENSP00000011653,9606.ENSP00000219150,9606.ENSP00000229135,9606.ENSP00000229829,9606.ENSP00000264972,9606.ENSP00000266557,9606.ENSP00000292301,9606.ENSP00000293373,9606.ENSP00000294728,9606.ENSP00000305529,9606.ENSP00000312002,9606.ENSP00000323280,9606.ENSP00000339398,9606.ENSP00000341905,9606.ENSP00000349238,9606.ENSP00000353099,9606.ENSP00000356792,9606.ENSP00000364076,…	CD74,CD4,CORO1A,IFNG,HLA-DOA,ZAP70,CD27,CCR2,NCKAP1L,VCAM1,SIRPG,HAVCR2,CD6,HLA-DQA1,RASAL3,CCDC88B,HLA-DRB1,XCL1,HLA-DQA2,HLA-DQB1,HLA-DRB5,AIF1,GATA3,RHOH,HLA-DRA,HLA-DPA1,HLA-DMB,TESPA1,HLA-DPB1,LYN,VAV1,LCK,HLA-DOB
GO Process	GO:0002274	Myeloid leukocyte activation	26	150	0.85	3.82e-11	9606.ENSP00000046794,9606.ENSP00000227163,9606.ENSP00000229135,9606.ENSP00000262629,9606.ENSP00000282356,9606.ENSP00000283249,9606.ENSP00000286639,9606.ENSP00000289902,9606.ENSP00000296871,9606.ENSP00000301887,9606.ENSP00000312002,9606.ENSP00000347197,9606.ENSP00000361009,9606.ENSP00000363773,9606.ENSP00000365227,9606.ENSP00000366563,9606.ENSP00000371219,9606.ENSP00000380948,9606.ENSP00000381492,…	LCP2,SPI1,IFNG,TYROBP,CAMK4,ITGB6,BATF,FCER1G,CSF2,BATF2,HAVCR2,C5AR1,PREX1,C1QA,AIF1,PIK3CD,RHOH,ITGB2,LAT2,TNF,PIK3CG,LYN,DOCK2,FPR2,TMEM106A,ITGAM
GO Process	GO:0002478	Antigen processing and presentation of exogenous peptide antigen	16	39	1.23	4.03e-11	9606.ENSP00000009530,9606.ENSP00000229332,9606.ENSP00000229829,9606.ENSP00000289902,9606.ENSP00000339398,9606.ENSP00000351497,9606.ENSP00000353099,9606.ENSP00000357981,9606.ENSP00000364076,9606.ENSP00000364080,9606.ENSP00000364114,9606.ENSP00000378786,9606.ENSP00000393566,9606.ENSP00000398890,9606.ENSP00000408146,9606.ENSP00000496848	CD74,CLEC4A,HLA-DOA,FCER1G,HLA-DQA1,FCGR2B,HLA-DRB1,CTSS,HLA-DQA2,HLA-DQB1,HLA-DRB5,HLA-DRA,HLA-DPA1,HLA-DMB,HLA-DPB1,HLA-DOB
GO Process	GO:0002696	Positive regulation of leukocyte activation	40	384	0.63	4.29e-11	9606.ENSP00000009530,9606.ENSP00000011653,9606.ENSP00000219150,9606.ENSP00000229135,9606.ENSP00000229829,9606.ENSP00000260356,9606.ENSP00000262629,9606.ENSP00000264972,9606.ENSP00000266557,9606.ENSP00000292301,9606.ENSP00000293373,9606.ENSP00000294728,9606.ENSP00000305529,9606.ENSP00000312002,9606.ENSP00000323280,9606.ENSP00000339398,9606.ENSP00000341905,9606.ENSP00000349238,9606.ENSP00000353099,…	CD74,CD4,CORO1A,IFNG,HLA-DOA,THBS1,TYROBP,ZAP70,CD27,CCR2,NCKAP1L,VCAM1,SIRPG,HAVCR2,CD6,HLA-DQA1,RASAL3,CCDC88B,HLA-DRB1,XCL1,FGR,HLA-DQA2,HLA-DQB1,HLA-DRB5,AIF1,GATA3,RHOH,KLRC2,HLA-DRA,ITGB2,HLA-DPA1,TNF,HLA-DMB,TESPA1,HLA-DPB1,LYN,VAV1,LCK,HLA-DOB,ITGAM
GO Process	GO:0002768	Immune response-regulating cell surface receptor signaling pathway	31	228	0.75	5.14e-11	9606.ENSP00000046794,9606.ENSP00000252229,9606.ENSP00000262629,9606.ENSP00000262866,9606.ENSP00000264972,9606.ENSP00000289902,9606.ENSP00000291759,9606.ENSP00000293373,9606.ENSP00000311035,9606.ENSP00000331172,9606.ENSP00000333919,9606.ENSP00000338171,9606.ENSP00000347197,9606.ENSP00000351497,9606.ENSP00000353099,9606.ENSP00000354782,9606.ENSP00000357123,9606.ENSP00000360871,9606.ENSP00000363117,…	LCP2,MICB,TYROBP,SLA2,ZAP70,FCER1G,LILRA4,NCKAP1L,CD200R1,CD8B,BTLA,SKAP1,C5AR1,FCGR2B,HLA-DRB1,CD247,MNDA,FCN1,FGR,HLA-DQB1,PIK3CD,GATA3,KLRC2,LAT2,LAX1,HLA-DPB1,LYN,FPR2,VAV1,LCK,THEMIS
GO Process	GO:0002683	Negative regulation of immune system process	42	433	0.6	8.48e-11	9606.ENSP00000009530,9606.ENSP00000216117,9606.ENSP00000227163,9606.ENSP00000227348,9606.ENSP00000229829,9606.ENSP00000250092,9606.ENSP00000260356,9606.ENSP00000262629,9606.ENSP00000262866,9606.ENSP00000283285,9606.ENSP00000292301,9606.ENSP00000293373,9606.ENSP00000297350,9606.ENSP00000298119,9606.ENSP00000302924,9606.ENSP00000304408,9606.ENSP00000311035,9606.ENSP00000312002,9606.ENSP00000312367,…	CD74,HMOX1,SPI1,CRTAM,HLA-DOA,CD68,THBS1,TYROBP,SLA2,CD96,CCR2,NCKAP1L,TNFRSF11B,LRFN5,IL17D,COL3A1,CD200R1,HAVCR2,CD84,PVRIG,APOD,FCGR2B,NLRC3,HLA-DRB1,XCL1,MNDA,TNFAIP8L2,GBP1,FGR,LST1,TNF,ARRB2,LAX1,PARP14,TIGIT,LYN,TBC1D10C,CD300LF,HLA-DOB,GPR55,GPR68,SPN
GO Process	GO:0001819	Positive regulation of cytokine production	44	482	0.58	1.46e-10	9606.ENSP00000009530,9606.ENSP00000011653,9606.ENSP00000216117,9606.ENSP00000219596,9606.ENSP00000227348,9606.ENSP00000229135,9606.ENSP00000260356,9606.ENSP00000261623,9606.ENSP00000262629,9606.ENSP00000263285,9606.ENSP00000286639,9606.ENSP00000289902,9606.ENSP00000292301,9606.ENSP00000296871,9606.ENSP00000302924,9606.ENSP00000310036,9606.ENSP00000312002,9606.ENSP00000312367,9606.ENSP00000323280,…	CD74,CD4,HMOX1,MEFV,CRTAM,IFNG,THBS1,CYBA,TYROBP,LY9,BATF,FCER1G,CCR2,CSF2,IL17D,CD34,HAVCR2,CD84,CD6,C5AR1,CLEC9A,CCDC88B,XCL1,CD244,SLAMF6,PYHIN1,MNDA,GBP5,MCOLN2,FCN1,FGR,GPSM3,AIF1,PIK3CD,GATA3,TLR7,HLA-DPA1,TNF,HLA-DPB1,TIGIT,PIK3CG,IL32,TMEM106A,SPN
GO Process	GO:0002429	Immune response-activating cell surface receptor signaling pathway	28	197	0.77	2.72e-10	9606.ENSP00000046794,9606.ENSP00000252229,9606.ENSP00000262629,9606.ENSP00000262866,9606.ENSP00000264972,9606.ENSP00000289902,9606.ENSP00000293373,9606.ENSP00000331172,9606.ENSP00000338171,9606.ENSP00000347197,9606.ENSP00000351497,9606.ENSP00000353099,9606.ENSP00000354782,9606.ENSP00000357123,9606.ENSP00000360871,9606.ENSP00000363117,9606.ENSP00000364080,9606.ENSP00000366563,9606.ENSP00000368632,…	LCP2,MICB,TYROBP,SLA2,ZAP70,FCER1G,NCKAP1L,CD8B,SKAP1,C5AR1,FCGR2B,HLA-DRB1,CD247,MNDA,FCN1,FGR,HLA-DQB1,PIK3CD,GATA3,KLRC2,LAT2,LAX1,HLA-DPB1,LYN,FPR2,VAV1,LCK,THEMIS
GO Process	GO:0007165	Signal transduction	185	4714	0.21	3.46e-10	9606.ENSP00000009530,9606.ENSP00000011653,9606.ENSP00000046794,9606.ENSP00000216117,9606.ENSP00000216223,9606.ENSP00000218388,9606.ENSP00000219150,9606.ENSP00000219596,9606.ENSP00000221954,9606.ENSP00000221978,9606.ENSP00000223795,9606.ENSP00000227163,9606.ENSP00000227752,9606.ENSP00000227918,9606.ENSP00000229135,9606.ENSP00000229332,9606.ENSP00000241337,9606.ENSP00000246115,9606.ENSP00000249071,…	CD74,CD4,LCP2,HMOX1,IL2RB,TIMP1,CORO1A,MEFV,CEACAM4,NKG7,TNFSF8,SPI1,IL10RA,SCGB2A2,IFNG,CLEC4A,GSTM2,S1PR4,RAC2,ALDH1A2,FOXA1,MICB,PPP1R1B,RHPN2,CLEC2D,CD33,TYROBP,SLA2,BIRC3,ZAP70,CD27,RHOF,FCGR2A,GZMA,FERMT3,PDE3B,CAMK4,GRIA4,BMP3,ITGB6,SEMA3D,PDE11A,ADCY8,BATF,FCER1G,RGL4,LILRA4,CCR2,NCKAP1L,PDPN,VCAM1,ARHGAP15,FRZB,INHBB,GRIA2,CSF2,TNFRSF11B,OXGR1,IL17D,COL3A1,ATOH8,SIRPG,CHST11,ADRA1B,TLR10…
GO Process	GO:0048584	Positive regulation of response to stimulus	106	2131	0.31	4.82e-10	9606.ENSP00000009530,9606.ENSP00000011653,9606.ENSP00000046794,9606.ENSP00000215886,9606.ENSP00000216117,9606.ENSP00000221978,9606.ENSP00000227163,9606.ENSP00000227348,9606.ENSP00000227752,9606.ENSP00000229135,9606.ENSP00000246551,9606.ENSP00000249071,9606.ENSP00000250448,9606.ENSP00000252229,9606.ENSP00000258443,9606.ENSP00000260356,9606.ENSP00000261623,9606.ENSP00000262629,9606.ENSP00000262866,…	CD74,CD4,LCP2,LGALS2,HMOX1,NKG7,SPI1,CRTAM,IL10RA,IFNG,HCST,RAC2,FOXA1,MICB,EDAR,THBS1,CYBA,TYROBP,SLA2,BIRC3,FCER2,ZAP70,TIMP3,CD27,SLC20A1,BMP3,FCER1G,CCR2,NCKAP1L,INHBB,FRMD7,COL3A1,ADRA1B,TLR10,HAVCR2,HCLS1,SLC2A4,BMP8A,CD8B,SKAP1,PIK3AP1,WNT7B,C5AR1,FCGR2B,HLA-DRB1,CASS4,NTRK3,CD247,TGM2,XCL1,XCL2,SLAMF6,PYHIN1,MNDA,GBP5,ZBP1,FCN1,TRAF1,FGR,C1QA,HLA-DQB1,GPSM3,AIF1,PIM2,PIK3CD,GATA3,RASSF2,L…
GO Process	GO:0002253	Activation of immune response	32	271	0.69	5.23e-10	9606.ENSP00000046794,9606.ENSP00000252229,9606.ENSP00000262629,9606.ENSP00000262866,9606.ENSP00000264972,9606.ENSP00000289902,9606.ENSP00000293373,9606.ENSP00000331172,9606.ENSP00000338171,9606.ENSP00000347197,9606.ENSP00000351497,9606.ENSP00000353099,9606.ENSP00000354782,9606.ENSP00000357122,9606.ENSP00000357123,9606.ENSP00000360215,9606.ENSP00000360871,9606.ENSP00000363117,9606.ENSP00000363773,…	LCP2,MICB,TYROBP,SLA2,ZAP70,FCER1G,NCKAP1L,CD8B,SKAP1,C5AR1,FCGR2B,HLA-DRB1,CD247,PYHIN1,MNDA,ZBP1,FCN1,FGR,C1QA,HLA-DQB1,PIK3CD,GATA3,KLRC2,LAT2,LAX1,HLA-DPB1,C4B,LYN,FPR2,VAV1,LCK,THEMIS
GO Process	GO:0045087	Innate immune response	55	754	0.48	6.27e-10	9606.ENSP00000009530,9606.ENSP00000207549,9606.ENSP00000219150,9606.ENSP00000219596,9606.ENSP00000221978,9606.ENSP00000229135,9606.ENSP00000229332,9606.ENSP00000261623,9606.ENSP00000263285,9606.ENSP00000264972,9606.ENSP00000289902,9606.ENSP00000291759,9606.ENSP00000302046,9606.ENSP00000308925,9606.ENSP00000312002,9606.ENSP00000312367,9606.ENSP00000323280,9606.ENSP00000330825,9606.ENSP00000337466,…	CD74,UNC13D,CORO1A,MEFV,NKG7,IFNG,CLEC4A,CYBA,LY9,ZAP70,FCER1G,LILRA4,RNASE6,TLR10,HAVCR2,CD84,CD6,IFITM1,WFDC10B,MPEG1,XCL1,XCL2,CD244,SLAMF6,TNFAIP8L2,GBP5,GBP1,MCOLN2,ZBP1,FCN1,IFIT3,FGR,C1QA,AIF1,PIK3CD,GATA3,LY86,TRIM22,TLR7,KLRC2,APOBEC3G,APOBEC3H,CRISP3,HLA-DPA1,TNF,CCL24,C4B,PARP14,PIK3CG,LYN,PLD4,PSTPIP1,LCK,TMEM106A,ITGAM
GO Process	GO:0051251	Positive regulation of lymphocyte activation	35	336	0.63	1.18e-09	9606.ENSP00000009530,9606.ENSP00000011653,9606.ENSP00000219150,9606.ENSP00000229135,9606.ENSP00000229829,9606.ENSP00000262629,9606.ENSP00000264972,9606.ENSP00000266557,9606.ENSP00000292301,9606.ENSP00000293373,9606.ENSP00000294728,9606.ENSP00000305529,9606.ENSP00000312002,9606.ENSP00000323280,9606.ENSP00000339398,9606.ENSP00000341905,9606.ENSP00000349238,9606.ENSP00000353099,9606.ENSP00000356792,…	CD74,CD4,CORO1A,IFNG,HLA-DOA,TYROBP,ZAP70,CD27,CCR2,NCKAP1L,VCAM1,SIRPG,HAVCR2,CD6,HLA-DQA1,RASAL3,CCDC88B,HLA-DRB1,XCL1,HLA-DQA2,HLA-DQB1,HLA-DRB5,AIF1,GATA3,RHOH,KLRC2,HLA-DRA,HLA-DPA1,HLA-DMB,TESPA1,HLA-DPB1,LYN,VAV1,LCK,HLA-DOB
GO Process	GO:0023052	Signaling	192	5057	0.19	1.75e-09	9606.ENSP00000009530,9606.ENSP00000011653,9606.ENSP00000046794,9606.ENSP00000216117,9606.ENSP00000216223,9606.ENSP00000218388,9606.ENSP00000219150,9606.ENSP00000219596,9606.ENSP00000221954,9606.ENSP00000221978,9606.ENSP00000223795,9606.ENSP00000227163,9606.ENSP00000227752,9606.ENSP00000227918,9606.ENSP00000229135,9606.ENSP00000229332,9606.ENSP00000241337,9606.ENSP00000246115,9606.ENSP00000249071,…	CD74,CD4,LCP2,HMOX1,IL2RB,TIMP1,CORO1A,MEFV,CEACAM4,NKG7,TNFSF8,SPI1,IL10RA,SCGB2A2,IFNG,CLEC4A,GSTM2,S1PR4,RAC2,ALDH1A2,FOXA1,MICB,PPP1R1B,RHPN2,CLEC2D,CD33,SLC12A2,TYROBP,SLA2,BIRC3,ZAP70,CD27,RHOF,FCGR2A,GZMA,FERMT3,KCNE4,PDE3B,CAMK4,GRIA4,BMP3,ITGB6,SEMA3D,PDE11A,ADCY8,BATF,FCER1G,RGL4,LILRA4,CCR2,NCKAP1L,PDPN,VCAM1,ARHGAP15,FRZB,INHBB,GRIA2,CSF2,TNFRSF11B,OXGR1,IL17D,COL3A1,ATOH8,SIRPG,CHST1…
GO Process	GO:0002503	Peptide antigen assembly with MHC class II protein complex	11	15	1.48	1.92e-09	9606.ENSP00000229829,9606.ENSP00000339398,9606.ENSP00000353099,9606.ENSP00000364076,9606.ENSP00000364080,9606.ENSP00000364114,9606.ENSP00000378786,9606.ENSP00000393566,9606.ENSP00000398890,9606.ENSP00000408146,9606.ENSP00000496848	HLA-DOA,HLA-DQA1,HLA-DRB1,HLA-DQA2,HLA-DQB1,HLA-DRB5,HLA-DRA,HLA-DPA1,HLA-DMB,HLA-DPB1,HLA-DOB
GO Process	GO:0002697	Regulation of immune effector process	37	383	0.6	2.02e-09	9606.ENSP00000009530,9606.ENSP00000207549,9606.ENSP00000216117,9606.ENSP00000221804,9606.ENSP00000227163,9606.ENSP00000227348,9606.ENSP00000229135,9606.ENSP00000249071,9606.ENSP00000262629,9606.ENSP00000264072,9606.ENSP00000283285,9606.ENSP00000286639,9606.ENSP00000292301,9606.ENSP00000293373,9606.ENSP00000312002,9606.ENSP00000312367,9606.ENSP00000318142,9606.ENSP00000351497,9606.ENSP00000353099,…	CD74,UNC13D,HMOX1,CLC,SPI1,CRTAM,IFNG,RAC2,TYROBP,FCER2,CD96,BATF,CCR2,NCKAP1L,HAVCR2,CD84,FUT7,FCGR2B,HLA-DRB1,XCL1,CD244,SLAMF6,FCN1,FGR,TNFRSF1B,GATA3,TLR7,KLRC2,HLA-DRA,ITGB2,TNF,HLA-DMB,ARRB2,C4B,LYN,VAV1,ITGAM
GO Process	GO:0002703	Regulation of leukocyte mediated immunity	29	239	0.7	2.85e-09	9606.ENSP00000207549,9606.ENSP00000216117,9606.ENSP00000221804,9606.ENSP00000227163,9606.ENSP00000227348,9606.ENSP00000249071,9606.ENSP00000262629,9606.ENSP00000264072,9606.ENSP00000283285,9606.ENSP00000292301,9606.ENSP00000293373,9606.ENSP00000312002,9606.ENSP00000312367,9606.ENSP00000318142,9606.ENSP00000351497,9606.ENSP00000353099,9606.ENSP00000356792,9606.ENSP00000357036,9606.ENSP00000363117,…	UNC13D,HMOX1,CLC,SPI1,CRTAM,RAC2,TYROBP,FCER2,CD96,CCR2,NCKAP1L,HAVCR2,CD84,FUT7,FCGR2B,HLA-DRB1,XCL1,SLAMF6,FGR,TNFRSF1B,GATA3,KLRC2,HLA-DRA,ITGB2,TNF,ARRB2,LYN,VAV1,ITGAM
GO Process	GO:0007154	Cell communication	194	5165	0.19	3.03e-09	9606.ENSP00000009530,9606.ENSP00000011653,9606.ENSP00000046794,9606.ENSP00000216117,9606.ENSP00000216223,9606.ENSP00000218388,9606.ENSP00000219150,9606.ENSP00000219596,9606.ENSP00000221954,9606.ENSP00000221978,9606.ENSP00000223795,9606.ENSP00000227163,9606.ENSP00000227752,9606.ENSP00000227918,9606.ENSP00000229135,9606.ENSP00000229332,9606.ENSP00000241337,9606.ENSP00000246115,9606.ENSP00000249071,…	CD74,CD4,LCP2,HMOX1,IL2RB,TIMP1,CORO1A,MEFV,CEACAM4,NKG7,TNFSF8,SPI1,IL10RA,SCGB2A2,IFNG,CLEC4A,GSTM2,S1PR4,RAC2,ALDH1A2,CD68,FOXA1,MICB,PPP1R1B,RHPN2,CLEC2D,CD33,SLC12A2,TYROBP,SLA2,BIRC3,ZAP70,CD27,RHOF,FCGR2A,GZMA,FERMT3,PDE3B,CAMK4,GRIA4,BMP3,ITGB6,SEMA3D,PDE11A,ADCY8,BATF,FCER1G,RGL4,LILRA4,CCR2,NCKAP1L,PDPN,VCAM1,ARHGAP15,FRZB,INHBB,GRIA2,CSF2,TNFRSF11B,FOLR2,OXGR1,IL17D,COL3A1,ATOH8,SIRPG,…
GO Process	GO:0007166	Cell surface receptor signaling pathway	99	2040	0.3	1.03e-08	9606.ENSP00000009530,9606.ENSP00000011653,9606.ENSP00000046794,9606.ENSP00000216223,9606.ENSP00000219150,9606.ENSP00000227163,9606.ENSP00000227752,9606.ENSP00000229135,9606.ENSP00000229332,9606.ENSP00000250448,9606.ENSP00000252229,9606.ENSP00000261340,9606.ENSP00000262629,9606.ENSP00000262866,9606.ENSP00000263464,9606.ENSP00000264972,9606.ENSP00000266557,9606.ENSP00000271450,9606.ENSP00000279227,…	CD74,CD4,LCP2,IL2RB,CORO1A,SPI1,IL10RA,IFNG,CLEC4A,FOXA1,MICB,CLEC2D,TYROBP,SLA2,BIRC3,ZAP70,CD27,FCGR2A,FERMT3,GRIA4,BMP3,ITGB6,SEMA3D,FCER1G,LILRA4,CCR2,NCKAP1L,FRZB,INHBB,GRIA2,CSF2,COL3A1,ATOH8,CHST11,CD200R1,LTBP4,P2RY13,CD6,FZD2,CCR8,BMP8A,IFITM1,CD8B,BTLA,SKAP1,TCF7,WNT7B,C5AR1,ITGAL,STAT4,FCGR2B,HLA-DRB1,CASS4,NTRK3,CD247,XCL1,XCL2,MNDA,FCN1,CSF3R,TRAF1,FGR,HLA-DQB1,COL4A1,TNFRSF1B,PIK3CD…
GO Process	GO:0006909	Phagocytosis	24	173	0.76	1.36e-08	9606.ENSP00000160262,9606.ENSP00000207549,9606.ENSP00000219150,9606.ENSP00000221954,9606.ENSP00000249071,9606.ENSP00000260356,9606.ENSP00000262629,9606.ENSP00000322594,9606.ENSP00000349252,9606.ENSP00000351497,9606.ENSP00000355330,9606.ENSP00000360871,9606.ENSP00000363117,9606.ENSP00000365227,9606.ENSP00000371219,9606.ENSP00000380948,9606.ENSP00000386331,9606.ENSP00000386911,9606.ENSP00000428924,…	ICAM3,UNC13D,CORO1A,CEACAM4,RAC2,THBS1,TYROBP,RAB39A,ITGAL,FCGR2B,TGM2,FCN1,FGR,AIF1,RHOH,ITGB2,MYO7A,ARHGAP25,LYN,PLD4,VAV1,P2RY6,ITGAM,BIN2
GO Process	GO:0051239	Regulation of multicellular organismal process	121	2749	0.26	1.64e-08	9606.ENSP00000009530,9606.ENSP00000011653,9606.ENSP00000167106,9606.ENSP00000216117,9606.ENSP00000218388,9606.ENSP00000219596,9606.ENSP00000221804,9606.ENSP00000227163,9606.ENSP00000227348,9606.ENSP00000229135,9606.ENSP00000229332,9606.ENSP00000229829,9606.ENSP00000241337,9606.ENSP00000244537,9606.ENSP00000250448,9606.ENSP00000260356,9606.ENSP00000261623,9606.ENSP00000262262,9606.ENSP00000262461,…	CD74,CD4,VASH1,HMOX1,TIMP1,MEFV,CLC,SPI1,CRTAM,IFNG,CLEC4A,HLA-DOA,GSTM2,H4C6,FOXA1,THBS1,CYBA,CD33,SLC12A2,TYROBP,LY9,PPARGC1A,ZAP70,CD27,KCNE4,PDE3B,CAMK4,ITGB6,CD96,SEMA3D,BATF,FCER1G,LILRA4,CCR2,NCKAP1L,PDPN,FRZB,INHBB,CSF2,TNFRSF11B,PPP1R16B,IL17D,ATOH8,ADRA1B,HAS2,TLR10,CD34,CD200R1,HAVCR2,CD84,BASP1,HCLS1,FAXDC2,CD6,NPTXR,TCF7,TRPV2,APOD,C5AR1,WARS1,CLEC9A,CCDC88B,FCGR2B,NLRC3,HLA-DRB1,TPP…
GO Process	GO:0031347	Regulation of defense response	47	638	0.48	1.65e-08	9606.ENSP00000215886,9606.ENSP00000219596,9606.ENSP00000221978,9606.ENSP00000227163,9606.ENSP00000227348,9606.ENSP00000229135,9606.ENSP00000252229,9606.ENSP00000261623,9606.ENSP00000262629,9606.ENSP00000263464,9606.ENSP00000283285,9606.ENSP00000292301,9606.ENSP00000298119,9606.ENSP00000303769,9606.ENSP00000308925,9606.ENSP00000311035,9606.ENSP00000312002,9606.ENSP00000318142,9606.ENSP00000339826,…	LGALS2,MEFV,NKG7,SPI1,CRTAM,IFNG,MICB,CYBA,TYROBP,BIRC3,CD96,CCR2,LRFN5,AKNA,TLR10,CD200R1,HAVCR2,FUT7,PIK3AP1,FCGR2B,NLRC3,HLA-DRB1,XCL1,SLAMF6,PYHIN1,MNDA,TNFAIP8L2,GBP5,ZBP1,FCN1,FGR,GPSM3,TNFRSF1B,GATA3,TLR7,KLRC2,APOBEC3G,TNF,CCL24,ARRB2,PARP14,PIK3CG,LYN,FPR2,VAV1,AOAH,ALOX5AP
GO Process	GO:0051716	Cellular response to stimulus	223	6357	0.16	1.78e-08	9606.ENSP00000009530,9606.ENSP00000011653,9606.ENSP00000020926,9606.ENSP00000046794,9606.ENSP00000216117,9606.ENSP00000216223,9606.ENSP00000218388,9606.ENSP00000219150,9606.ENSP00000219596,9606.ENSP00000221954,9606.ENSP00000221978,9606.ENSP00000223795,9606.ENSP00000227163,9606.ENSP00000227752,9606.ENSP00000227918,9606.ENSP00000229135,9606.ENSP00000229332,9606.ENSP00000241337,9606.ENSP00000246115,…	CD74,CD4,SYT13,LCP2,HMOX1,IL2RB,TIMP1,CORO1A,MEFV,CEACAM4,NKG7,TNFSF8,SPI1,IL10RA,SCGB2A2,IFNG,CLEC4A,GSTM2,S1PR4,HELB,RAC2,ALDH1A2,CD68,FOXA1,MICB,PPP1R1B,RHPN2,THBS1,CLEC2D,CYBA,CD33,SLC12A2,TYROBP,SLA2,BIRC3,PPARGC1A,ZAP70,TIMP3,CD27,RHOF,FCGR2A,GZMA,FERMT3,PDE3B,CAMK4,GRIA4,BMP3,ITGB6,SEMA3D,PDE11A,ADCY8,BATF,SLCO2B1,FCER1G,RGL4,LILRA4,CCR2,NCKAP1L,AQP5,PDPN,VCAM1,ARHGAP15,FRZB,INHBB,GRIA2,CS…
GO Process	GO:0051240	Positive regulation of multicellular organismal process	80	1505	0.34	1.80e-08	9606.ENSP00000009530,9606.ENSP00000011653,9606.ENSP00000216117,9606.ENSP00000219596,9606.ENSP00000227348,9606.ENSP00000229135,9606.ENSP00000260356,9606.ENSP00000261623,9606.ENSP00000262629,9606.ENSP00000263285,9606.ENSP00000264867,9606.ENSP00000264972,9606.ENSP00000266557,9606.ENSP00000286639,9606.ENSP00000289902,9606.ENSP00000292301,9606.ENSP00000293373,9606.ENSP00000294489,9606.ENSP00000295228,…	CD74,CD4,HMOX1,MEFV,CRTAM,IFNG,THBS1,CYBA,TYROBP,LY9,PPARGC1A,ZAP70,CD27,BATF,FCER1G,CCR2,NCKAP1L,PDPN,INHBB,CSF2,IL17D,ADRA1B,CD34,HAVCR2,CD84,BASP1,HCLS1,CD6,TRPV2,C5AR1,CLEC9A,CCDC88B,HLA-DRB1,TPPP,TGM2,ISLR2,XCL1,CD244,SLAMF6,PYHIN1,MNDA,GBP5,MCOLN2,FCN1,TACR2,FGR,ALPL,GPSM3,AIF1,TNFRSF1B,PIK3CD,GATA3,ADRA1A,TLR7,RHOH,FGF9,LOXL2,SPP1,HLA-DRA,ITGB2,TBXAS1,HLA-DPA1,TNF,CCL24,TESPA1,ARRB2,HLA-DP…
GO Process	GO:0032101	Regulation of response to external stimulus	60	964	0.41	2.01e-08	9606.ENSP00000009530,9606.ENSP00000215886,9606.ENSP00000219596,9606.ENSP00000221978,9606.ENSP00000227163,9606.ENSP00000227348,9606.ENSP00000229135,9606.ENSP00000249071,9606.ENSP00000252229,9606.ENSP00000260356,9606.ENSP00000261623,9606.ENSP00000262461,9606.ENSP00000262629,9606.ENSP00000263464,9606.ENSP00000283285,9606.ENSP00000284136,9606.ENSP00000292301,9606.ENSP00000293373,9606.ENSP00000298119,…	CD74,LGALS2,MEFV,NKG7,SPI1,CRTAM,IFNG,RAC2,MICB,THBS1,CYBA,SLC12A2,TYROBP,BIRC3,CD96,SEMA3D,CCR2,NCKAP1L,LRFN5,AKNA,TLR10,CD34,CD200R1,HAVCR2,FUT7,PIK3AP1,C5AR1,FCGR2B,NLRC3,HLA-DRB1,NTRK3,XCL1,XCL2,SLAMF6,PYHIN1,MNDA,TNFAIP8L2,GBP5,ZBP1,FCN1,FGR,GPSM3,AIF1,TNFRSF1B,GATA3,LY86,TLR7,KLRC2,SPP1,APOBEC3G,TNF,CCL24,ARRB2,PARP14,PIK3CG,LYN,FPR2,VAV1,AOAH,ALOX5AP
GO Process	GO:0007155	Cell adhesion	60	965	0.41	2.06e-08	9606.ENSP00000011653,9606.ENSP00000160262,9606.ENSP00000215886,9606.ENSP00000219150,9606.ENSP00000227348,9606.ENSP00000229332,9606.ENSP00000249071,9606.ENSP00000249363,9606.ENSP00000260356,9606.ENSP00000262262,9606.ENSP00000263285,9606.ENSP00000264972,9606.ENSP00000279227,9606.ENSP00000283249,9606.ENSP00000283285,9606.ENSP00000291707,9606.ENSP00000294489,9606.ENSP00000294728,9606.ENSP00000298119,…	CD4,ICAM3,LGALS2,CORO1A,CRTAM,CLEC4A,RAC2,LRRC4,THBS1,CD33,LY9,ZAP70,FERMT3,ITGB6,CD96,SIGLEC12,PDPN,VCAM1,LRFN5,FOLR2,COL3A1,SIRPG,CD34,CD200R1,CD84,CD6,SIGLEC7,CCR8,WNT7B,SIGLEC1,ITGAL,CASS4,CADM3,CSF3R,PCDH15,TMEM8B,LOXL2,IGSF11,PCDHGA2,SPP1,ITGA4,ITGB2,COL28A1,PARVG,TNF,SIGLEC9,CAMSAP3,ADAMTS9,PIK3CG,PCDHGA7,IL32,PSTPIP1,HAPLN3,PCDHGB3,FPR2,PCDHB9,CNTNAP3B,CYFIP2,ITGAM,SPN
GO Process	GO:0050900	Leukocyte migration	28	249	0.67	2.66e-08	9606.ENSP00000219150,9606.ENSP00000227348,9606.ENSP00000262461,9606.ENSP00000264972,9606.ENSP00000289902,9606.ENSP00000292301,9606.ENSP00000293373,9606.ENSP00000294728,9606.ENSP00000310036,9606.ENSP00000318142,9606.ENSP00000347197,9606.ENSP00000349252,9606.ENSP00000356792,9606.ENSP00000356793,9606.ENSP00000359640,9606.ENSP00000361009,9606.ENSP00000362195,9606.ENSP00000366563,9606.ENSP00000368632,…	CORO1A,CRTAM,SLC12A2,ZAP70,FCER1G,CCR2,NCKAP1L,VCAM1,CD34,FUT7,C5AR1,ITGAL,XCL1,XCL2,MCOLN2,PREX1,CSF3R,PIK3CD,GATA3,ITGA4,ITGB2,TNF,CCL24,PIK3CG,LYN,VAV1,LCK,SPN
GO Process	GO:0070663	Regulation of leukocyte proliferation	29	271	0.64	3.56e-08	9606.ENSP00000009530,9606.ENSP00000219150,9606.ENSP00000221804,9606.ENSP00000223795,9606.ENSP00000227348,9606.ENSP00000249071,9606.ENSP00000262629,9606.ENSP00000264972,9606.ENSP00000292301,9606.ENSP00000293373,9606.ENSP00000294728,9606.ENSP00000296871,9606.ENSP00000312002,9606.ENSP00000323280,9606.ENSP00000341905,9606.ENSP00000349238,9606.ENSP00000351497,9606.ENSP00000353099,9606.ENSP00000356792,…	CD74,CORO1A,CLC,TNFSF8,CRTAM,RAC2,TYROBP,ZAP70,CCR2,NCKAP1L,VCAM1,CSF2,HAVCR2,CD6,RASAL3,CCDC88B,FCGR2B,HLA-DRB1,XCL1,MNDA,AIF1,LST1,TNFRSF1B,CSF2RB,HLA-DPA1,HLA-DMB,HLA-DPB1,LYN,SPN
GO Process	GO:0002252	Immune effector process	34	375	0.57	5.45e-08	9606.ENSP00000009530,9606.ENSP00000207549,9606.ENSP00000219150,9606.ENSP00000221978,9606.ENSP00000227163,9606.ENSP00000229135,9606.ENSP00000262629,9606.ENSP00000262866,9606.ENSP00000263285,9606.ENSP00000266557,9606.ENSP00000286639,9606.ENSP00000289902,9606.ENSP00000312002,9606.ENSP00000318142,9606.ENSP00000349252,9606.ENSP00000351497,9606.ENSP00000357012,9606.ENSP00000357036,9606.ENSP00000360871,…	CD74,UNC13D,CORO1A,NKG7,SPI1,IFNG,TYROBP,SLA2,LY9,CD27,BATF,FCER1G,HAVCR2,FUT7,ITGAL,FCGR2B,CD244,SLAMF6,FCN1,FGR,C1QA,PIK3CD,GATA3,KLRC2,LAT2,LCP1,CSF2RB,PRF1,C4B,PIK3CG,LYN,DOCK2,VAV1,SPN
GO Process	GO:0002521	Leukocyte differentiation	35	396	0.56	5.48e-08	9606.ENSP00000009530,9606.ENSP00000011653,9606.ENSP00000223795,9606.ENSP00000227163,9606.ENSP00000229135,9606.ENSP00000262629,9606.ENSP00000263285,9606.ENSP00000264972,9606.ENSP00000282356,9606.ENSP00000283249,9606.ENSP00000286639,9606.ENSP00000289902,9606.ENSP00000294728,9606.ENSP00000296871,9606.ENSP00000301887,9606.ENSP00000318142,9606.ENSP00000331614,9606.ENSP00000340347,9606.ENSP00000351497,…	CD74,CD4,TNFSF8,SPI1,IFNG,TYROBP,LY9,ZAP70,CAMK4,ITGB6,BATF,FCER1G,VCAM1,CSF2,BATF2,FUT7,IKZF1,TCF7,FCGR2B,HLA-DRB1,SLAMF6,PREX1,PIK3CD,GATA3,RHOH,ITGA4,TNF,TESPA1,LYN,DOCK2,VAV1,LCK,THEMIS,GPR68,SPN
GO Process	GO:0050670	Regulation of lymphocyte proliferation	27	242	0.66	6.38e-08	9606.ENSP00000009530,9606.ENSP00000219150,9606.ENSP00000221804,9606.ENSP00000223795,9606.ENSP00000227348,9606.ENSP00000249071,9606.ENSP00000262629,9606.ENSP00000264972,9606.ENSP00000292301,9606.ENSP00000293373,9606.ENSP00000294728,9606.ENSP00000312002,9606.ENSP00000323280,9606.ENSP00000341905,9606.ENSP00000349238,9606.ENSP00000351497,9606.ENSP00000353099,9606.ENSP00000356792,9606.ENSP00000357123,…	CD74,CORO1A,CLC,TNFSF8,CRTAM,RAC2,TYROBP,ZAP70,CCR2,NCKAP1L,VCAM1,HAVCR2,CD6,RASAL3,CCDC88B,FCGR2B,HLA-DRB1,XCL1,MNDA,AIF1,LST1,TNFRSF1B,HLA-DPA1,HLA-DMB,HLA-DPB1,LYN,SPN
GO Process	GO:0006950	Response to stress	137	3358	0.23	7.84e-08	9606.ENSP00000009530,9606.ENSP00000011653,9606.ENSP00000167106,9606.ENSP00000207549,9606.ENSP00000216117,9606.ENSP00000218388,9606.ENSP00000219150,9606.ENSP00000219596,9606.ENSP00000221978,9606.ENSP00000223795,9606.ENSP00000227163,9606.ENSP00000229135,9606.ENSP00000229332,9606.ENSP00000241337,9606.ENSP00000247815,9606.ENSP00000249066,9606.ENSP00000250092,9606.ENSP00000252229,9606.ENSP00000260356,…	CD74,CD4,VASH1,UNC13D,HMOX1,TIMP1,CORO1A,MEFV,NKG7,TNFSF8,SPI1,IFNG,CLEC4A,GSTM2,HELB,APOL2,CD68,MICB,THBS1,CYBA,SLC12A2,TYROBP,LY9,PPARGC1A,F13A1,ZAP70,FERMT3,CAMK4,ITGB6,CD96,CA3,ADCY8,BATF,FCER1G,LILRA4,CCR2,AQP5,PDPN,VCAM1,INHBB,SLC9A4,CSF2,FOLR2,BATF2,RNASE6,IL17D,COL3A1,HAS2,TLR10,CD34,HAVCR2,CD84,FUT7,SLC2A4,CD6,CD300C,IFITM1,AEN,WFDC10B,MMP25,SIGLEC1,TRPV2,PRELP,APOD,C5AR1,CCDC88B,ITGAL,S…
GO Process	GO:1903131	Mononuclear cell differentiation	31	321	0.6	7.96e-08	9606.ENSP00000009530,9606.ENSP00000011653,9606.ENSP00000223795,9606.ENSP00000227163,9606.ENSP00000263285,9606.ENSP00000264972,9606.ENSP00000282356,9606.ENSP00000283249,9606.ENSP00000286639,9606.ENSP00000289902,9606.ENSP00000294728,9606.ENSP00000296871,9606.ENSP00000301887,9606.ENSP00000318142,9606.ENSP00000331614,9606.ENSP00000340347,9606.ENSP00000351497,9606.ENSP00000357036,9606.ENSP00000361009,…	CD74,CD4,TNFSF8,SPI1,LY9,ZAP70,CAMK4,ITGB6,BATF,FCER1G,VCAM1,CSF2,BATF2,FUT7,IKZF1,TCF7,FCGR2B,SLAMF6,PREX1,PIK3CD,GATA3,RHOH,ITGA4,TESPA1,LYN,DOCK2,VAV1,LCK,THEMIS,GPR68,SPN
GO Process	GO:0002699	Positive regulation of immune effector process	28	264	0.64	8.23e-08	9606.ENSP00000009530,9606.ENSP00000207549,9606.ENSP00000216117,9606.ENSP00000227163,9606.ENSP00000227348,9606.ENSP00000229135,9606.ENSP00000249071,9606.ENSP00000262629,9606.ENSP00000264072,9606.ENSP00000292301,9606.ENSP00000312367,9606.ENSP00000353099,9606.ENSP00000356792,9606.ENSP00000357012,9606.ENSP00000357036,9606.ENSP00000360871,9606.ENSP00000363117,9606.ENSP00000368632,9606.ENSP00000370034,…	CD74,UNC13D,HMOX1,SPI1,CRTAM,IFNG,RAC2,TYROBP,FCER2,CCR2,CD84,HLA-DRB1,XCL1,CD244,SLAMF6,FCN1,FGR,GATA3,TLR7,KLRC2,HLA-DRA,ITGB2,TNF,HLA-DMB,C4B,LYN,VAV1,ITGAM
GO Process	GO:0034097	Response to cytokine	52	804	0.43	1.01e-07	9606.ENSP00000009530,9606.ENSP00000011653,9606.ENSP00000216223,9606.ENSP00000218388,9606.ENSP00000219150,9606.ENSP00000219596,9606.ENSP00000227163,9606.ENSP00000227752,9606.ENSP00000229135,9606.ENSP00000249750,9606.ENSP00000260356,9606.ENSP00000261623,9606.ENSP00000262461,9606.ENSP00000263464,9606.ENSP00000266085,9606.ENSP00000289902,9606.ENSP00000291759,9606.ENSP00000292301,9606.ENSP00000294728,…	CD74,CD4,IL2RB,TIMP1,CORO1A,MEFV,SPI1,IL10RA,IFNG,ALDH1A2,THBS1,CYBA,SLC12A2,BIRC3,TIMP3,FCER1G,LILRA4,CCR2,VCAM1,INHBB,CSF2,COL3A1,HAS2,HCLS1,SLC2A4,MSC,CCR8,IFITM1,TCF7,ILDR1,STAT4,XCL1,XCL2,PYHIN1,MNDA,GBP5,GBP1,IFIT3,CSF3R,TRAF1,AIF1,TNFRSF1B,GATA3,ITGA4,CSF2RB,HLA-DPA1,TNF,CCL24,MME,LYN,CD300LF,PRLR
GO Process	GO:0002366	Leukocyte activation involved in immune response	23	190	0.7	3.01e-07	9606.ENSP00000009530,9606.ENSP00000207549,9606.ENSP00000219150,9606.ENSP00000221978,9606.ENSP00000227163,9606.ENSP00000229135,9606.ENSP00000262629,9606.ENSP00000263285,9606.ENSP00000286639,9606.ENSP00000289902,9606.ENSP00000312002,9606.ENSP00000349252,9606.ENSP00000351497,9606.ENSP00000357012,9606.ENSP00000357036,9606.ENSP00000366563,9606.ENSP00000368632,9606.ENSP00000381492,9606.ENSP00000381581,…	CD74,UNC13D,CORO1A,NKG7,SPI1,IFNG,TYROBP,LY9,BATF,FCER1G,HAVCR2,ITGAL,FCGR2B,CD244,SLAMF6,PIK3CD,GATA3,LAT2,LCP1,PIK3CG,LYN,DOCK2,SPN
GO Process	GO:0071345	Cellular response to cytokine stimulus	47	711	0.44	3.71e-07	9606.ENSP00000009530,9606.ENSP00000011653,9606.ENSP00000216223,9606.ENSP00000219150,9606.ENSP00000227163,9606.ENSP00000227752,9606.ENSP00000229135,9606.ENSP00000260356,9606.ENSP00000261623,9606.ENSP00000262461,9606.ENSP00000263464,9606.ENSP00000289902,9606.ENSP00000291759,9606.ENSP00000292301,9606.ENSP00000294728,9606.ENSP00000295228,9606.ENSP00000296871,9606.ENSP00000306991,9606.ENSP00000320176,…	CD74,CD4,IL2RB,CORO1A,SPI1,IL10RA,IFNG,THBS1,CYBA,SLC12A2,BIRC3,FCER1G,LILRA4,CCR2,VCAM1,INHBB,CSF2,HAS2,HCLS1,SLC2A4,MSC,CCR8,IFITM1,TCF7,ILDR1,STAT4,XCL1,XCL2,PYHIN1,MNDA,GBP5,GBP1,IFIT3,CSF3R,TRAF1,AIF1,TNFRSF1B,GATA3,ITGA4,CSF2RB,HLA-DPA1,TNF,CCL24,MME,LYN,CD300LF,PRLR
GO Process	GO:0032103	Positive regulation of response to external stimulus	36	453	0.52	3.88e-07	9606.ENSP00000009530,9606.ENSP00000215886,9606.ENSP00000221978,9606.ENSP00000227163,9606.ENSP00000227348,9606.ENSP00000229135,9606.ENSP00000249071,9606.ENSP00000260356,9606.ENSP00000261623,9606.ENSP00000262629,9606.ENSP00000292301,9606.ENSP00000293373,9606.ENSP00000308925,9606.ENSP00000312002,9606.ENSP00000347197,9606.ENSP00000354207,9606.ENSP00000356792,9606.ENSP00000356793,9606.ENSP00000357036,…	CD74,LGALS2,NKG7,SPI1,CRTAM,IFNG,RAC2,THBS1,CYBA,TYROBP,CCR2,NCKAP1L,TLR10,HAVCR2,C5AR1,NTRK3,XCL1,XCL2,SLAMF6,PYHIN1,MNDA,GBP5,ZBP1,FCN1,GPSM3,AIF1,LY86,TLR7,KLRC2,TNF,CCL24,PIK3CG,LYN,FPR2,VAV1,ALOX5AP
GO Process	GO:0043300	Regulation of leukocyte degranulation	13	50	1.03	4.18e-07	9606.ENSP00000207549,9606.ENSP00000216117,9606.ENSP00000227163,9606.ENSP00000249071,9606.ENSP00000292301,9606.ENSP00000293373,9606.ENSP00000312367,9606.ENSP00000351497,9606.ENSP00000363117,9606.ENSP00000371327,9606.ENSP00000380948,9606.ENSP00000428924,9606.ENSP00000496959	UNC13D,HMOX1,SPI1,RAC2,CCR2,NCKAP1L,CD84,FCGR2B,FGR,KLRC2,ITGB2,LYN,ITGAM
GO Process	GO:0048518	Positive regulation of biological process	213	6207	0.15	4.59e-07	9606.ENSP00000009530,9606.ENSP00000011653,9606.ENSP00000046794,9606.ENSP00000207549,9606.ENSP00000215886,9606.ENSP00000216117,9606.ENSP00000216223,9606.ENSP00000218388,9606.ENSP00000219150,9606.ENSP00000219596,9606.ENSP00000221978,9606.ENSP00000223795,9606.ENSP00000226444,9606.ENSP00000227163,9606.ENSP00000227348,9606.ENSP00000227752,9606.ENSP00000229135,9606.ENSP00000229829,9606.ENSP00000241337,…	CD74,CD4,LCP2,UNC13D,LGALS2,HMOX1,IL2RB,TIMP1,CORO1A,MEFV,NKG7,TNFSF8,SULT1E1,SPI1,CRTAM,IL10RA,IFNG,HLA-DOA,GSTM2,CDC25B,HCST,RAC2,ALDH1A2,FOXA1,NALCN,MICB,EDAR,THBS1,CYBA,CD33,SLC12A2,TYROBP,SLA2,LY9,BIRC3,FCER2,UBE2S,PPARGC1A,ZAP70,EXPH5,TIMP3,CD27,SLC20A1,GZMA,FERMT3,CAMK4,BMP3,SEMA3D,ADCY8,BATF,FCER1G,PIP,CCR2,NCKAP1L,PDPN,VCAM1,FRZB,INHBB,CSF2,FOLR2,FRMD7,PPP1R16B,IL17D,AKNA,COL3A1,ATOH8,SI…
GO Process	GO:0002695	Negative regulation of leukocyte activation	23	196	0.68	4.82e-07	9606.ENSP00000009530,9606.ENSP00000216117,9606.ENSP00000227163,9606.ENSP00000227348,9606.ENSP00000262629,9606.ENSP00000292301,9606.ENSP00000293373,9606.ENSP00000298119,9606.ENSP00000312002,9606.ENSP00000312367,9606.ENSP00000351497,9606.ENSP00000353099,9606.ENSP00000356792,9606.ENSP00000357123,9606.ENSP00000357906,9606.ENSP00000363117,9606.ENSP00000365261,9606.ENSP00000406970,9606.ENSP00000419085,…	CD74,HMOX1,SPI1,CRTAM,TYROBP,CCR2,NCKAP1L,LRFN5,HAVCR2,CD84,FCGR2B,HLA-DRB1,XCL1,MNDA,TNFAIP8L2,FGR,LST1,LAX1,TIGIT,LYN,TBC1D10C,CD300LF,SPN
GO Process	GO:0010647	Positive regulation of cell communication	82	1693	0.3	5.37e-07	9606.ENSP00000009530,9606.ENSP00000011653,9606.ENSP00000216117,9606.ENSP00000227163,9606.ENSP00000227752,9606.ENSP00000246551,9606.ENSP00000250448,9606.ENSP00000251127,9606.ENSP00000258443,9606.ENSP00000260356,9606.ENSP00000261623,9606.ENSP00000263464,9606.ENSP00000264972,9606.ENSP00000266085,9606.ENSP00000266557,9606.ENSP00000272542,9606.ENSP00000282701,9606.ENSP00000286355,9606.ENSP00000292301,…	CD74,CD4,HMOX1,SPI1,IL10RA,HCST,FOXA1,NALCN,EDAR,THBS1,CYBA,BIRC3,ZAP70,TIMP3,CD27,SLC20A1,BMP3,ADCY8,CCR2,NCKAP1L,INHBB,FRMD7,COL3A1,ADRA1B,HAVCR2,HCLS1,SLC2A4,BMP8A,TRDN,PIK3AP1,WNT7B,ILDR1,C5AR1,FCGR2B,HLA-DRB1,CASS4,NTRK3,TGM2,XCL1,XCL2,PYHIN1,ZBP1,LGI1,TACR2,TRAF1,FGR,PIM2,PIK3CD,GATA3,RASSF2,LY86,TRIM22,ADRA1A,TLR7,FGF9,IGSF11,SYT12,SPP1,ENHO,AGR2,GRIK2,TNF,CCL24,TESPA1,ARRB2,PARP14,MME,PIK…
GO Process	GO:0031341	Regulation of cell killing	17	102	0.84	5.53e-07	9606.ENSP00000227163,9606.ENSP00000227348,9606.ENSP00000229135,9606.ENSP00000262629,9606.ENSP00000264072,9606.ENSP00000293373,9606.ENSP00000312002,9606.ENSP00000351497,9606.ENSP00000353099,9606.ENSP00000356792,9606.ENSP00000357036,9606.ENSP00000371327,9606.ENSP00000378786,9606.ENSP00000398568,9606.ENSP00000403701,9606.ENSP00000472929,9606.ENSP00000496959	SPI1,CRTAM,IFNG,TYROBP,FCER2,NCKAP1L,HAVCR2,FCGR2B,HLA-DRB1,XCL1,SLAMF6,KLRC2,HLA-DRA,PRF1,ARRB2,VAV1,ITGAM
GO Process	GO:0030217	T cell differentiation	21	171	0.7	1.10e-06	9606.ENSP00000009530,9606.ENSP00000011653,9606.ENSP00000223795,9606.ENSP00000227163,9606.ENSP00000263285,9606.ENSP00000264972,9606.ENSP00000286639,9606.ENSP00000289902,9606.ENSP00000318142,9606.ENSP00000340347,9606.ENSP00000357036,9606.ENSP00000361009,9606.ENSP00000366563,9606.ENSP00000368632,9606.ENSP00000371219,9606.ENSP00000400892,9606.ENSP00000429283,9606.ENSP00000472929,9606.ENSP00000477713,…	CD74,CD4,TNFSF8,SPI1,LY9,ZAP70,BATF,FCER1G,FUT7,TCF7,SLAMF6,PREX1,PIK3CD,GATA3,RHOH,TESPA1,DOCK2,VAV1,LCK,THEMIS,SPN
GO Process	GO:0023056	Positive regulation of signaling	81	1698	0.29	1.26e-06	9606.ENSP00000009530,9606.ENSP00000011653,9606.ENSP00000216117,9606.ENSP00000227163,9606.ENSP00000227752,9606.ENSP00000246551,9606.ENSP00000250448,9606.ENSP00000251127,9606.ENSP00000258443,9606.ENSP00000260356,9606.ENSP00000261623,9606.ENSP00000263464,9606.ENSP00000264972,9606.ENSP00000266085,9606.ENSP00000266557,9606.ENSP00000272542,9606.ENSP00000282701,9606.ENSP00000286355,9606.ENSP00000292301,…	CD74,CD4,HMOX1,SPI1,IL10RA,HCST,FOXA1,NALCN,EDAR,THBS1,CYBA,BIRC3,ZAP70,TIMP3,CD27,SLC20A1,BMP3,ADCY8,CCR2,NCKAP1L,INHBB,FRMD7,COL3A1,ADRA1B,HAVCR2,HCLS1,SLC2A4,BMP8A,PIK3AP1,WNT7B,ILDR1,C5AR1,FCGR2B,HLA-DRB1,CASS4,NTRK3,TGM2,XCL1,XCL2,PYHIN1,ZBP1,LGI1,TACR2,TRAF1,FGR,PIM2,PIK3CD,GATA3,RASSF2,LY86,TRIM22,ADRA1A,TLR7,FGF9,IGSF11,SYT12,SPP1,ENHO,AGR2,GRIK2,TNF,CCL24,TESPA1,ARRB2,PARP14,MME,PIK3CG,R…
GO Process	GO:0010646	Regulation of cell communication	132	3355	0.21	1.48e-06	9606.ENSP00000009530,9606.ENSP00000011653,9606.ENSP00000216117,9606.ENSP00000218388,9606.ENSP00000227163,9606.ENSP00000227752,9606.ENSP00000229135,9606.ENSP00000246551,9606.ENSP00000248901,9606.ENSP00000249363,9606.ENSP00000250448,9606.ENSP00000251127,9606.ENSP00000258443,9606.ENSP00000260356,9606.ENSP00000261623,9606.ENSP00000262461,9606.ENSP00000262629,9606.ENSP00000262866,9606.ENSP00000263464,…	CD74,CD4,HMOX1,TIMP1,SPI1,IL10RA,IFNG,HCST,CYTH4,LRRC4,FOXA1,NALCN,EDAR,THBS1,CYBA,SLC12A2,TYROBP,SLA2,BIRC3,ZAP70,TIMP3,CD27,RHOF,SLC20A1,STXBP5L,CGNL1,PDE3B,BMP3,ITGB6,PDE11A,ADCY8,LILRA4,CCR2,NCKAP1L,ARHGAP15,FRZB,INHBB,CSF2,FRMD7,PPP1R16B,COL3A1,CHST11,ADRA1B,LTBP4,HAVCR2,PVRIG,FUT7,HCLS1,SLC2A4,TMC8,BMP8A,NPTXR,TRDN,FGD3,PIK3AP1,SYDE2,WNT7B,RASAL3,APOD,ILDR1,C5AR1,ACSL5,FCGR2B,NLRC3,HLA-DRB1…
GO Process	GO:0050794	Regulation of cellular process	328	11025	0.09	2.45e-06	9606.ENSP00000009530,9606.ENSP00000011653,9606.ENSP00000020926,9606.ENSP00000046794,9606.ENSP00000167106,9606.ENSP00000207549,9606.ENSP00000215886,9606.ENSP00000216117,9606.ENSP00000216223,9606.ENSP00000218388,9606.ENSP00000219150,9606.ENSP00000219596,9606.ENSP00000221804,9606.ENSP00000221954,9606.ENSP00000221978,9606.ENSP00000223795,9606.ENSP00000226444,9606.ENSP00000227163,9606.ENSP00000227348,…	CD74,CD4,SYT13,LCP2,VASH1,UNC13D,LGALS2,HMOX1,IL2RB,TIMP1,CORO1A,MEFV,CLC,CEACAM4,NKG7,TNFSF8,SULT1E1,SPI1,CRTAM,IL10RA,SCGB2A2,IFNG,CLEC4A,HLA-DOA,ATP6V1B1,GSTM2,H4C6,CDC25B,S1PR4,HCST,HELB,CYTH4,RAC2,LRRC4,ALDH1A2,FOXA1,NALCN,MICB,PPP1R1B,RHPN2,ADAMTS8,EDAR,THBS1,CLEC2D,CYBA,CD33,SLC12A2,TYROBP,SLA2,BIRC3,EFHD1,FCER2,CYTIP,PPARGC1A,ZAP70,EXPH5,TIMP3,CD27,RHOF,FCGR2A,SLC20A1,STXBP5L,GZMA,FERMT3,…
GO Process	GO:0050789	Regulation of biological process	342	11655	0.08	2.91e-06	9606.ENSP00000009530,9606.ENSP00000011653,9606.ENSP00000020926,9606.ENSP00000046794,9606.ENSP00000167106,9606.ENSP00000207549,9606.ENSP00000215886,9606.ENSP00000216117,9606.ENSP00000216223,9606.ENSP00000218388,9606.ENSP00000219150,9606.ENSP00000219596,9606.ENSP00000221804,9606.ENSP00000221954,9606.ENSP00000221978,9606.ENSP00000223795,9606.ENSP00000226444,9606.ENSP00000227163,9606.ENSP00000227348,…	CD74,CD4,SYT13,LCP2,VASH1,UNC13D,LGALS2,HMOX1,IL2RB,TIMP1,CORO1A,MEFV,CLC,CEACAM4,NKG7,TNFSF8,SULT1E1,SPI1,CRTAM,IL10RA,SCGB2A2,IFNG,CLEC4A,HLA-DOA,ATP6V1B1,GSTM2,H4C6,CDC25B,S1PR4,HCST,HELB,CYTH4,RAC2,LRRC4,ALDH1A2,CD68,FOXA1,NALCN,MICB,PPP1R1B,RHPN2,ADAMTS8,EDAR,THBS1,CLEC2D,CYBA,CD33,SLC12A2,TYROBP,SLA2,LY9,BIRC3,EFHD1,FCER2,CYTIP,UBE2S,PPARGC1A,ZAP70,EXPH5,TIMP3,CD27,RHOF,FCGR2A,SLC20A1,STXBP…
GO Process	GO:0023051	Regulation of signaling	131	3367	0.21	3.22e-06	9606.ENSP00000009530,9606.ENSP00000011653,9606.ENSP00000216117,9606.ENSP00000218388,9606.ENSP00000227163,9606.ENSP00000227752,9606.ENSP00000229135,9606.ENSP00000246551,9606.ENSP00000248901,9606.ENSP00000249363,9606.ENSP00000250448,9606.ENSP00000251127,9606.ENSP00000258443,9606.ENSP00000260356,9606.ENSP00000261623,9606.ENSP00000262461,9606.ENSP00000262629,9606.ENSP00000262866,9606.ENSP00000263464,…	CD74,CD4,HMOX1,TIMP1,SPI1,IL10RA,IFNG,HCST,CYTH4,LRRC4,FOXA1,NALCN,EDAR,THBS1,CYBA,SLC12A2,TYROBP,SLA2,BIRC3,ZAP70,TIMP3,CD27,RHOF,SLC20A1,STXBP5L,CGNL1,PDE3B,BMP3,ITGB6,PDE11A,ADCY8,LILRA4,CCR2,NCKAP1L,ARHGAP15,FRZB,INHBB,CSF2,FRMD7,PPP1R16B,COL3A1,CHST11,ADRA1B,LTBP4,HAVCR2,PVRIG,FUT7,HCLS1,SLC2A4,TMC8,BMP8A,NPTXR,FGD3,PIK3AP1,SYDE2,WNT7B,RASAL3,APOD,ILDR1,C5AR1,ACSL5,FCGR2B,NLRC3,HLA-DRB1,CASS…
GO Process	GO:0042129	Regulation of T cell proliferation	21	187	0.67	4.23e-06	9606.ENSP00000219150,9606.ENSP00000221804,9606.ENSP00000223795,9606.ENSP00000227348,9606.ENSP00000249071,9606.ENSP00000264972,9606.ENSP00000292301,9606.ENSP00000293373,9606.ENSP00000294728,9606.ENSP00000312002,9606.ENSP00000323280,9606.ENSP00000341905,9606.ENSP00000349238,9606.ENSP00000353099,9606.ENSP00000356792,9606.ENSP00000365227,9606.ENSP00000365435,9606.ENSP00000393566,9606.ENSP00000398890,…	CORO1A,CLC,TNFSF8,CRTAM,RAC2,ZAP70,CCR2,NCKAP1L,VCAM1,HAVCR2,CD6,RASAL3,CCDC88B,HLA-DRB1,XCL1,AIF1,TNFRSF1B,HLA-DPA1,HLA-DMB,HLA-DPB1,SPN
GO Process	GO:0031343	Positive regulation of cell killing	13	64	0.92	4.65e-06	9606.ENSP00000227163,9606.ENSP00000227348,9606.ENSP00000229135,9606.ENSP00000262629,9606.ENSP00000264072,9606.ENSP00000353099,9606.ENSP00000356792,9606.ENSP00000357036,9606.ENSP00000371327,9606.ENSP00000378786,9606.ENSP00000398568,9606.ENSP00000472929,9606.ENSP00000496959	SPI1,CRTAM,IFNG,TYROBP,FCER2,HLA-DRB1,XCL1,SLAMF6,KLRC2,HLA-DRA,PRF1,VAV1,ITGAM
GO Process	GO:0050727	Regulation of inflammatory response	30	371	0.52	5.15e-06	9606.ENSP00000215886,9606.ENSP00000219596,9606.ENSP00000221978,9606.ENSP00000229135,9606.ENSP00000263464,9606.ENSP00000292301,9606.ENSP00000298119,9606.ENSP00000303769,9606.ENSP00000308925,9606.ENSP00000311035,9606.ENSP00000318142,9606.ENSP00000339826,9606.ENSP00000351497,9606.ENSP00000352039,9606.ENSP00000353099,9606.ENSP00000356792,9606.ENSP00000357906,9606.ENSP00000360215,9606.ENSP00000363117,…	LGALS2,MEFV,NKG7,IFNG,BIRC3,CCR2,LRFN5,AKNA,TLR10,CD200R1,FUT7,PIK3AP1,FCGR2B,NLRC3,HLA-DRB1,XCL1,TNFAIP8L2,ZBP1,FGR,GPSM3,TNFRSF1B,GATA3,TLR7,TNF,CCL24,PIK3CG,LYN,FPR2,AOAH,ALOX5AP
GO Process	GO:0010033	Response to organic substance	110	2692	0.23	5.69e-06	9606.ENSP00000009530,9606.ENSP00000011653,9606.ENSP00000216117,9606.ENSP00000216223,9606.ENSP00000218388,9606.ENSP00000219150,9606.ENSP00000219596,9606.ENSP00000227163,9606.ENSP00000227752,9606.ENSP00000227918,9606.ENSP00000229135,9606.ENSP00000241337,9606.ENSP00000249750,9606.ENSP00000250092,9606.ENSP00000250448,9606.ENSP00000252229,9606.ENSP00000254079,9606.ENSP00000260356,9606.ENSP00000261623,…	CD74,CD4,HMOX1,IL2RB,TIMP1,CORO1A,MEFV,SPI1,IL10RA,SCGB2A2,IFNG,GSTM2,ALDH1A2,CD68,FOXA1,MICB,PPP1R1B,THBS1,CYBA,SLC12A2,BIRC3,TIMP3,PDE3B,ITGB6,CD96,CA3,ADCY8,FCER1G,LILRA4,CCR2,VCAM1,INHBB,CSF2,TNFRSF11B,FOLR2,COL3A1,CHST11,HAS2,LTBP4,HAVCR2,HCLS1,P2RY13,SLC2A4,MSC,FIBIN,VN1R1,CD6,CCR8,BMP8A,IFITM1,TCF7,WNT7B,ILDR1,CTSB,C5AR1,STAT4,FCGR2B,NTRK3,GSTM3,TGM2,XCL1,XCL2,PYHIN1,MNDA,CTSS,GBP5,GBP1,IF…
GO Process	GO:0002685	Regulation of leukocyte migration	23	231	0.61	6.85e-06	9606.ENSP00000009530,9606.ENSP00000216117,9606.ENSP00000219150,9606.ENSP00000227163,9606.ENSP00000249071,9606.ENSP00000260356,9606.ENSP00000292301,9606.ENSP00000293373,9606.ENSP00000311035,9606.ENSP00000318142,9606.ENSP00000345179,9606.ENSP00000347197,9606.ENSP00000356792,9606.ENSP00000356793,9606.ENSP00000364183,9606.ENSP00000365227,9606.ENSP00000371219,9606.ENSP00000380227,9606.ENSP00000398698,…	CD74,HMOX1,CORO1A,SPI1,RAC2,THBS1,CCR2,NCKAP1L,CD200R1,FUT7,APOD,C5AR1,XCL1,XCL2,GPSM3,AIF1,RHOH,ITGA4,TNF,CCL24,LYN,FPR2,SPN
GO Process	GO:0050851	Antigen receptor-mediated signaling pathway	18	141	0.72	6.92e-06	9606.ENSP00000046794,9606.ENSP00000262866,9606.ENSP00000264972,9606.ENSP00000293373,9606.ENSP00000331172,9606.ENSP00000338171,9606.ENSP00000353099,9606.ENSP00000354782,9606.ENSP00000357123,9606.ENSP00000364080,9606.ENSP00000366563,9606.ENSP00000368632,9606.ENSP00000381492,9606.ENSP00000406970,9606.ENSP00000408146,9606.ENSP00000428924,9606.ENSP00000477713,9606.ENSP00000487358	LCP2,SLA2,ZAP70,NCKAP1L,CD8B,SKAP1,HLA-DRB1,CD247,MNDA,HLA-DQB1,PIK3CD,GATA3,LAT2,LAX1,HLA-DPB1,LYN,LCK,THEMIS
GO Process	GO:0031349	Positive regulation of defense response	26	296	0.56	9.20e-06	9606.ENSP00000215886,9606.ENSP00000221978,9606.ENSP00000227163,9606.ENSP00000227348,9606.ENSP00000229135,9606.ENSP00000261623,9606.ENSP00000262629,9606.ENSP00000292301,9606.ENSP00000308925,9606.ENSP00000312002,9606.ENSP00000357036,9606.ENSP00000357122,9606.ENSP00000357123,9606.ENSP00000359488,9606.ENSP00000360215,9606.ENSP00000360871,9606.ENSP00000364183,9606.ENSP00000370034,9606.ENSP00000371327,…	LGALS2,NKG7,SPI1,CRTAM,IFNG,CYBA,TYROBP,CCR2,TLR10,HAVCR2,SLAMF6,PYHIN1,MNDA,GBP5,ZBP1,FCN1,GPSM3,TLR7,KLRC2,TNF,CCL24,PIK3CG,LYN,FPR2,VAV1,ALOX5AP
GO Process	GO:0030098	Lymphocyte differentiation	25	279	0.57	1.15e-05	9606.ENSP00000009530,9606.ENSP00000011653,9606.ENSP00000223795,9606.ENSP00000227163,9606.ENSP00000263285,9606.ENSP00000264972,9606.ENSP00000286639,9606.ENSP00000289902,9606.ENSP00000294728,9606.ENSP00000318142,9606.ENSP00000331614,9606.ENSP00000340347,9606.ENSP00000351497,9606.ENSP00000357036,9606.ENSP00000361009,9606.ENSP00000366563,9606.ENSP00000368632,9606.ENSP00000371219,9606.ENSP00000380227,…	CD74,CD4,TNFSF8,SPI1,LY9,ZAP70,BATF,FCER1G,VCAM1,FUT7,IKZF1,TCF7,FCGR2B,SLAMF6,PREX1,PIK3CD,GATA3,RHOH,ITGA4,TESPA1,DOCK2,VAV1,LCK,THEMIS,SPN
GO Process	GO:1903706	Regulation of hemopoiesis	31	410	0.49	1.18e-05	9606.ENSP00000009530,9606.ENSP00000011653,9606.ENSP00000227163,9606.ENSP00000227348,9606.ENSP00000229135,9606.ENSP00000229829,9606.ENSP00000244537,9606.ENSP00000262629,9606.ENSP00000264972,9606.ENSP00000266557,9606.ENSP00000282356,9606.ENSP00000286639,9606.ENSP00000292301,9606.ENSP00000293373,9606.ENSP00000297350,9606.ENSP00000302924,9606.ENSP00000320176,9606.ENSP00000320604,9606.ENSP00000340347,…	CD74,CD4,SPI1,CRTAM,IFNG,HLA-DOA,H4C6,TYROBP,ZAP70,CD27,CAMK4,BATF,CCR2,NCKAP1L,TNFRSF11B,IL17D,HCLS1,FAXDC2,TCF7,FCGR2B,HLA-DRB1,CSF3R,GATA3,RASSF2,RHOH,HLA-DRA,TNF,TESPA1,LYN,GPR55,GPR68
GO Process	GO:0030097	Hemopoiesis	41	655	0.41	1.32e-05	9606.ENSP00000009530,9606.ENSP00000011653,9606.ENSP00000223795,9606.ENSP00000227163,9606.ENSP00000229135,9606.ENSP00000262629,9606.ENSP00000263285,9606.ENSP00000264972,9606.ENSP00000282356,9606.ENSP00000283249,9606.ENSP00000286639,9606.ENSP00000289902,9606.ENSP00000293373,9606.ENSP00000294728,9606.ENSP00000296871,9606.ENSP00000301887,9606.ENSP00000310036,9606.ENSP00000318142,9606.ENSP00000320176,…	CD74,CD4,TNFSF8,SPI1,IFNG,TYROBP,LY9,ZAP70,CAMK4,ITGB6,BATF,FCER1G,NCKAP1L,VCAM1,CSF2,BATF2,CD34,FUT7,HCLS1,IKZF1,TCF7,FCGR2B,HLA-DRB1,DACT2,SLAMF6,PREX1,PIK3CD,GATA3,RHOH,ITGA4,TNF,TESPA1,LYN,DOCK2,PLD4,VAV1,LCK,THEMIS,PTPRQ,GPR68,SPN
GO Process	GO:0001910	Regulation of leukocyte mediated cytotoxicity	14	86	0.83	1.46e-05	9606.ENSP00000227163,9606.ENSP00000227348,9606.ENSP00000262629,9606.ENSP00000293373,9606.ENSP00000312002,9606.ENSP00000351497,9606.ENSP00000353099,9606.ENSP00000356792,9606.ENSP00000357036,9606.ENSP00000371327,9606.ENSP00000378786,9606.ENSP00000403701,9606.ENSP00000472929,9606.ENSP00000496959	SPI1,CRTAM,TYROBP,NCKAP1L,HAVCR2,FCGR2B,HLA-DRB1,XCL1,SLAMF6,KLRC2,HLA-DRA,ARRB2,VAV1,ITGAM
GO Process	GO:0070665	Positive regulation of leukocyte proliferation	19	167	0.67	1.46e-05	9606.ENSP00000009530,9606.ENSP00000219150,9606.ENSP00000249071,9606.ENSP00000264972,9606.ENSP00000292301,9606.ENSP00000293373,9606.ENSP00000294728,9606.ENSP00000296871,9606.ENSP00000312002,9606.ENSP00000323280,9606.ENSP00000341905,9606.ENSP00000349238,9606.ENSP00000356792,9606.ENSP00000365227,9606.ENSP00000384053,9606.ENSP00000393566,9606.ENSP00000398890,9606.ENSP00000408146,9606.ENSP00000428924	CD74,CORO1A,RAC2,ZAP70,CCR2,NCKAP1L,VCAM1,CSF2,HAVCR2,CD6,RASAL3,CCDC88B,XCL1,AIF1,CSF2RB,HLA-DPA1,HLA-DMB,HLA-DPB1,LYN
GO Process	GO:0001818	Negative regulation of cytokine production	25	284	0.56	1.51e-05	9606.ENSP00000216117,9606.ENSP00000219596,9606.ENSP00000229135,9606.ENSP00000229332,9606.ENSP00000260356,9606.ENSP00000262262,9606.ENSP00000262629,9606.ENSP00000283285,9606.ENSP00000291759,9606.ENSP00000293373,9606.ENSP00000295228,9606.ENSP00000310036,9606.ENSP00000311035,9606.ENSP00000312002,9606.ENSP00000312367,9606.ENSP00000345179,9606.ENSP00000351497,9606.ENSP00000352039,9606.ENSP00000353099,…	HMOX1,MEFV,IFNG,CLEC4A,THBS1,CD33,TYROBP,CD96,LILRA4,NCKAP1L,INHBB,CD34,CD200R1,HAVCR2,CD84,APOD,FCGR2B,NLRC3,HLA-DRB1,XCL1,GBP1,GATA3,TNF,ARRB2,TIGIT
GO Process	GO:1903305	Regulation of regulated secretory pathway	18	150	0.69	1.51e-05	9606.ENSP00000020926,9606.ENSP00000207549,9606.ENSP00000216117,9606.ENSP00000227163,9606.ENSP00000249071,9606.ENSP00000273666,9606.ENSP00000292301,9606.ENSP00000293373,9606.ENSP00000312367,9606.ENSP00000351497,9606.ENSP00000363117,9606.ENSP00000369960,9606.ENSP00000371327,9606.ENSP00000377520,9606.ENSP00000380948,9606.ENSP00000385019,9606.ENSP00000428924,9606.ENSP00000496959	SYT13,UNC13D,HMOX1,SPI1,RAC2,STXBP5L,CCR2,NCKAP1L,CD84,FCGR2B,FGR,ADRA1A,KLRC2,SYT12,ITGB2,CACNA1I,LYN,ITGAM
GO Process	GO:0002687	Positive regulation of leukocyte migration	18	151	0.69	1.63e-05	9606.ENSP00000009530,9606.ENSP00000219150,9606.ENSP00000227163,9606.ENSP00000249071,9606.ENSP00000260356,9606.ENSP00000292301,9606.ENSP00000293373,9606.ENSP00000318142,9606.ENSP00000347197,9606.ENSP00000356792,9606.ENSP00000356793,9606.ENSP00000364183,9606.ENSP00000365227,9606.ENSP00000380227,9606.ENSP00000398698,9606.ENSP00000400533,9606.ENSP00000468897,9606.ENSP00000498852	CD74,CORO1A,SPI1,RAC2,THBS1,CCR2,NCKAP1L,FUT7,C5AR1,XCL1,XCL2,GPSM3,AIF1,ITGA4,TNF,CCL24,FPR2,SPN
GO Process	GO:0002886	Regulation of myeloid leukocyte mediated immunity	12	61	0.91	1.89e-05	9606.ENSP00000207549,9606.ENSP00000216117,9606.ENSP00000227163,9606.ENSP00000249071,9606.ENSP00000262629,9606.ENSP00000292301,9606.ENSP00000312367,9606.ENSP00000351497,9606.ENSP00000363117,9606.ENSP00000380948,9606.ENSP00000428924,9606.ENSP00000496959	UNC13D,HMOX1,SPI1,RAC2,TYROBP,CCR2,CD84,FCGR2B,FGR,ITGB2,LYN,ITGAM
GO Process	GO:0050764	Regulation of phagocytosis	15	104	0.77	2.01e-05	9606.ENSP00000216223,9606.ENSP00000229135,9606.ENSP00000261623,9606.ENSP00000289902,9606.ENSP00000293373,9606.ENSP00000305529,9606.ENSP00000351497,9606.ENSP00000355330,9606.ENSP00000360871,9606.ENSP00000363117,9606.ENSP00000398698,9606.ENSP00000415941,9606.ENSP00000429283,9606.ENSP00000462309,9606.ENSP00000468897	IL2RB,IFNG,CYBA,FCER1G,NCKAP1L,SIRPG,FCGR2B,TGM2,FCN1,FGR,TNF,C4B,DOCK2,CD300LF,FPR2
GO Process	GO:0050766	Positive regulation of phagocytosis	13	75	0.85	2.06e-05	9606.ENSP00000216223,9606.ENSP00000229135,9606.ENSP00000261623,9606.ENSP00000289902,9606.ENSP00000293373,9606.ENSP00000305529,9606.ENSP00000351497,9606.ENSP00000360871,9606.ENSP00000398698,9606.ENSP00000415941,9606.ENSP00000429283,9606.ENSP00000462309,9606.ENSP00000468897	IL2RB,IFNG,CYBA,FCER1G,NCKAP1L,SIRPG,FCGR2B,FCN1,TNF,C4B,DOCK2,CD300LF,FPR2
GO Process	GO:0042116	Macrophage activation	12	62	0.9	2.15e-05	9606.ENSP00000229135,9606.ENSP00000262629,9606.ENSP00000296871,9606.ENSP00000312002,9606.ENSP00000347197,9606.ENSP00000363773,9606.ENSP00000365227,9606.ENSP00000380948,9606.ENSP00000398698,9606.ENSP00000468897,9606.ENSP00000483246,9606.ENSP00000496959	IFNG,TYROBP,CSF2,HAVCR2,C5AR1,C1QA,AIF1,ITGB2,TNF,FPR2,TMEM106A,ITGAM
GO Process	GO:1902105	Regulation of leukocyte differentiation	26	315	0.53	2.54e-05	9606.ENSP00000009530,9606.ENSP00000011653,9606.ENSP00000227348,9606.ENSP00000229135,9606.ENSP00000229829,9606.ENSP00000262629,9606.ENSP00000264972,9606.ENSP00000266557,9606.ENSP00000282356,9606.ENSP00000286639,9606.ENSP00000292301,9606.ENSP00000293373,9606.ENSP00000297350,9606.ENSP00000320176,9606.ENSP00000340347,9606.ENSP00000351497,9606.ENSP00000353099,9606.ENSP00000368632,9606.ENSP00000368710,…	CD74,CD4,CRTAM,IFNG,HLA-DOA,TYROBP,ZAP70,CD27,CAMK4,BATF,CCR2,NCKAP1L,TNFRSF11B,HCLS1,TCF7,FCGR2B,HLA-DRB1,GATA3,RASSF2,RHOH,HLA-DRA,TNF,TESPA1,LYN,GPR55,GPR68
GO Process	GO:0002706	Regulation of lymphocyte mediated immunity	19	176	0.65	2.84e-05	9606.ENSP00000221804,9606.ENSP00000227348,9606.ENSP00000264072,9606.ENSP00000283285,9606.ENSP00000292301,9606.ENSP00000293373,9606.ENSP00000312002,9606.ENSP00000318142,9606.ENSP00000351497,9606.ENSP00000353099,9606.ENSP00000356792,9606.ENSP00000357036,9606.ENSP00000365435,9606.ENSP00000368632,9606.ENSP00000371327,9606.ENSP00000378786,9606.ENSP00000398698,9606.ENSP00000403701,9606.ENSP00000472929	CLC,CRTAM,FCER2,CD96,CCR2,NCKAP1L,HAVCR2,FUT7,FCGR2B,HLA-DRB1,XCL1,SLAMF6,TNFRSF1B,GATA3,KLRC2,HLA-DRA,TNF,ARRB2,VAV1
GO Process	GO:0048534	Hematopoietic or lymphoid organ development	42	705	0.39	2.93e-05	9606.ENSP00000009530,9606.ENSP00000011653,9606.ENSP00000223795,9606.ENSP00000227163,9606.ENSP00000229135,9606.ENSP00000262629,9606.ENSP00000263285,9606.ENSP00000264972,9606.ENSP00000282356,9606.ENSP00000283249,9606.ENSP00000286639,9606.ENSP00000289902,9606.ENSP00000293373,9606.ENSP00000294489,9606.ENSP00000294728,9606.ENSP00000296871,9606.ENSP00000301887,9606.ENSP00000310036,9606.ENSP00000318142,…	CD74,CD4,TNFSF8,SPI1,IFNG,TYROBP,LY9,ZAP70,CAMK4,ITGB6,BATF,FCER1G,NCKAP1L,PDPN,VCAM1,CSF2,BATF2,CD34,FUT7,HCLS1,IKZF1,TCF7,FCGR2B,HLA-DRB1,DACT2,SLAMF6,PREX1,PIK3CD,GATA3,RHOH,ITGA4,TNF,TESPA1,LYN,DOCK2,PLD4,VAV1,LCK,THEMIS,PTPRQ,GPR68,SPN
GO Process	GO:0030335	Positive regulation of cell migration	35	529	0.44	3.16e-05	9606.ENSP00000009530,9606.ENSP00000216117,9606.ENSP00000219150,9606.ENSP00000227163,9606.ENSP00000229135,9606.ENSP00000249071,9606.ENSP00000260356,9606.ENSP00000279227,9606.ENSP00000284136,9606.ENSP00000292301,9606.ENSP00000293373,9606.ENSP00000294489,9606.ENSP00000304676,9606.ENSP00000306991,9606.ENSP00000318142,9606.ENSP00000347197,9606.ENSP00000353462,9606.ENSP00000354207,9606.ENSP00000356792,…	CD74,HMOX1,CORO1A,SPI1,IFNG,RAC2,THBS1,FERMT3,SEMA3D,CCR2,NCKAP1L,PDPN,ATOH8,HAS2,FUT7,C5AR1,CASS4,NTRK3,XCL1,XCL2,FGR,GPSM3,AIF1,PIK3CD,GATA3,FGF9,ITGA4,TNF,CCL24,LRRC15,PIK3CG,LYN,FPR2,P2RY6,SPN
GO Process	GO:2000147	Positive regulation of cell motility	36	555	0.43	3.30e-05	9606.ENSP00000009530,9606.ENSP00000216117,9606.ENSP00000219150,9606.ENSP00000227163,9606.ENSP00000229135,9606.ENSP00000249071,9606.ENSP00000260356,9606.ENSP00000279227,9606.ENSP00000284136,9606.ENSP00000292301,9606.ENSP00000293373,9606.ENSP00000294489,9606.ENSP00000304676,9606.ENSP00000306991,9606.ENSP00000318142,9606.ENSP00000347197,9606.ENSP00000353462,9606.ENSP00000354207,9606.ENSP00000356792,…	CD74,HMOX1,CORO1A,SPI1,IFNG,RAC2,THBS1,FERMT3,SEMA3D,CCR2,NCKAP1L,PDPN,ATOH8,HAS2,FUT7,C5AR1,CASS4,NTRK3,XCL1,XCL2,TACR2,FGR,GPSM3,AIF1,PIK3CD,GATA3,FGF9,ITGA4,TNF,CCL24,LRRC15,PIK3CG,LYN,FPR2,P2RY6,SPN
GO Process	GO:0150076	Neuroinflammatory response	10	41	1.0	3.52e-05	9606.ENSP00000229135,9606.ENSP00000262629,9606.ENSP00000286355,9606.ENSP00000347197,9606.ENSP00000363773,9606.ENSP00000365227,9606.ENSP00000380948,9606.ENSP00000398698,9606.ENSP00000468897,9606.ENSP00000496959	IFNG,TYROBP,ADCY8,C5AR1,C1QA,AIF1,ITGB2,TNF,FPR2,ITGAM
GO Process	GO:0072676	Lymphocyte migration	13	80	0.83	3.74e-05	9606.ENSP00000219150,9606.ENSP00000227348,9606.ENSP00000262461,9606.ENSP00000264972,9606.ENSP00000292301,9606.ENSP00000318142,9606.ENSP00000349252,9606.ENSP00000356792,9606.ENSP00000356793,9606.ENSP00000366563,9606.ENSP00000368632,9606.ENSP00000400533,9606.ENSP00000419260	CORO1A,CRTAM,SLC12A2,ZAP70,CCR2,FUT7,ITGAL,XCL1,XCL2,PIK3CD,GATA3,CCL24,PIK3CG
GO Process	GO:0009966	Regulation of signal transduction	115	2978	0.2	3.83e-05	9606.ENSP00000009530,9606.ENSP00000011653,9606.ENSP00000216117,9606.ENSP00000218388,9606.ENSP00000227163,9606.ENSP00000227752,9606.ENSP00000229135,9606.ENSP00000246551,9606.ENSP00000248901,9606.ENSP00000250448,9606.ENSP00000258443,9606.ENSP00000260356,9606.ENSP00000261623,9606.ENSP00000262866,9606.ENSP00000263464,9606.ENSP00000264972,9606.ENSP00000266085,9606.ENSP00000266557,9606.ENSP00000267205,…	CD74,CD4,HMOX1,TIMP1,SPI1,IL10RA,IFNG,HCST,CYTH4,FOXA1,EDAR,THBS1,CYBA,SLA2,BIRC3,ZAP70,TIMP3,CD27,RHOF,SLC20A1,CGNL1,PDE3B,BMP3,PDE11A,LILRA4,CCR2,NCKAP1L,ARHGAP15,FRZB,INHBB,CSF2,FRMD7,PPP1R16B,COL3A1,CHST11,ADRA1B,LTBP4,HAVCR2,PVRIG,FUT7,HCLS1,SLC2A4,TMC8,BMP8A,NPTXR,FGD3,PIK3AP1,SYDE2,WNT7B,RASAL3,APOD,C5AR1,ACSL5,FCGR2B,NLRC3,HLA-DRB1,CASS4,NTRK3,TGM2,DACT2,TAGAP,RGS18,XCL1,XCL2,PYHIN1,ARHGA…
GO Process	GO:0001774	Microglial cell activation	9	31	1.08	3.92e-05	9606.ENSP00000229135,9606.ENSP00000262629,9606.ENSP00000347197,9606.ENSP00000363773,9606.ENSP00000365227,9606.ENSP00000380948,9606.ENSP00000398698,9606.ENSP00000468897,9606.ENSP00000496959	IFNG,TYROBP,C5AR1,C1QA,AIF1,ITGB2,TNF,FPR2,ITGAM
GO Process	GO:0065007	Biological regulation	353	12385	0.07	3.92e-05	9606.ENSP00000009530,9606.ENSP00000011653,9606.ENSP00000020926,9606.ENSP00000046794,9606.ENSP00000158762,9606.ENSP00000167106,9606.ENSP00000207549,9606.ENSP00000215886,9606.ENSP00000216117,9606.ENSP00000216223,9606.ENSP00000218388,9606.ENSP00000219150,9606.ENSP00000219596,9606.ENSP00000221804,9606.ENSP00000221954,9606.ENSP00000221978,9606.ENSP00000223795,9606.ENSP00000226444,9606.ENSP00000227163,…	CD74,CD4,SYT13,LCP2,ACAP1,VASH1,UNC13D,LGALS2,HMOX1,IL2RB,TIMP1,CORO1A,MEFV,CLC,CEACAM4,NKG7,TNFSF8,SULT1E1,SPI1,CRTAM,IL10RA,SCGB2A2,IFNG,CLEC4A,HLA-DOA,ATP6V1B1,GSTM2,H4C6,CDC25B,S1PR4,HCST,HELB,CYTH4,RAC2,LRRC4,ALDH1A2,CD68,FOXA1,NALCN,MICB,PPP1R1B,RHPN2,ADAMTS8,EDAR,THBS1,CLEC2D,CYBA,CD33,SLC12A2,TYROBP,SLA2,LY9,BIRC3,EFHD1,FCER2,CYTIP,UBE2S,PPARGC1A,F13A1,ZAP70,EXPH5,TIMP3,CD27,RHOF,FCGR2A,S…
GO Process	GO:0070887	Cellular response to chemical stimulus	104	2609	0.22	3.92e-05	9606.ENSP00000009530,9606.ENSP00000011653,9606.ENSP00000020926,9606.ENSP00000216117,9606.ENSP00000216223,9606.ENSP00000219150,9606.ENSP00000227163,9606.ENSP00000227752,9606.ENSP00000227918,9606.ENSP00000229135,9606.ENSP00000241337,9606.ENSP00000249750,9606.ENSP00000250092,9606.ENSP00000254079,9606.ENSP00000260356,9606.ENSP00000261623,9606.ENSP00000262461,9606.ENSP00000263464,9606.ENSP00000264867,…	CD74,CD4,SYT13,HMOX1,IL2RB,CORO1A,SPI1,IL10RA,SCGB2A2,IFNG,GSTM2,ALDH1A2,CD68,PPP1R1B,THBS1,CYBA,SLC12A2,BIRC3,PPARGC1A,TIMP3,PDE3B,ITGB6,ADCY8,SLCO2B1,FCER1G,LILRA4,CCR2,NCKAP1L,AQP5,VCAM1,INHBB,CSF2,FOLR2,COL3A1,CHST11,HAS2,LTBP4,HAVCR2,HCLS1,P2RY13,SLC2A4,MSC,CD6,CCR8,BMP8A,IFITM1,TCF7,WNT7B,ILDR1,CTSB,C5AR1,STAT4,FCGR2B,NTRK3,GSTM3,TGM2,XCL1,XCL2,RCSD1,PYHIN1,MNDA,CTSS,GBP5,GBP1,IFIT3,PREX1,C…
GO Process	GO:0071310	Cellular response to organic substance	86	2019	0.24	3.92e-05	9606.ENSP00000009530,9606.ENSP00000011653,9606.ENSP00000216223,9606.ENSP00000219150,9606.ENSP00000227163,9606.ENSP00000227752,9606.ENSP00000227918,9606.ENSP00000229135,9606.ENSP00000241337,9606.ENSP00000249750,9606.ENSP00000250092,9606.ENSP00000254079,9606.ENSP00000260356,9606.ENSP00000261623,9606.ENSP00000262461,9606.ENSP00000263464,9606.ENSP00000266085,9606.ENSP00000282096,9606.ENSP00000283249,…	CD74,CD4,IL2RB,CORO1A,SPI1,IL10RA,SCGB2A2,IFNG,GSTM2,ALDH1A2,CD68,PPP1R1B,THBS1,CYBA,SLC12A2,BIRC3,TIMP3,PDE3B,ITGB6,ADCY8,FCER1G,LILRA4,CCR2,VCAM1,INHBB,CSF2,FOLR2,COL3A1,CHST11,HAS2,LTBP4,HAVCR2,HCLS1,P2RY13,SLC2A4,MSC,CD6,CCR8,BMP8A,IFITM1,TCF7,WNT7B,ILDR1,CTSB,STAT4,FCGR2B,NTRK3,TGM2,XCL1,XCL2,PYHIN1,MNDA,CTSS,GBP5,GBP1,IFIT3,CSF3R,TRAF1,ALPL,COL4A1,AIF1,TNFRSF1B,PIK3CD,GATA3,LY86,FGF9,CYP1A1…
GO Process	GO:0009967	Positive regulation of signal transduction	70	1525	0.28	4.50e-05	9606.ENSP00000009530,9606.ENSP00000011653,9606.ENSP00000216117,9606.ENSP00000227163,9606.ENSP00000227752,9606.ENSP00000246551,9606.ENSP00000250448,9606.ENSP00000258443,9606.ENSP00000260356,9606.ENSP00000261623,9606.ENSP00000263464,9606.ENSP00000264972,9606.ENSP00000266085,9606.ENSP00000266557,9606.ENSP00000272542,9606.ENSP00000282701,9606.ENSP00000293373,9606.ENSP00000295228,9606.ENSP00000298542,…	CD74,CD4,HMOX1,SPI1,IL10RA,HCST,FOXA1,EDAR,THBS1,CYBA,BIRC3,ZAP70,TIMP3,CD27,SLC20A1,BMP3,NCKAP1L,INHBB,FRMD7,COL3A1,ADRA1B,HAVCR2,HCLS1,SLC2A4,BMP8A,PIK3AP1,WNT7B,C5AR1,FCGR2B,HLA-DRB1,CASS4,NTRK3,TGM2,XCL1,XCL2,PYHIN1,ZBP1,TRAF1,FGR,PIM2,PIK3CD,GATA3,RASSF2,LY86,TRIM22,ADRA1A,TLR7,FGF9,IGSF11,ENHO,AGR2,TNF,CCL24,TESPA1,ARRB2,PARP14,PIK3CG,RIMS1,LYN,AGAP2,CD300LF,MAP4K1,FPR2,LCK,CYFIP2,P2RY6,PRL…
GO Process	GO:0045058	T cell selection	10	43	0.98	4.82e-05	9606.ENSP00000009530,9606.ENSP00000011653,9606.ENSP00000263285,9606.ENSP00000264972,9606.ENSP00000286639,9606.ENSP00000357036,9606.ENSP00000368632,9606.ENSP00000429283,9606.ENSP00000487358,9606.ENSP00000498852	CD74,CD4,LY9,ZAP70,BATF,SLAMF6,GATA3,DOCK2,THEMIS,SPN
GO Process	GO:0002520	Immune system development	43	749	0.37	4.90e-05	9606.ENSP00000009530,9606.ENSP00000011653,9606.ENSP00000223795,9606.ENSP00000227163,9606.ENSP00000229135,9606.ENSP00000262629,9606.ENSP00000263285,9606.ENSP00000264972,9606.ENSP00000282356,9606.ENSP00000283249,9606.ENSP00000286639,9606.ENSP00000289902,9606.ENSP00000293373,9606.ENSP00000294489,9606.ENSP00000294728,9606.ENSP00000296871,9606.ENSP00000301887,9606.ENSP00000310036,9606.ENSP00000312002,…	CD74,CD4,TNFSF8,SPI1,IFNG,TYROBP,LY9,ZAP70,CAMK4,ITGB6,BATF,FCER1G,NCKAP1L,PDPN,VCAM1,CSF2,BATF2,CD34,HAVCR2,FUT7,HCLS1,IKZF1,TCF7,FCGR2B,HLA-DRB1,DACT2,SLAMF6,PREX1,PIK3CD,GATA3,RHOH,ITGA4,TNF,TESPA1,LYN,DOCK2,PLD4,VAV1,LCK,THEMIS,PTPRQ,GPR68,SPN
GO Process	GO:0010628	Positive regulation of gene expression	57	1146	0.31	5.55e-05	9606.ENSP00000009530,9606.ENSP00000011653,9606.ENSP00000216117,9606.ENSP00000219596,9606.ENSP00000227163,9606.ENSP00000227348,9606.ENSP00000229135,9606.ENSP00000249750,9606.ENSP00000258443,9606.ENSP00000260356,9606.ENSP00000261623,9606.ENSP00000262629,9606.ENSP00000263285,9606.ENSP00000264867,9606.ENSP00000286639,9606.ENSP00000289902,9606.ENSP00000291009,9606.ENSP00000292301,9606.ENSP00000296871,…	CD74,CD4,HMOX1,MEFV,SPI1,CRTAM,IFNG,ALDH1A2,EDAR,THBS1,CYBA,TYROBP,LY9,PPARGC1A,BATF,FCER1G,PIP,CCR2,CSF2,IL17D,CD34,HAVCR2,CD84,CD6,C5AR1,WARS1,CLEC9A,MYOM1,CCDC88B,NTRK3,XCL1,CD244,SLAMF6,PYHIN1,MNDA,GBP5,MCOLN2,FCN1,FGR,GPSM3,AIF1,PIK3CD,GATA3,TLR7,FGF9,NCOR2,AGR2,HLA-DPA1,TNF,ARRB2,HLA-DPB1,TIGIT,PIK3CG,RIMS1,IL32,TMEM106A,SPN
GO Process	GO:1902531	Regulation of intracellular signal transduction	76	1726	0.26	6.08e-05	9606.ENSP00000009530,9606.ENSP00000011653,9606.ENSP00000216117,9606.ENSP00000227163,9606.ENSP00000246551,9606.ENSP00000248901,9606.ENSP00000258443,9606.ENSP00000260356,9606.ENSP00000262866,9606.ENSP00000263464,9606.ENSP00000264972,9606.ENSP00000266085,9606.ENSP00000266557,9606.ENSP00000267205,9606.ENSP00000272542,9606.ENSP00000281282,9606.ENSP00000282096,9606.ENSP00000286063,9606.ENSP00000293373,…	CD74,CD4,HMOX1,SPI1,HCST,CYTH4,EDAR,THBS1,SLA2,BIRC3,ZAP70,TIMP3,CD27,RHOF,SLC20A1,CGNL1,PDE3B,PDE11A,NCKAP1L,ARHGAP15,FRMD7,PPP1R16B,COL3A1,ADRA1B,HAVCR2,HCLS1,FGD3,PIK3AP1,SYDE2,WNT7B,RASAL3,C5AR1,FCGR2B,NLRC3,HLA-DRB1,CASS4,NTRK3,TGM2,TAGAP,XCL1,XCL2,PYHIN1,ARHGAP4,GBP1,PREX1,TRAF1,FGR,STARD8,PIM2,PIK3CD,GATA3,RASSF2,TRIM22,ADRA1A,TLR7,RHOH,CHN1,ARHGAP25,TNF,CCL24,ARRB2,LAX1,FBP1,PIK3CG,LYN,DO…
GO Process	GO:0009617	Response to bacterium	39	663	0.38	9.52e-05	9606.ENSP00000011653,9606.ENSP00000223795,9606.ENSP00000227163,9606.ENSP00000227752,9606.ENSP00000250092,9606.ENSP00000274306,9606.ENSP00000283285,9606.ENSP00000285381,9606.ENSP00000289902,9606.ENSP00000294728,9606.ENSP00000296871,9606.ENSP00000302046,9606.ENSP00000312002,9606.ENSP00000323280,9606.ENSP00000333984,9606.ENSP00000337466,9606.ENSP00000347197,9606.ENSP00000351497,9606.ENSP00000353099,…	CD4,TNFSF8,SPI1,IL10RA,CD68,GZMA,CD96,CA3,FCER1G,VCAM1,CSF2,RNASE6,HAVCR2,CD6,TRDN,WFDC10B,C5AR1,FCGR2B,HLA-DRB1,MPEG1,GBP5,FGR,ALPL,TNFRSF1B,LY86,CYP1A1,B3GALT5,CSF2RB,TNF,DCD,NUGGC,C4B,ADAMTS9,LYN,DIO2,RNASE4,FPR2,PRLR,SPN
GO Process	GO:0048522	Positive regulation of cellular process	185	5584	0.14	0.00011	9606.ENSP00000009530,9606.ENSP00000011653,9606.ENSP00000046794,9606.ENSP00000207549,9606.ENSP00000215886,9606.ENSP00000216117,9606.ENSP00000218388,9606.ENSP00000219150,9606.ENSP00000219596,9606.ENSP00000223795,9606.ENSP00000226444,9606.ENSP00000227163,9606.ENSP00000227348,9606.ENSP00000227752,9606.ENSP00000229135,9606.ENSP00000229829,9606.ENSP00000241337,9606.ENSP00000245960,9606.ENSP00000246551,…	CD74,CD4,LCP2,UNC13D,LGALS2,HMOX1,TIMP1,CORO1A,MEFV,TNFSF8,SULT1E1,SPI1,CRTAM,IL10RA,IFNG,HLA-DOA,GSTM2,CDC25B,HCST,RAC2,ALDH1A2,FOXA1,NALCN,EDAR,THBS1,CYBA,CD33,SLC12A2,TYROBP,BIRC3,FCER2,PPARGC1A,ZAP70,EXPH5,TIMP3,CD27,SLC20A1,GZMA,FERMT3,CAMK4,BMP3,SEMA3D,ADCY8,BATF,CCR2,NCKAP1L,PDPN,VCAM1,FRZB,INHBB,CSF2,FOLR2,FRMD7,PPP1R16B,AKNA,COL3A1,ATOH8,SIRPG,ADRA1B,HAS2,CD34,HAVCR2,FUT7,HCLS1,FAXDC2,SL…
GO Process	GO:1903530	Regulation of secretion by cell	35	564	0.41	0.00011	9606.ENSP00000020926,9606.ENSP00000207549,9606.ENSP00000216117,9606.ENSP00000227163,9606.ENSP00000229135,9606.ENSP00000249071,9606.ENSP00000262262,9606.ENSP00000262461,9606.ENSP00000265843,9606.ENSP00000273666,9606.ENSP00000286355,9606.ENSP00000292301,9606.ENSP00000293373,9606.ENSP00000295228,9606.ENSP00000312367,9606.ENSP00000327440,9606.ENSP00000345667,9606.ENSP00000348821,9606.ENSP00000351497,…	SYT13,UNC13D,HMOX1,SPI1,IFNG,RAC2,CD33,SLC12A2,EXPH5,STXBP5L,ADCY8,CCR2,NCKAP1L,INHBB,CD84,BMP8A,ILDR1,MYOM1,FCGR2B,HLA-DRB1,TACR2,FGR,TNFRSF1B,ADRA1A,KLRC2,SYT12,SPP1,ITGB2,CACNA1I,TNF,RIMS1,LYN,ITGAM,GPR68,UCP2
GO Process	GO:0017157	Regulation of exocytosis	20	218	0.58	0.00012	9606.ENSP00000020926,9606.ENSP00000207549,9606.ENSP00000216117,9606.ENSP00000227163,9606.ENSP00000229135,9606.ENSP00000249071,9606.ENSP00000265843,9606.ENSP00000273666,9606.ENSP00000292301,9606.ENSP00000293373,9606.ENSP00000312367,9606.ENSP00000351497,9606.ENSP00000363117,9606.ENSP00000369960,9606.ENSP00000371327,9606.ENSP00000377520,9606.ENSP00000380948,9606.ENSP00000385019,9606.ENSP00000428924,…	SYT13,UNC13D,HMOX1,SPI1,IFNG,RAC2,EXPH5,STXBP5L,CCR2,NCKAP1L,CD84,FCGR2B,FGR,ADRA1A,KLRC2,SYT12,ITGB2,CACNA1I,LYN,ITGAM
GO Process	GO:0045088	Regulation of innate immune response	21	238	0.56	0.00012	9606.ENSP00000227163,9606.ENSP00000227348,9606.ENSP00000262629,9606.ENSP00000263464,9606.ENSP00000283285,9606.ENSP00000312002,9606.ENSP00000351497,9606.ENSP00000352039,9606.ENSP00000357036,9606.ENSP00000357122,9606.ENSP00000357123,9606.ENSP00000359488,9606.ENSP00000360215,9606.ENSP00000360871,9606.ENSP00000363117,9606.ENSP00000371327,9606.ENSP00000403701,9606.ENSP00000418194,9606.ENSP00000428924,…	SPI1,CRTAM,TYROBP,BIRC3,CD96,HAVCR2,FCGR2B,NLRC3,SLAMF6,PYHIN1,MNDA,GBP5,ZBP1,FCN1,FGR,KLRC2,ARRB2,PARP14,LYN,FPR2,VAV1
GO Process	GO:0042102	Positive regulation of T cell proliferation	14	108	0.73	0.00013	9606.ENSP00000219150,9606.ENSP00000264972,9606.ENSP00000292301,9606.ENSP00000293373,9606.ENSP00000294728,9606.ENSP00000312002,9606.ENSP00000323280,9606.ENSP00000341905,9606.ENSP00000349238,9606.ENSP00000356792,9606.ENSP00000365227,9606.ENSP00000393566,9606.ENSP00000398890,9606.ENSP00000408146	CORO1A,ZAP70,CCR2,NCKAP1L,VCAM1,HAVCR2,CD6,RASAL3,CCDC88B,XCL1,AIF1,HLA-DPA1,HLA-DMB,HLA-DPB1
GO Process	GO:0051046	Regulation of secretion	37	620	0.39	0.00013	9606.ENSP00000009530,9606.ENSP00000020926,9606.ENSP00000207549,9606.ENSP00000216117,9606.ENSP00000227163,9606.ENSP00000229135,9606.ENSP00000249071,9606.ENSP00000261623,9606.ENSP00000262262,9606.ENSP00000262461,9606.ENSP00000265843,9606.ENSP00000273666,9606.ENSP00000286355,9606.ENSP00000292301,9606.ENSP00000293373,9606.ENSP00000295228,9606.ENSP00000312367,9606.ENSP00000327440,9606.ENSP00000345667,…	CD74,SYT13,UNC13D,HMOX1,SPI1,IFNG,RAC2,CYBA,CD33,SLC12A2,EXPH5,STXBP5L,ADCY8,CCR2,NCKAP1L,INHBB,CD84,BMP8A,ILDR1,MYOM1,FCGR2B,HLA-DRB1,TACR2,FGR,TNFRSF1B,ADRA1A,KLRC2,SYT12,SPP1,ITGB2,CACNA1I,TNF,RIMS1,LYN,ITGAM,GPR68,UCP2
GO Process	GO:0071675	Regulation of mononuclear cell migration	15	125	0.69	0.00013	9606.ENSP00000219150,9606.ENSP00000227163,9606.ENSP00000260356,9606.ENSP00000292301,9606.ENSP00000311035,9606.ENSP00000345179,9606.ENSP00000347197,9606.ENSP00000356792,9606.ENSP00000356793,9606.ENSP00000365227,9606.ENSP00000380227,9606.ENSP00000398698,9606.ENSP00000428924,9606.ENSP00000468897,9606.ENSP00000498852	CORO1A,SPI1,THBS1,CCR2,CD200R1,APOD,C5AR1,XCL1,XCL2,AIF1,ITGA4,TNF,LYN,FPR2,SPN
GO Process	GO:1990266	Neutrophil migration	13	92	0.77	0.00013	9606.ENSP00000289902,9606.ENSP00000293373,9606.ENSP00000347197,9606.ENSP00000356792,9606.ENSP00000356793,9606.ENSP00000359640,9606.ENSP00000361009,9606.ENSP00000362195,9606.ENSP00000366563,9606.ENSP00000380948,9606.ENSP00000400533,9606.ENSP00000419260,9606.ENSP00000472929	FCER1G,NCKAP1L,C5AR1,XCL1,XCL2,MCOLN2,PREX1,CSF3R,PIK3CD,ITGB2,CCL24,PIK3CG,VAV1
GO Process	GO:0030593	Neutrophil chemotaxis	12	80	0.79	0.00019	9606.ENSP00000289902,9606.ENSP00000293373,9606.ENSP00000347197,9606.ENSP00000356792,9606.ENSP00000356793,9606.ENSP00000361009,9606.ENSP00000362195,9606.ENSP00000366563,9606.ENSP00000380948,9606.ENSP00000400533,9606.ENSP00000419260,9606.ENSP00000472929	FCER1G,NCKAP1L,C5AR1,XCL1,XCL2,PREX1,CSF3R,PIK3CD,ITGB2,CCL24,PIK3CG,VAV1
GO Process	GO:0051250	Negative regulation of lymphocyte activation	17	166	0.63	0.00019	9606.ENSP00000009530,9606.ENSP00000227348,9606.ENSP00000262629,9606.ENSP00000293373,9606.ENSP00000312002,9606.ENSP00000351497,9606.ENSP00000353099,9606.ENSP00000356792,9606.ENSP00000357123,9606.ENSP00000357906,9606.ENSP00000363117,9606.ENSP00000365261,9606.ENSP00000406970,9606.ENSP00000419085,9606.ENSP00000428924,9606.ENSP00000443654,9606.ENSP00000498852	CD74,CRTAM,TYROBP,NCKAP1L,HAVCR2,FCGR2B,HLA-DRB1,XCL1,MNDA,TNFAIP8L2,FGR,LST1,LAX1,TIGIT,LYN,TBC1D10C,SPN
GO Process	GO:0002285	Lymphocyte activation involved in immune response	15	130	0.68	0.00020	9606.ENSP00000009530,9606.ENSP00000207549,9606.ENSP00000219150,9606.ENSP00000221978,9606.ENSP00000227163,9606.ENSP00000263285,9606.ENSP00000286639,9606.ENSP00000289902,9606.ENSP00000349252,9606.ENSP00000351497,9606.ENSP00000357012,9606.ENSP00000357036,9606.ENSP00000368632,9606.ENSP00000381581,9606.ENSP00000498852	CD74,UNC13D,CORO1A,NKG7,SPI1,LY9,BATF,FCER1G,ITGAL,FCGR2B,CD244,SLAMF6,GATA3,LCP1,SPN
GO Process	GO:1902533	Positive regulation of intracellular signal transduction	50	997	0.32	0.00021	9606.ENSP00000009530,9606.ENSP00000011653,9606.ENSP00000216117,9606.ENSP00000227163,9606.ENSP00000246551,9606.ENSP00000258443,9606.ENSP00000260356,9606.ENSP00000263464,9606.ENSP00000264972,9606.ENSP00000266557,9606.ENSP00000272542,9606.ENSP00000293373,9606.ENSP00000298542,9606.ENSP00000304408,9606.ENSP00000306662,9606.ENSP00000312002,9606.ENSP00000320176,9606.ENSP00000339826,9606.ENSP00000341032,…	CD74,CD4,HMOX1,SPI1,HCST,EDAR,THBS1,BIRC3,ZAP70,CD27,SLC20A1,NCKAP1L,FRMD7,COL3A1,ADRA1B,HAVCR2,HCLS1,PIK3AP1,WNT7B,C5AR1,FCGR2B,HLA-DRB1,CASS4,NTRK3,TGM2,XCL1,XCL2,PYHIN1,TRAF1,FGR,PIM2,PIK3CD,GATA3,RASSF2,TRIM22,ADRA1A,TLR7,TNF,CCL24,ARRB2,PIK3CG,LYN,AGAP2,MAP4K1,FPR2,LCK,P2RY6,TMEM106A,GPR174,GPR55
GO Process	GO:0002831	Regulation of response to biotic stimulus	26	361	0.47	0.00022	9606.ENSP00000227163,9606.ENSP00000227348,9606.ENSP00000252229,9606.ENSP00000261623,9606.ENSP00000262629,9606.ENSP00000263464,9606.ENSP00000283285,9606.ENSP00000312002,9606.ENSP00000351497,9606.ENSP00000352039,9606.ENSP00000353099,9606.ENSP00000357036,9606.ENSP00000357122,9606.ENSP00000357123,9606.ENSP00000359488,9606.ENSP00000360215,9606.ENSP00000360871,9606.ENSP00000363117,9606.ENSP00000369286,…	SPI1,CRTAM,MICB,CYBA,TYROBP,BIRC3,CD96,HAVCR2,FCGR2B,NLRC3,HLA-DRB1,SLAMF6,PYHIN1,MNDA,GBP5,ZBP1,FCN1,FGR,LY86,KLRC2,APOBEC3G,ARRB2,PARP14,LYN,FPR2,VAV1
GO Process	GO:0042127	Regulation of cell population proliferation	72	1669	0.25	0.00023	9606.ENSP00000009530,9606.ENSP00000167106,9606.ENSP00000216117,9606.ENSP00000218388,9606.ENSP00000219150,9606.ENSP00000221804,9606.ENSP00000223795,9606.ENSP00000227348,9606.ENSP00000229135,9606.ENSP00000245960,9606.ENSP00000249071,9606.ENSP00000249750,9606.ENSP00000257359,9606.ENSP00000260356,9606.ENSP00000261623,9606.ENSP00000262262,9606.ENSP00000262629,9606.ENSP00000264867,9606.ENSP00000264972,…	CD74,VASH1,HMOX1,TIMP1,CORO1A,CLC,TNFSF8,CRTAM,IFNG,CDC25B,RAC2,ALDH1A2,ADAMTS8,THBS1,CYBA,CD33,TYROBP,PPARGC1A,ZAP70,CCR2,NCKAP1L,PDPN,VCAM1,FRZB,CSF2,FOLR2,PPP1R16B,ATOH8,SIRPG,CHST11,HAS2,HAVCR2,HCLS1,CD6,IFITM1,RASAL3,APOD,C5AR1,WARS1,CCDC88B,STAT4,FCGR2B,NLRC3,HLA-DRB1,NTRK3,XCL1,MNDA,HPSE2,IFIT3,AIF1,LST1,TNFRSF1B,PIM2,PIK3CD,GATA3,ADRA1A,FGF9,MATK,ITGA4,CSF2RB,HLA-DPA1,TNF,HLA-DMB,CCL24,PT…
GO Process	GO:0043368	Positive T cell selection	8	30	1.04	0.00025	9606.ENSP00000009530,9606.ENSP00000263285,9606.ENSP00000264972,9606.ENSP00000286639,9606.ENSP00000357036,9606.ENSP00000429283,9606.ENSP00000487358,9606.ENSP00000498852	CD74,LY9,ZAP70,BATF,SLAMF6,DOCK2,THEMIS,SPN
GO Process	GO:0060326	Cell chemotaxis	19	210	0.57	0.00025	9606.ENSP00000219150,9606.ENSP00000262461,9606.ENSP00000289902,9606.ENSP00000292301,9606.ENSP00000293373,9606.ENSP00000294728,9606.ENSP00000326432,9606.ENSP00000347197,9606.ENSP00000356792,9606.ENSP00000356793,9606.ENSP00000361009,9606.ENSP00000362195,9606.ENSP00000366563,9606.ENSP00000380948,9606.ENSP00000400533,9606.ENSP00000403701,9606.ENSP00000419260,9606.ENSP00000472929,9606.ENSP00000498807	CORO1A,SLC12A2,FCER1G,CCR2,NCKAP1L,VCAM1,CCR8,C5AR1,XCL1,XCL2,PREX1,CSF3R,PIK3CD,ITGB2,CCL24,ARRB2,PIK3CG,VAV1,BIN2
GO Process	GO:0002443	Leukocyte mediated immunity	19	211	0.57	0.00027	9606.ENSP00000009530,9606.ENSP00000207549,9606.ENSP00000219150,9606.ENSP00000221978,9606.ENSP00000262866,9606.ENSP00000266557,9606.ENSP00000286639,9606.ENSP00000289902,9606.ENSP00000351497,9606.ENSP00000363773,9606.ENSP00000366563,9606.ENSP00000368632,9606.ENSP00000371327,9606.ENSP00000381492,9606.ENSP00000384053,9606.ENSP00000398568,9606.ENSP00000415941,9606.ENSP00000419260,9606.ENSP00000428924	CD74,UNC13D,CORO1A,NKG7,SLA2,CD27,BATF,FCER1G,FCGR2B,C1QA,PIK3CD,GATA3,KLRC2,LAT2,CSF2RB,PRF1,C4B,PIK3CG,LYN
GO Process	GO:0098609	Cell-cell adhesion	33	542	0.4	0.00030	9606.ENSP00000160262,9606.ENSP00000215886,9606.ENSP00000227348,9606.ENSP00000249071,9606.ENSP00000249363,9606.ENSP00000262262,9606.ENSP00000264972,9606.ENSP00000279227,9606.ENSP00000294489,9606.ENSP00000294728,9606.ENSP00000298119,9606.ENSP00000310036,9606.ENSP00000311035,9606.ENSP00000312367,9606.ENSP00000323280,9606.ENSP00000341032,9606.ENSP00000341141,9606.ENSP00000349252,9606.ENSP00000357106,…	ICAM3,LGALS2,CRTAM,RAC2,LRRC4,CD33,ZAP70,FERMT3,PDPN,VCAM1,LRFN5,CD34,CD200R1,CD84,CD6,WNT7B,SIGLEC1,ITGAL,CADM3,PCDH15,IGSF11,PCDHGA2,ITGA4,ITGB2,TNF,CAMSAP3,PIK3CG,PCDHGA7,PCDHGB3,PCDHB9,CYFIP2,ITGAM,SPN
GO Process	GO:0045123	Cellular extravasation	9	43	0.94	0.00033	9606.ENSP00000292301,9606.ENSP00000294728,9606.ENSP00000349252,9606.ENSP00000366563,9606.ENSP00000380227,9606.ENSP00000380948,9606.ENSP00000398698,9606.ENSP00000419260,9606.ENSP00000498852	CCR2,VCAM1,ITGAL,PIK3CD,ITGA4,ITGB2,TNF,PIK3CG,SPN
GO Process	GO:0001912	Positive regulation of leukocyte mediated cytotoxicity	10	57	0.86	0.00037	9606.ENSP00000227163,9606.ENSP00000227348,9606.ENSP00000262629,9606.ENSP00000353099,9606.ENSP00000356792,9606.ENSP00000357036,9606.ENSP00000371327,9606.ENSP00000378786,9606.ENSP00000472929,9606.ENSP00000496959	SPI1,CRTAM,TYROBP,HLA-DRB1,XCL1,SLAMF6,KLRC2,HLA-DRA,VAV1,ITGAM
GO Process	GO:0060627	Regulation of vesicle-mediated transport	33	551	0.39	0.00041	9606.ENSP00000020926,9606.ENSP00000207549,9606.ENSP00000216117,9606.ENSP00000216223,9606.ENSP00000219150,9606.ENSP00000227163,9606.ENSP00000229135,9606.ENSP00000249071,9606.ENSP00000261623,9606.ENSP00000265843,9606.ENSP00000273666,9606.ENSP00000289902,9606.ENSP00000292301,9606.ENSP00000293373,9606.ENSP00000305529,9606.ENSP00000312367,9606.ENSP00000351497,9606.ENSP00000355330,9606.ENSP00000360871,…	SYT13,UNC13D,HMOX1,IL2RB,CORO1A,SPI1,IFNG,RAC2,CYBA,EXPH5,STXBP5L,FCER1G,CCR2,NCKAP1L,SIRPG,CD84,FCGR2B,TGM2,FCN1,FGR,ADRA1A,KLRC2,SYT12,ITGB2,CACNA1I,TNF,ARRB2,C4B,LYN,DOCK2,CD300LF,FPR2,ITGAM
GO Process	GO:0043301	Negative regulation of leukocyte degranulation	6	14	1.25	0.00049	9606.ENSP00000216117,9606.ENSP00000227163,9606.ENSP00000292301,9606.ENSP00000293373,9606.ENSP00000312367,9606.ENSP00000351497	HMOX1,SPI1,CCR2,NCKAP1L,CD84,FCGR2B
GO Process	GO:0051241	Negative regulation of multicellular organismal process	50	1035	0.3	0.00053	9606.ENSP00000009530,9606.ENSP00000167106,9606.ENSP00000216117,9606.ENSP00000218388,9606.ENSP00000219596,9606.ENSP00000227163,9606.ENSP00000229135,9606.ENSP00000229332,9606.ENSP00000250448,9606.ENSP00000260356,9606.ENSP00000261623,9606.ENSP00000262262,9606.ENSP00000262461,9606.ENSP00000262629,9606.ENSP00000282096,9606.ENSP00000283285,9606.ENSP00000284136,9606.ENSP00000291759,9606.ENSP00000292301,…	CD74,VASH1,HMOX1,TIMP1,MEFV,SPI1,IFNG,CLEC4A,FOXA1,THBS1,CYBA,CD33,SLC12A2,TYROBP,PDE3B,CD96,SEMA3D,LILRA4,CCR2,NCKAP1L,FRZB,INHBB,TNFRSF11B,IL17D,CD34,CD200R1,HAVCR2,CD84,APOD,FCGR2B,NLRC3,HLA-DRB1,NTRK3,XCL1,ARHGAP4,GBP1,TACR2,TNFRSF1B,GATA3,ADRA1A,LOXL2,SPP1,TNF,ARRB2,ADAMTS9,TIGIT,PIK3CG,LYN,GPR55,GPR68
GO Process	GO:0080134	Regulation of response to stress	61	1373	0.26	0.00059	9606.ENSP00000009530,9606.ENSP00000215886,9606.ENSP00000219596,9606.ENSP00000221978,9606.ENSP00000227163,9606.ENSP00000227348,9606.ENSP00000229135,9606.ENSP00000247815,9606.ENSP00000252229,9606.ENSP00000258443,9606.ENSP00000260356,9606.ENSP00000261623,9606.ENSP00000262461,9606.ENSP00000262629,9606.ENSP00000263464,9606.ENSP00000264059,9606.ENSP00000266557,9606.ENSP00000283285,9606.ENSP00000286355,…	CD74,LGALS2,MEFV,NKG7,SPI1,CRTAM,IFNG,HELB,MICB,EDAR,THBS1,CYBA,SLC12A2,TYROBP,BIRC3,EFHD1,CD27,CD96,ADCY8,CCR2,LRFN5,AKNA,TLR10,CD34,CD200R1,HAVCR2,FUT7,PIK3AP1,WNT7B,FCGR2B,NLRC3,HLA-DRB1,XCL1,SLAMF6,PYHIN1,MNDA,TNFAIP8L2,GBP5,ZBP1,FCN1,TRAF1,FGR,GPSM3,TNFRSF1B,GATA3,RASSF2,TLR7,KLRC2,SPP1,APOBEC3G,AGR2,TNF,CCL24,ARRB2,PARP14,PIK3CG,LYN,FPR2,VAV1,AOAH,ALOX5AP
GO Process	GO:0051056	Regulation of small GTPase mediated signal transduction	23	314	0.48	0.00060	9606.ENSP00000248901,9606.ENSP00000267205,9606.ENSP00000281282,9606.ENSP00000295095,9606.ENSP00000298542,9606.ENSP00000304408,9606.ENSP00000336914,9606.ENSP00000340594,9606.ENSP00000341905,9606.ENSP00000355330,9606.ENSP00000356033,9606.ENSP00000359045,9606.ENSP00000361009,9606.ENSP00000363727,9606.ENSP00000369960,9606.ENSP00000386741,9606.ENSP00000386911,9606.ENSP00000408025,9606.ENSP00000419260,…	CYTH4,RHOF,CGNL1,ARHGAP15,FRMD7,COL3A1,FGD3,SYDE2,RASAL3,TGM2,TAGAP,ARHGAP4,PREX1,STARD8,ADRA1A,CHN1,ARHGAP25,FBP1,PIK3CG,DOCK2,VAV1,GPR174,GPR55
GO Process	GO:0072678	T cell migration	8	35	0.97	0.00063	9606.ENSP00000219150,9606.ENSP00000262461,9606.ENSP00000264972,9606.ENSP00000292301,9606.ENSP00000318142,9606.ENSP00000349252,9606.ENSP00000366563,9606.ENSP00000419260	CORO1A,SLC12A2,ZAP70,CCR2,FUT7,ITGAL,PIK3CD,PIK3CG
GO Process	GO:0030334	Regulation of cell migration	46	927	0.31	0.00065	9606.ENSP00000009530,9606.ENSP00000167106,9606.ENSP00000216117,9606.ENSP00000218388,9606.ENSP00000219150,9606.ENSP00000227163,9606.ENSP00000229135,9606.ENSP00000249071,9606.ENSP00000260356,9606.ENSP00000279227,9606.ENSP00000284136,9606.ENSP00000292301,9606.ENSP00000293373,9606.ENSP00000294489,9606.ENSP00000304408,9606.ENSP00000304676,9606.ENSP00000306991,9606.ENSP00000311035,9606.ENSP00000318142,…	CD74,VASH1,HMOX1,TIMP1,CORO1A,SPI1,IFNG,RAC2,THBS1,FERMT3,SEMA3D,CCR2,NCKAP1L,PDPN,COL3A1,ATOH8,HAS2,CD200R1,FUT7,IFITM1,APOD,C5AR1,CASS4,NTRK3,XCL1,XCL2,ARHGAP4,FGR,GPSM3,AIF1,PIK3CD,GATA3,RHOH,FGF9,ITGA4,TNF,CCL24,UNC5C,LRRC15,CAMSAP3,ADAMTS9,PIK3CG,LYN,FPR2,P2RY6,SPN
GO Process	GO:0050671	Positive regulation of lymphocyte proliferation	15	147	0.62	0.00071	9606.ENSP00000009530,9606.ENSP00000219150,9606.ENSP00000264972,9606.ENSP00000292301,9606.ENSP00000293373,9606.ENSP00000294728,9606.ENSP00000312002,9606.ENSP00000323280,9606.ENSP00000341905,9606.ENSP00000349238,9606.ENSP00000356792,9606.ENSP00000365227,9606.ENSP00000393566,9606.ENSP00000398890,9606.ENSP00000408146	CD74,CORO1A,ZAP70,CCR2,NCKAP1L,VCAM1,HAVCR2,CD6,RASAL3,CCDC88B,XCL1,AIF1,HLA-DPA1,HLA-DMB,HLA-DPB1
GO Process	GO:0051049	Regulation of transport	73	1763	0.23	0.00071	9606.ENSP00000009530,9606.ENSP00000011653,9606.ENSP00000020926,9606.ENSP00000207549,9606.ENSP00000216117,9606.ENSP00000216223,9606.ENSP00000219150,9606.ENSP00000227163,9606.ENSP00000229135,9606.ENSP00000241337,9606.ENSP00000249071,9606.ENSP00000251127,9606.ENSP00000260356,9606.ENSP00000261623,9606.ENSP00000262262,9606.ENSP00000262461,9606.ENSP00000265843,9606.ENSP00000273666,9606.ENSP00000281830,…	CD74,CD4,SYT13,UNC13D,HMOX1,IL2RB,CORO1A,SPI1,IFNG,GSTM2,RAC2,NALCN,THBS1,CYBA,CD33,SLC12A2,EXPH5,STXBP5L,KCNE4,KCNK13,ADCY8,FCER1G,CCR2,NCKAP1L,INHBB,SIRPG,CD84,HCLS1,CABP4,BMP8A,KCNH8,CLCNKA,TRDN,TRPV2,APOD,ILDR1,ACSL5,MYOM1,FCGR2B,HLA-DRB1,TGM2,XCL1,CTSS,KCNA3,FCN1,TACR2,FGR,TNFRSF1B,ADRA1A,KLRC2,SYT12,SPP1,ITGB2,LCP1,KCNJ15,CACNA1I,TNF,ARRB2,C4B,PLTP,CACNA2D2,PIK3CG,RIMS1,LYN,DOCK2,SLC43A2,CD…
GO Process	GO:0042221	Response to chemical	138	4010	0.15	0.00072	9606.ENSP00000009530,9606.ENSP00000011653,9606.ENSP00000020926,9606.ENSP00000216117,9606.ENSP00000216223,9606.ENSP00000218388,9606.ENSP00000219150,9606.ENSP00000219596,9606.ENSP00000227163,9606.ENSP00000227752,9606.ENSP00000227918,9606.ENSP00000229135,9606.ENSP00000234396,9606.ENSP00000241337,9606.ENSP00000249071,9606.ENSP00000249750,9606.ENSP00000250092,9606.ENSP00000250448,9606.ENSP00000252229,…	CD74,CD4,SYT13,HMOX1,IL2RB,TIMP1,CORO1A,MEFV,SPI1,IL10RA,SCGB2A2,IFNG,ATP6V1B1,GSTM2,RAC2,ALDH1A2,CD68,FOXA1,MICB,PPP1R1B,THBS1,CYBA,SLC12A2,BIRC3,PPARGC1A,TIMP3,PDE3B,ITGB6,CD96,SEMA3D,CA3,ADCY8,SLCO2B1,FCER1G,PIP,LILRA4,CCR2,NCKAP1L,AQP5,VCAM1,INHBB,CSF2,TNFRSF11B,FOLR2,COL3A1,CHST11,HAS2,LTBP4,HAVCR2,HCLS1,P2RY13,SLC2A4,MSC,FIBIN,VN1R1,CD6,CCR8,BMP8A,IFITM1,TCF7,WNT7B,APOD,ILDR1,CTSB,C5AR1,STA…
GO Process	GO:0002833	Positive regulation of response to biotic stimulus	17	187	0.57	0.00073	9606.ENSP00000227163,9606.ENSP00000227348,9606.ENSP00000261623,9606.ENSP00000262629,9606.ENSP00000312002,9606.ENSP00000353099,9606.ENSP00000357036,9606.ENSP00000357122,9606.ENSP00000357123,9606.ENSP00000359488,9606.ENSP00000360215,9606.ENSP00000360871,9606.ENSP00000369286,9606.ENSP00000371327,9606.ENSP00000428924,9606.ENSP00000468897,9606.ENSP00000472929	SPI1,CRTAM,CYBA,TYROBP,HAVCR2,HLA-DRB1,SLAMF6,PYHIN1,MNDA,GBP5,ZBP1,FCN1,LY86,KLRC2,LYN,FPR2,VAV1
GO Process	GO:0001773	Myeloid dendritic cell activation	7	25	1.06	0.00074	9606.ENSP00000227163,9606.ENSP00000282356,9606.ENSP00000283249,9606.ENSP00000286639,9606.ENSP00000296871,9606.ENSP00000301887,9606.ENSP00000429283	SPI1,CAMK4,ITGB6,BATF,CSF2,BATF2,DOCK2
GO Process	GO:2000404	Regulation of T cell migration	9	49	0.88	0.00076	9606.ENSP00000219150,9606.ENSP00000292301,9606.ENSP00000311035,9606.ENSP00000345179,9606.ENSP00000356792,9606.ENSP00000356793,9606.ENSP00000365227,9606.ENSP00000380227,9606.ENSP00000498852	CORO1A,CCR2,CD200R1,APOD,XCL1,XCL2,AIF1,ITGA4,SPN
GO Process	GO:0019221	Cytokine-mediated signaling pathway	25	369	0.45	0.00080	9606.ENSP00000009530,9606.ENSP00000011653,9606.ENSP00000216223,9606.ENSP00000227163,9606.ENSP00000227752,9606.ENSP00000229135,9606.ENSP00000263464,9606.ENSP00000289902,9606.ENSP00000291759,9606.ENSP00000292301,9606.ENSP00000296871,9606.ENSP00000326432,9606.ENSP00000330825,9606.ENSP00000351255,9606.ENSP00000356792,9606.ENSP00000356793,9606.ENSP00000362195,9606.ENSP00000362994,9606.ENSP00000365435,…	CD74,CD4,IL2RB,SPI1,IL10RA,IFNG,BIRC3,FCER1G,LILRA4,CCR2,CSF2,CCR8,IFITM1,STAT4,XCL1,XCL2,CSF3R,TRAF1,TNFRSF1B,CSF2RB,TNF,CCL24,LYN,CD300LF,PRLR
GO Process	GO:0030595	Leukocyte chemotaxis	15	149	0.62	0.00080	9606.ENSP00000219150,9606.ENSP00000262461,9606.ENSP00000289902,9606.ENSP00000292301,9606.ENSP00000293373,9606.ENSP00000347197,9606.ENSP00000356792,9606.ENSP00000356793,9606.ENSP00000361009,9606.ENSP00000362195,9606.ENSP00000366563,9606.ENSP00000380948,9606.ENSP00000400533,9606.ENSP00000419260,9606.ENSP00000472929	CORO1A,SLC12A2,FCER1G,CCR2,NCKAP1L,C5AR1,XCL1,XCL2,PREX1,CSF3R,PIK3CD,ITGB2,CCL24,PIK3CG,VAV1
GO Process	GO:0002460	Adaptive immune response based on somatic recombination of immune receptors built from immunoglobulin superfamily domains	16	169	0.59	0.00081	9606.ENSP00000009530,9606.ENSP00000207549,9606.ENSP00000262866,9606.ENSP00000263285,9606.ENSP00000266557,9606.ENSP00000286639,9606.ENSP00000289902,9606.ENSP00000351497,9606.ENSP00000353099,9606.ENSP00000357036,9606.ENSP00000363773,9606.ENSP00000368632,9606.ENSP00000384053,9606.ENSP00000398568,9606.ENSP00000415941,9606.ENSP00000498852	CD74,UNC13D,SLA2,LY9,CD27,BATF,FCER1G,FCGR2B,HLA-DRB1,SLAMF6,C1QA,GATA3,CSF2RB,PRF1,C4B,SPN
GO Process	GO:0032675	Regulation of interleukin-6 production	15	151	0.61	0.00090	9606.ENSP00000009530,9606.ENSP00000229135,9606.ENSP00000261623,9606.ENSP00000262629,9606.ENSP00000293373,9606.ENSP00000302924,9606.ENSP00000311035,9606.ENSP00000312002,9606.ENSP00000312367,9606.ENSP00000352039,9606.ENSP00000365227,9606.ENSP00000370034,9606.ENSP00000398698,9606.ENSP00000403701,9606.ENSP00000483246	CD74,IFNG,CYBA,TYROBP,NCKAP1L,IL17D,CD200R1,HAVCR2,CD84,NLRC3,AIF1,TLR7,TNF,ARRB2,TMEM106A
GO Process	GO:0006897	Endocytosis	28	447	0.41	0.00091	9606.ENSP00000227752,9606.ENSP00000249071,9606.ENSP00000260356,9606.ENSP00000272367,9606.ENSP00000289902,9606.ENSP00000298223,9606.ENSP00000323280,9606.ENSP00000341141,9606.ENSP00000345667,9606.ENSP00000348074,9606.ENSP00000351497,9606.ENSP00000352071,9606.ENSP00000360871,9606.ENSP00000365227,9606.ENSP00000370889,9606.ENSP00000371219,9606.ENSP00000373783,9606.ENSP00000374135,9606.ENSP00000380227,…	IL10RA,RAC2,THBS1,CLEC4F,FCER1G,FOLR2,CD6,SIGLEC1,ILDR1,CLEC9A,FCGR2B,CD163,FCN1,AIF1,DENND1C,RHOH,LOXL2,LRP1B,ITGA4,ITGB2,ARHGAP25,ARRB2,PIK3CG,DOCK2,PSTPIP1,FPR2,ITGAM,BIN2
GO Process	GO:0046631	Alpha-beta T cell activation	12	97	0.71	0.00094	9606.ENSP00000221978,9606.ENSP00000223795,9606.ENSP00000229332,9606.ENSP00000263285,9606.ENSP00000264972,9606.ENSP00000286639,9606.ENSP00000318142,9606.ENSP00000354782,9606.ENSP00000357036,9606.ENSP00000368632,9606.ENSP00000429283,9606.ENSP00000498852	NKG7,TNFSF8,CLEC4A,LY9,ZAP70,BATF,FUT7,CD247,SLAMF6,GATA3,DOCK2,SPN
GO Process	GO:0006911	Phagocytosis, engulfment	9	51	0.86	0.00097	9606.ENSP00000249071,9606.ENSP00000260356,9606.ENSP00000351497,9606.ENSP00000365227,9606.ENSP00000371219,9606.ENSP00000380948,9606.ENSP00000386911,9606.ENSP00000496959,9606.ENSP00000498807	RAC2,THBS1,FCGR2B,AIF1,RHOH,ITGB2,ARHGAP25,ITGAM,BIN2
GO Process	GO:0038093	Fc receptor signaling pathway	9	51	0.86	0.00097	9606.ENSP00000289902,9606.ENSP00000291759,9606.ENSP00000311035,9606.ENSP00000351497,9606.ENSP00000354782,9606.ENSP00000363117,9606.ENSP00000428924,9606.ENSP00000472929,9606.ENSP00000477713	FCER1G,LILRA4,CD200R1,FCGR2B,CD247,FGR,LYN,VAV1,LCK
GO Process	GO:0045637	Regulation of myeloid cell differentiation	18	214	0.54	0.00099	9606.ENSP00000009530,9606.ENSP00000011653,9606.ENSP00000227163,9606.ENSP00000229135,9606.ENSP00000244537,9606.ENSP00000262629,9606.ENSP00000282356,9606.ENSP00000293373,9606.ENSP00000297350,9606.ENSP00000320176,9606.ENSP00000320604,9606.ENSP00000353099,9606.ENSP00000362195,9606.ENSP00000368710,9606.ENSP00000398698,9606.ENSP00000428924,9606.ENSP00000498258,9606.ENSP00000498702	CD74,CD4,SPI1,IFNG,H4C6,TYROBP,CAMK4,NCKAP1L,TNFRSF11B,HCLS1,FAXDC2,HLA-DRB1,CSF3R,RASSF2,TNF,LYN,GPR55,GPR68
GO Process	GO:0002573	Myeloid leukocyte differentiation	14	134	0.63	0.0010	9606.ENSP00000011653,9606.ENSP00000227163,9606.ENSP00000229135,9606.ENSP00000262629,9606.ENSP00000282356,9606.ENSP00000283249,9606.ENSP00000286639,9606.ENSP00000296871,9606.ENSP00000301887,9606.ENSP00000353099,9606.ENSP00000366563,9606.ENSP00000368632,9606.ENSP00000398698,9606.ENSP00000498702	CD4,SPI1,IFNG,TYROBP,CAMK4,ITGB6,BATF,CSF2,BATF2,HLA-DRB1,PIK3CD,GATA3,TNF,GPR68
GO Process	GO:0002578	Negative regulation of antigen processing and presentation	5	9	1.36	0.0010	9606.ENSP00000229829,9606.ENSP00000250092,9606.ENSP00000260356,9606.ENSP00000351497,9606.ENSP00000496848	HLA-DOA,CD68,THBS1,FCGR2B,HLA-DOB
GO Process	GO:0002690	Positive regulation of leukocyte chemotaxis	12	99	0.7	0.0011	9606.ENSP00000009530,9606.ENSP00000227163,9606.ENSP00000249071,9606.ENSP00000260356,9606.ENSP00000292301,9606.ENSP00000293373,9606.ENSP00000347197,9606.ENSP00000356792,9606.ENSP00000356793,9606.ENSP00000364183,9606.ENSP00000365227,9606.ENSP00000468897	CD74,SPI1,RAC2,THBS1,CCR2,NCKAP1L,C5AR1,XCL1,XCL2,GPSM3,AIF1,FPR2
GO Process	GO:0002819	Regulation of adaptive immune response	17	195	0.56	0.0011	9606.ENSP00000011653,9606.ENSP00000221804,9606.ENSP00000264072,9606.ENSP00000286639,9606.ENSP00000292301,9606.ENSP00000293373,9606.ENSP00000312002,9606.ENSP00000318142,9606.ENSP00000338171,9606.ENSP00000351497,9606.ENSP00000353099,9606.ENSP00000356792,9606.ENSP00000365435,9606.ENSP00000368632,9606.ENSP00000378786,9606.ENSP00000398698,9606.ENSP00000484431	CD4,CLC,FCER2,BATF,CCR2,NCKAP1L,HAVCR2,FUT7,SKAP1,FCGR2B,HLA-DRB1,XCL1,TNFRSF1B,GATA3,HLA-DRA,TNF,CD48
GO Process	GO:0007160	Cell-matrix adhesion	14	136	0.63	0.0012	9606.ENSP00000279227,9606.ENSP00000283249,9606.ENSP00000283285,9606.ENSP00000294728,9606.ENSP00000304408,9606.ENSP00000310036,9606.ENSP00000341141,9606.ENSP00000349252,9606.ENSP00000367230,9606.ENSP00000380227,9606.ENSP00000380948,9606.ENSP00000391583,9606.ENSP00000418735,9606.ENSP00000496959	FERMT3,ITGB6,CD96,VCAM1,COL3A1,CD34,SIGLEC1,ITGAL,TMEM8B,ITGA4,ITGB2,PARVG,ADAMTS9,ITGAM
GO Process	GO:0002704	Negative regulation of leukocyte mediated immunity	10	68	0.78	0.0013	9606.ENSP00000216117,9606.ENSP00000227163,9606.ENSP00000283285,9606.ENSP00000292301,9606.ENSP00000293373,9606.ENSP00000312002,9606.ENSP00000312367,9606.ENSP00000351497,9606.ENSP00000356792,9606.ENSP00000403701	HMOX1,SPI1,CD96,CCR2,NCKAP1L,HAVCR2,CD84,FCGR2B,XCL1,ARRB2
GO Process	GO:0002705	Positive regulation of leukocyte mediated immunity	14	138	0.62	0.0013	9606.ENSP00000227163,9606.ENSP00000227348,9606.ENSP00000262629,9606.ENSP00000264072,9606.ENSP00000353099,9606.ENSP00000356792,9606.ENSP00000357036,9606.ENSP00000368632,9606.ENSP00000371327,9606.ENSP00000378786,9606.ENSP00000380948,9606.ENSP00000398698,9606.ENSP00000472929,9606.ENSP00000496959	SPI1,CRTAM,TYROBP,FCER2,HLA-DRB1,XCL1,SLAMF6,GATA3,KLRC2,HLA-DRA,ITGB2,TNF,VAV1,ITGAM
GO Process	GO:0032879	Regulation of localization	82	2103	0.21	0.0013	9606.ENSP00000009530,9606.ENSP00000011653,9606.ENSP00000020926,9606.ENSP00000207549,9606.ENSP00000216117,9606.ENSP00000216223,9606.ENSP00000219150,9606.ENSP00000227163,9606.ENSP00000229135,9606.ENSP00000241337,9606.ENSP00000249071,9606.ENSP00000251127,9606.ENSP00000260356,9606.ENSP00000261623,9606.ENSP00000262262,9606.ENSP00000262461,9606.ENSP00000262629,9606.ENSP00000265843,9606.ENSP00000273666,…	CD74,CD4,SYT13,UNC13D,HMOX1,IL2RB,CORO1A,SPI1,IFNG,GSTM2,RAC2,NALCN,THBS1,CYBA,CD33,SLC12A2,TYROBP,EXPH5,STXBP5L,KCNE4,KCNK13,ADCY8,FCER1G,CCR2,NCKAP1L,INHBB,SIRPG,CD84,HCLS1,CABP4,BMP8A,KCNH8,CLCNKA,TRDN,TRPV2,APOD,ILDR1,ACSL5,MYOM1,FCGR2B,HLA-DRB1,CD247,TGM2,XCL1,PYHIN1,CTSS,KCNA3,GBP1,MCOLN2,FCN1,TACR2,FGR,TNFRSF1B,TRIM22,ADRA1A,KLRC2,SYT12,SPP1,ITGB2,LCP1,KCNJ15,CACNA1I,AGR2,TNF,ARRB2,LRRC15,…
GO Process	GO:0045580	Regulation of T cell differentiation	16	178	0.57	0.0013	9606.ENSP00000009530,9606.ENSP00000227348,9606.ENSP00000229135,9606.ENSP00000229829,9606.ENSP00000264972,9606.ENSP00000266557,9606.ENSP00000282356,9606.ENSP00000286639,9606.ENSP00000292301,9606.ENSP00000293373,9606.ENSP00000340347,9606.ENSP00000353099,9606.ENSP00000368632,9606.ENSP00000371219,9606.ENSP00000378786,9606.ENSP00000400892	CD74,CRTAM,IFNG,HLA-DOA,ZAP70,CD27,CAMK4,BATF,CCR2,NCKAP1L,TCF7,HLA-DRB1,GATA3,RHOH,HLA-DRA,TESPA1
GO Process	GO:0097529	Myeloid leukocyte migration	14	138	0.62	0.0013	9606.ENSP00000289902,9606.ENSP00000292301,9606.ENSP00000293373,9606.ENSP00000347197,9606.ENSP00000356792,9606.ENSP00000356793,9606.ENSP00000359640,9606.ENSP00000361009,9606.ENSP00000362195,9606.ENSP00000366563,9606.ENSP00000380948,9606.ENSP00000400533,9606.ENSP00000419260,9606.ENSP00000472929	FCER1G,CCR2,NCKAP1L,C5AR1,XCL1,XCL2,MCOLN2,PREX1,CSF3R,PIK3CD,ITGB2,CCL24,PIK3CG,VAV1
GO Process	GO:2000026	Regulation of multicellular organismal development	60	1389	0.25	0.0013	9606.ENSP00000009530,9606.ENSP00000011653,9606.ENSP00000167106,9606.ENSP00000216117,9606.ENSP00000227163,9606.ENSP00000227348,9606.ENSP00000229135,9606.ENSP00000229829,9606.ENSP00000244537,9606.ENSP00000260356,9606.ENSP00000262461,9606.ENSP00000262629,9606.ENSP00000264972,9606.ENSP00000266557,9606.ENSP00000282096,9606.ENSP00000282356,9606.ENSP00000284136,9606.ENSP00000286639,9606.ENSP00000292301,…	CD74,CD4,VASH1,HMOX1,SPI1,CRTAM,IFNG,HLA-DOA,H4C6,THBS1,SLC12A2,TYROBP,ZAP70,CD27,PDE3B,CAMK4,SEMA3D,BATF,CCR2,NCKAP1L,FRZB,TNFRSF11B,PPP1R16B,IL17D,ATOH8,CD34,BASP1,HCLS1,FAXDC2,TCF7,TRPV2,C5AR1,WARS1,FCGR2B,HLA-DRB1,TPPP,NTRK3,TGM2,ISLR2,ARHGAP4,CSF3R,TNFRSF1B,PIK3CD,GATA3,RASSF2,RHOH,FGF9,LOXL2,SPP1,HLA-DRA,ITGB2,TNF,CCL24,TESPA1,MME,ADAMTS9,LYN,PRLR,GPR55,GPR68
GO Process	GO:2000145	Regulation of cell motility	47	988	0.29	0.0013	9606.ENSP00000009530,9606.ENSP00000167106,9606.ENSP00000216117,9606.ENSP00000218388,9606.ENSP00000219150,9606.ENSP00000227163,9606.ENSP00000229135,9606.ENSP00000249071,9606.ENSP00000260356,9606.ENSP00000279227,9606.ENSP00000284136,9606.ENSP00000292301,9606.ENSP00000293373,9606.ENSP00000294489,9606.ENSP00000304408,9606.ENSP00000304676,9606.ENSP00000306991,9606.ENSP00000311035,9606.ENSP00000318142,…	CD74,VASH1,HMOX1,TIMP1,CORO1A,SPI1,IFNG,RAC2,THBS1,FERMT3,SEMA3D,CCR2,NCKAP1L,PDPN,COL3A1,ATOH8,HAS2,CD200R1,FUT7,IFITM1,APOD,C5AR1,CASS4,NTRK3,XCL1,XCL2,ARHGAP4,TACR2,FGR,GPSM3,AIF1,PIK3CD,GATA3,RHOH,FGF9,ITGA4,TNF,CCL24,UNC5C,LRRC15,CAMSAP3,ADAMTS9,PIK3CG,LYN,FPR2,P2RY6,SPN
GO Process	GO:0002449	Lymphocyte mediated immunity	15	159	0.59	0.0014	9606.ENSP00000009530,9606.ENSP00000207549,9606.ENSP00000219150,9606.ENSP00000221978,9606.ENSP00000262866,9606.ENSP00000266557,9606.ENSP00000286639,9606.ENSP00000289902,9606.ENSP00000351497,9606.ENSP00000363773,9606.ENSP00000368632,9606.ENSP00000371327,9606.ENSP00000384053,9606.ENSP00000398568,9606.ENSP00000415941	CD74,UNC13D,CORO1A,NKG7,SLA2,CD27,BATF,FCER1G,FCGR2B,C1QA,GATA3,KLRC2,CSF2RB,PRF1,C4B
GO Process	GO:0016477	Cell migration	44	903	0.3	0.0014	9606.ENSP00000219150,9606.ENSP00000227348,9606.ENSP00000260356,9606.ENSP00000262461,9606.ENSP00000264972,9606.ENSP00000267205,9606.ENSP00000283249,9606.ENSP00000284136,9606.ENSP00000289902,9606.ENSP00000292301,9606.ENSP00000293373,9606.ENSP00000294489,9606.ENSP00000294728,9606.ENSP00000304408,9606.ENSP00000310036,9606.ENSP00000318142,9606.ENSP00000326432,9606.ENSP00000340594,9606.ENSP00000347197,…	CORO1A,CRTAM,THBS1,SLC12A2,ZAP70,RHOF,ITGB6,SEMA3D,FCER1G,CCR2,NCKAP1L,PDPN,VCAM1,COL3A1,CD34,FUT7,CCR8,SYDE2,C5AR1,ITGAL,CASS4,NTRK3,XCL1,XCL2,MCOLN2,PREX1,CSF3R,PIK3CD,GATA3,LOXL2,ITGA4,ITGB2,LCP1,TNF,CCL24,ARRB2,PIK3CG,LYN,DOCK2,EMX2,VAV1,LCK,BIN2,SPN
GO Process	GO:0032649	Regulation of interferon-gamma production	13	120	0.65	0.0014	9606.ENSP00000227348,9606.ENSP00000283285,9606.ENSP00000292301,9606.ENSP00000312002,9606.ENSP00000353099,9606.ENSP00000356792,9606.ENSP00000357012,9606.ENSP00000357036,9606.ENSP00000368632,9606.ENSP00000370034,9606.ENSP00000393566,9606.ENSP00000398698,9606.ENSP00000408146	CRTAM,CD96,CCR2,HAVCR2,HLA-DRB1,XCL1,CD244,SLAMF6,GATA3,TLR7,HLA-DPA1,TNF,HLA-DPB1
GO Process	GO:0009719	Response to endogenous stimulus	59	1363	0.25	0.0015	9606.ENSP00000216117,9606.ENSP00000218388,9606.ENSP00000219150,9606.ENSP00000227163,9606.ENSP00000227918,9606.ENSP00000241337,9606.ENSP00000250092,9606.ENSP00000254079,9606.ENSP00000260356,9606.ENSP00000261623,9606.ENSP00000266085,9606.ENSP00000282096,9606.ENSP00000283249,9606.ENSP00000286355,9606.ENSP00000289902,9606.ENSP00000294728,9606.ENSP00000295228,9606.ENSP00000297350,9606.ENSP00000298223,…	HMOX1,TIMP1,CORO1A,SPI1,SCGB2A2,GSTM2,CD68,PPP1R1B,THBS1,CYBA,TIMP3,PDE3B,ITGB6,ADCY8,FCER1G,VCAM1,INHBB,TNFRSF11B,FOLR2,COL3A1,CHST11,HAS2,LTBP4,HCLS1,SLC2A4,FIBIN,BMP8A,WNT7B,CTSB,STAT4,FCGR2B,NTRK3,GSTM3,TGM2,XCL1,CTSS,ALPL,COL4A1,AIF1,GATA3,ADRA1A,FGF9,SPP1,ITGA4,ITGB2,ARPC1B,TNF,SLC12A3,ARRB2,FBP1,MME,PIK3CG,LYN,HAPLN3,FPR2,CPEB1,P2RY6,PRLR,UCP2
GO Process	GO:0032102	Negative regulation of response to external stimulus	25	387	0.43	0.0015	9606.ENSP00000219596,9606.ENSP00000252229,9606.ENSP00000260356,9606.ENSP00000262461,9606.ENSP00000283285,9606.ENSP00000284136,9606.ENSP00000298119,9606.ENSP00000310036,9606.ENSP00000311035,9606.ENSP00000312002,9606.ENSP00000351497,9606.ENSP00000352039,9606.ENSP00000353099,9606.ENSP00000357906,9606.ENSP00000363117,9606.ENSP00000365227,9606.ENSP00000365435,9606.ENSP00000368632,9606.ENSP00000378517,…	MEFV,MICB,THBS1,SLC12A2,CD96,SEMA3D,LRFN5,CD34,CD200R1,HAVCR2,FCGR2B,NLRC3,HLA-DRB1,TNFAIP8L2,FGR,AIF1,TNFRSF1B,GATA3,SPP1,TNF,ARRB2,PARP14,LYN,FPR2,AOAH
GO Process	GO:0038094	Fc-gamma receptor signaling pathway	7	29	1.0	0.0015	9606.ENSP00000289902,9606.ENSP00000351497,9606.ENSP00000354782,9606.ENSP00000363117,9606.ENSP00000428924,9606.ENSP00000472929,9606.ENSP00000477713	FCER1G,FCGR2B,CD247,FGR,LYN,VAV1,LCK
GO Process	GO:0050852	T cell receptor signaling pathway	12	103	0.68	0.0015	9606.ENSP00000046794,9606.ENSP00000264972,9606.ENSP00000331172,9606.ENSP00000338171,9606.ENSP00000353099,9606.ENSP00000354782,9606.ENSP00000364080,9606.ENSP00000366563,9606.ENSP00000368632,9606.ENSP00000408146,9606.ENSP00000477713,9606.ENSP00000487358	LCP2,ZAP70,CD8B,SKAP1,HLA-DRB1,CD247,HLA-DQB1,PIK3CD,GATA3,HLA-DPB1,LCK,THEMIS
GO Process	GO:0002761	Regulation of myeloid leukocyte differentiation	13	123	0.64	0.0017	9606.ENSP00000009530,9606.ENSP00000011653,9606.ENSP00000229135,9606.ENSP00000262629,9606.ENSP00000282356,9606.ENSP00000297350,9606.ENSP00000320176,9606.ENSP00000353099,9606.ENSP00000368710,9606.ENSP00000398698,9606.ENSP00000428924,9606.ENSP00000498258,9606.ENSP00000498702	CD74,CD4,IFNG,TYROBP,CAMK4,TNFRSF11B,HCLS1,HLA-DRB1,RASSF2,TNF,LYN,GPR55,GPR68
GO Process	GO:0007159	Leukocyte cell-cell adhesion	9	56	0.82	0.0017	9606.ENSP00000249071,9606.ENSP00000264972,9606.ENSP00000279227,9606.ENSP00000294728,9606.ENSP00000349252,9606.ENSP00000380227,9606.ENSP00000380948,9606.ENSP00000398698,9606.ENSP00000498852	RAC2,ZAP70,FERMT3,VCAM1,ITGAL,ITGA4,ITGB2,TNF,SPN
GO Process	GO:1900015	Regulation of cytokine production involved in inflammatory response	9	56	0.82	0.0017	9606.ENSP00000219596,9606.ENSP00000302924,9606.ENSP00000323280,9606.ENSP00000345179,9606.ENSP00000352039,9606.ENSP00000359488,9606.ENSP00000364183,9606.ENSP00000398698,9606.ENSP00000438677	MEFV,IL17D,CD6,APOD,NLRC3,GBP5,GPSM3,TNF,PLD4
GO Process	GO:0008284	Positive regulation of cell population proliferation	45	945	0.29	0.0018	9606.ENSP00000009530,9606.ENSP00000216117,9606.ENSP00000218388,9606.ENSP00000219150,9606.ENSP00000229135,9606.ENSP00000245960,9606.ENSP00000249071,9606.ENSP00000249750,9606.ENSP00000260356,9606.ENSP00000261623,9606.ENSP00000264972,9606.ENSP00000292301,9606.ENSP00000293373,9606.ENSP00000294728,9606.ENSP00000296871,9606.ENSP00000298223,9606.ENSP00000299824,9606.ENSP00000305529,9606.ENSP00000306991,…	CD74,HMOX1,TIMP1,CORO1A,IFNG,CDC25B,RAC2,ALDH1A2,THBS1,CYBA,ZAP70,CCR2,NCKAP1L,VCAM1,CSF2,FOLR2,PPP1R16B,SIRPG,HAS2,HAVCR2,HCLS1,CD6,RASAL3,C5AR1,CCDC88B,NTRK3,XCL1,HPSE2,AIF1,PIK3CD,FGF9,MATK,ITGA4,CSF2RB,HLA-DPA1,TNF,HLA-DMB,CCL24,PTH1R,HLA-DPB1,LYN,AGAP2,HAPLN3,P2RY6,PRLR
GO Process	GO:0032680	Regulation of tumor necrosis factor production	15	164	0.58	0.0019	9606.ENSP00000229135,9606.ENSP00000229332,9606.ENSP00000260356,9606.ENSP00000261623,9606.ENSP00000262262,9606.ENSP00000262629,9606.ENSP00000291759,9606.ENSP00000292301,9606.ENSP00000310036,9606.ENSP00000312002,9606.ENSP00000312367,9606.ENSP00000352039,9606.ENSP00000403701,9606.ENSP00000483246,9606.ENSP00000498852	IFNG,CLEC4A,THBS1,CYBA,CD33,TYROBP,LILRA4,CCR2,CD34,HAVCR2,CD84,NLRC3,ARRB2,TMEM106A,SPN
GO Process	GO:0045089	Positive regulation of innate immune response	14	144	0.6	0.0019	9606.ENSP00000227163,9606.ENSP00000227348,9606.ENSP00000262629,9606.ENSP00000312002,9606.ENSP00000357036,9606.ENSP00000357122,9606.ENSP00000357123,9606.ENSP00000359488,9606.ENSP00000360215,9606.ENSP00000360871,9606.ENSP00000371327,9606.ENSP00000428924,9606.ENSP00000468897,9606.ENSP00000472929	SPI1,CRTAM,TYROBP,HAVCR2,SLAMF6,PYHIN1,MNDA,GBP5,ZBP1,FCN1,KLRC2,LYN,FPR2,VAV1
GO Process	GO:0050777	Negative regulation of immune response	16	185	0.55	0.0019	9606.ENSP00000216117,9606.ENSP00000227163,9606.ENSP00000283285,9606.ENSP00000292301,9606.ENSP00000293373,9606.ENSP00000304408,9606.ENSP00000312002,9606.ENSP00000312367,9606.ENSP00000351497,9606.ENSP00000352039,9606.ENSP00000353099,9606.ENSP00000356792,9606.ENSP00000363117,9606.ENSP00000403701,9606.ENSP00000418194,9606.ENSP00000428924	HMOX1,SPI1,CD96,CCR2,NCKAP1L,COL3A1,HAVCR2,CD84,FCGR2B,NLRC3,HLA-DRB1,XCL1,FGR,ARRB2,PARP14,LYN
GO Process	GO:0031348	Negative regulation of defense response	18	232	0.5	0.0023	9606.ENSP00000219596,9606.ENSP00000252229,9606.ENSP00000283285,9606.ENSP00000298119,9606.ENSP00000311035,9606.ENSP00000312002,9606.ENSP00000351497,9606.ENSP00000352039,9606.ENSP00000353099,9606.ENSP00000357906,9606.ENSP00000363117,9606.ENSP00000365435,9606.ENSP00000368632,9606.ENSP00000403701,9606.ENSP00000418194,9606.ENSP00000428924,9606.ENSP00000468897,9606.ENSP00000479664	MEFV,MICB,CD96,LRFN5,CD200R1,HAVCR2,FCGR2B,NLRC3,HLA-DRB1,TNFAIP8L2,FGR,TNFRSF1B,GATA3,ARRB2,PARP14,LYN,FPR2,AOAH
GO Process	GO:0048731	System development	131	3867	0.14	0.0023	9606.ENSP00000009530,9606.ENSP00000011653,9606.ENSP00000167106,9606.ENSP00000216117,9606.ENSP00000218388,9606.ENSP00000223795,9606.ENSP00000227163,9606.ENSP00000229135,9606.ENSP00000249071,9606.ENSP00000249363,9606.ENSP00000249750,9606.ENSP00000250448,9606.ENSP00000258443,9606.ENSP00000260356,9606.ENSP00000262629,9606.ENSP00000263285,9606.ENSP00000264059,9606.ENSP00000264972,9606.ENSP00000265104,…	CD74,CD4,VASH1,HMOX1,TIMP1,TNFSF8,SPI1,IFNG,RAC2,LRRC4,ALDH1A2,FOXA1,EDAR,THBS1,TYROBP,LY9,EFHD1,ZAP70,DNAH5,SLC2A12,PDE3B,CAMK4,BMP3,ITGB6,SEMA3D,BATF,FCER1G,NCKAP1L,AQP5,PDPN,VCAM1,FRZB,INHBB,CSF2,TNFRSF11B,FRMD7,CKB,BATF2,AKNA,COL3A1,ATOH8,CHST11,HAS2,CD34,HAVCR2,FUT7,BASP1,HCLS1,MSC,FZD2,CABP4,BMP8A,IKZF1,TCF7,WNT7B,PRELP,APOD,CTSB,C5AR1,WARS1,FCGR2B,HLA-DRB1,TPPP,NTRK3,GSTM3,TGM2,ISLR2,DACT2…
GO Process	GO:0002577	Regulation of antigen processing and presentation	6	21	1.07	0.0024	9606.ENSP00000009530,9606.ENSP00000229829,9606.ENSP00000250092,9606.ENSP00000260356,9606.ENSP00000351497,9606.ENSP00000496848	CD74,HLA-DOA,CD68,THBS1,FCGR2B,HLA-DOB
GO Process	GO:0002688	Regulation of leukocyte chemotaxis	13	128	0.62	0.0024	9606.ENSP00000009530,9606.ENSP00000227163,9606.ENSP00000249071,9606.ENSP00000260356,9606.ENSP00000292301,9606.ENSP00000293373,9606.ENSP00000347197,9606.ENSP00000356792,9606.ENSP00000356793,9606.ENSP00000364183,9606.ENSP00000365227,9606.ENSP00000428924,9606.ENSP00000468897	CD74,SPI1,RAC2,THBS1,CCR2,NCKAP1L,C5AR1,XCL1,XCL2,GPSM3,AIF1,LYN,FPR2
GO Process	GO:0043011	Myeloid dendritic cell differentiation	6	21	1.07	0.0024	9606.ENSP00000227163,9606.ENSP00000282356,9606.ENSP00000283249,9606.ENSP00000286639,9606.ENSP00000296871,9606.ENSP00000301887	SPI1,CAMK4,ITGB6,BATF,CSF2,BATF2
GO Process	GO:0071677	Positive regulation of mononuclear cell migration	10	75	0.74	0.0024	9606.ENSP00000219150,9606.ENSP00000227163,9606.ENSP00000292301,9606.ENSP00000356792,9606.ENSP00000356793,9606.ENSP00000365227,9606.ENSP00000380227,9606.ENSP00000398698,9606.ENSP00000468897,9606.ENSP00000498852	CORO1A,SPI1,CCR2,XCL1,XCL2,AIF1,ITGA4,TNF,FPR2,SPN
GO Process	GO:0002887	Negative regulation of myeloid leukocyte mediated immunity	5	12	1.23	0.0026	9606.ENSP00000216117,9606.ENSP00000227163,9606.ENSP00000292301,9606.ENSP00000312367,9606.ENSP00000351497	HMOX1,SPI1,CCR2,CD84,FCGR2B
GO Process	GO:0002275	Myeloid cell activation involved in immune response	9	61	0.78	0.0028	9606.ENSP00000229135,9606.ENSP00000262629,9606.ENSP00000289902,9606.ENSP00000312002,9606.ENSP00000366563,9606.ENSP00000381492,9606.ENSP00000419260,9606.ENSP00000428924,9606.ENSP00000429283	IFNG,TYROBP,FCER1G,HAVCR2,PIK3CD,LAT2,PIK3CG,LYN,DOCK2
GO Process	GO:0007568	Aging	15	172	0.56	0.0030	9606.ENSP00000218388,9606.ENSP00000250092,9606.ENSP00000262461,9606.ENSP00000294728,9606.ENSP00000295228,9606.ENSP00000345179,9606.ENSP00000363773,9606.ENSP00000363973,9606.ENSP00000365435,9606.ENSP00000369960,9606.ENSP00000373783,9606.ENSP00000378488,9606.ENSP00000380948,9606.ENSP00000418525,9606.ENSP00000499695	TIMP1,CD68,SLC12A2,VCAM1,INHBB,APOD,C1QA,ALPL,TNFRSF1B,ADRA1A,LOXL2,CYP1A1,ITGB2,MME,UCP2
GO Process	GO:0048870	Cell motility	48	1061	0.27	0.0030	9606.ENSP00000219150,9606.ENSP00000227348,9606.ENSP00000260356,9606.ENSP00000262461,9606.ENSP00000264972,9606.ENSP00000265104,9606.ENSP00000267205,9606.ENSP00000283249,9606.ENSP00000284136,9606.ENSP00000289902,9606.ENSP00000292301,9606.ENSP00000293373,9606.ENSP00000294489,9606.ENSP00000294728,9606.ENSP00000304408,9606.ENSP00000310036,9606.ENSP00000318142,9606.ENSP00000326432,9606.ENSP00000340594,…	CORO1A,CRTAM,THBS1,SLC12A2,ZAP70,DNAH5,RHOF,ITGB6,SEMA3D,FCER1G,CCR2,NCKAP1L,PDPN,VCAM1,COL3A1,CD34,FUT7,CCR8,SYDE2,C5AR1,ITGAL,CASS4,NTRK3,XCL1,XCL2,MCOLN2,PREX1,CSF3R,PIK3CD,GATA3,LOXL2,DNAH6,ITGA4,ITGB2,LCP1,CACNA1I,TNF,CCL24,ARRB2,PLTP,PIK3CG,LYN,DOCK2,EMX2,VAV1,LCK,BIN2,SPN
GO Process	GO:0006935	Chemotaxis	29	516	0.36	0.0033	9606.ENSP00000219150,9606.ENSP00000249071,9606.ENSP00000262461,9606.ENSP00000284136,9606.ENSP00000289902,9606.ENSP00000292301,9606.ENSP00000293373,9606.ENSP00000294728,9606.ENSP00000326432,9606.ENSP00000347197,9606.ENSP00000356792,9606.ENSP00000356793,9606.ENSP00000360472,9606.ENSP00000361009,9606.ENSP00000362195,9606.ENSP00000366563,9606.ENSP00000368632,9606.ENSP00000371219,9606.ENSP00000380948,…	CORO1A,RAC2,SLC12A2,SEMA3D,FCER1G,CCR2,NCKAP1L,VCAM1,CCR8,C5AR1,XCL1,XCL2,LGI1,PREX1,CSF3R,PIK3CD,GATA3,RHOH,ITGB2,CHN1,CCL24,ARRB2,UNC5C,PIK3CG,DOCK2,FPR2,VAV1,BIN2,SPN
GO Process	GO:0032642	Regulation of chemokine production	11	96	0.67	0.0033	9606.ENSP00000009530,9606.ENSP00000216117,9606.ENSP00000219596,9606.ENSP00000229135,9606.ENSP00000312002,9606.ENSP00000312367,9606.ENSP00000345179,9606.ENSP00000359640,9606.ENSP00000365227,9606.ENSP00000370034,9606.ENSP00000398698	CD74,HMOX1,MEFV,IFNG,HAVCR2,CD84,APOD,MCOLN2,AIF1,TLR7,TNF
GO Process	GO:0051050	Positive regulation of transport	43	915	0.29	0.0033	9606.ENSP00000207549,9606.ENSP00000216223,9606.ENSP00000229135,9606.ENSP00000241337,9606.ENSP00000249071,9606.ENSP00000261623,9606.ENSP00000262262,9606.ENSP00000262461,9606.ENSP00000265843,9606.ENSP00000286355,9606.ENSP00000289902,9606.ENSP00000292301,9606.ENSP00000293373,9606.ENSP00000295228,9606.ENSP00000305529,9606.ENSP00000320176,9606.ENSP00000333984,9606.ENSP00000342222,9606.ENSP00000345667,…	UNC13D,IL2RB,IFNG,GSTM2,RAC2,CYBA,CD33,SLC12A2,EXPH5,ADCY8,FCER1G,CCR2,NCKAP1L,INHBB,SIRPG,HCLS1,TRDN,TRPV2,ILDR1,ACSL5,MYOM1,FCGR2B,HLA-DRB1,XCL1,CTSS,FCN1,TACR2,FGR,KLRC2,SPP1,ITGB2,CACNA1I,TNF,ARRB2,C4B,PLTP,DOCK2,CD300LF,FPR2,P2RY6,ITGAM,FHL1,GPR68
GO Process	GO:0050806	Positive regulation of synaptic transmission	13	135	0.6	0.0037	9606.ENSP00000251127,9606.ENSP00000286355,9606.ENSP00000292301,9606.ENSP00000360472,9606.ENSP00000362403,9606.ENSP00000369960,9606.ENSP00000377370,9606.ENSP00000377520,9606.ENSP00000397026,9606.ENSP00000398698,9606.ENSP00000403701,9606.ENSP00000418525,9606.ENSP00000428417	NALCN,ADCY8,CCR2,LGI1,TACR2,ADRA1A,IGSF11,SYT12,GRIK2,TNF,ARRB2,MME,RIMS1
GO Process	GO:2000406	Positive regulation of T cell migration	7	35	0.92	0.0037	9606.ENSP00000219150,9606.ENSP00000292301,9606.ENSP00000356792,9606.ENSP00000356793,9606.ENSP00000365227,9606.ENSP00000380227,9606.ENSP00000498852	CORO1A,CCR2,XCL1,XCL2,AIF1,ITGA4,SPN
GO Process	GO:0065009	Regulation of molecular function	108	3085	0.16	0.0038	9606.ENSP00000009530,9606.ENSP00000011653,9606.ENSP00000046794,9606.ENSP00000158762,9606.ENSP00000216117,9606.ENSP00000218388,9606.ENSP00000219596,9606.ENSP00000227163,9606.ENSP00000229135,9606.ENSP00000241337,9606.ENSP00000245960,9606.ENSP00000246115,9606.ENSP00000248901,9606.ENSP00000249071,9606.ENSP00000250448,9606.ENSP00000254079,9606.ENSP00000260356,9606.ENSP00000261623,9606.ENSP00000262262,…	CD74,CD4,LCP2,ACAP1,HMOX1,TIMP1,MEFV,SPI1,IFNG,GSTM2,CDC25B,S1PR4,CYTH4,RAC2,FOXA1,PPP1R1B,THBS1,CYBA,CD33,SLA2,BIRC3,FCER2,UBE2S,PPARGC1A,TIMP3,CD27,RHOF,STXBP5L,GZMA,KCNE4,ADCY8,RGL4,CCR2,NCKAP1L,ARHGAP15,FRMD7,PPP1R16B,HAVCR2,HCLS1,P2RY13,FZD2,CABP4,TMC8,NPTXR,MCF2L2,TCEAL7,TRDN,FGD3,WFDC10B,SYDE2,RASAL3,CTSB,C5AR1,WARS1,ARHGEF26,FCGR2B,NLRC3,HLA-DRB1,CASS4,NTRK3,TGM2,TAGAP,RGS18,XCL1,XCL2,PYH…
GO Process	GO:0050793	Regulation of developmental process	91	2492	0.18	0.0040	9606.ENSP00000009530,9606.ENSP00000011653,9606.ENSP00000167106,9606.ENSP00000207549,9606.ENSP00000216117,9606.ENSP00000219150,9606.ENSP00000226444,9606.ENSP00000227163,9606.ENSP00000227348,9606.ENSP00000229135,9606.ENSP00000229829,9606.ENSP00000244537,9606.ENSP00000249071,9606.ENSP00000250448,9606.ENSP00000260356,9606.ENSP00000262461,9606.ENSP00000262629,9606.ENSP00000264867,9606.ENSP00000264972,…	CD74,CD4,VASH1,UNC13D,HMOX1,CORO1A,SULT1E1,SPI1,CRTAM,IFNG,HLA-DOA,H4C6,RAC2,FOXA1,THBS1,SLC12A2,TYROBP,PPARGC1A,ZAP70,CD27,RHOF,PDE3B,CAMK4,SEMA3D,BATF,CCR2,NCKAP1L,PDPN,ARHGAP15,FRZB,CSF2,TNFRSF11B,PPP1R16B,IL17D,ATOH8,HAS2,CD34,BASP1,HCLS1,FAXDC2,FZD2,IFITM1,FGD3,TCF7,WNT7B,TRPV2,C5AR1,WARS1,FCGR2B,HLA-DRB1,CASS4,TPPP,NTRK3,TGM2,ISLR2,ARHGAP4,GBP1,PREX1,ADIRF,CSF3R,FGR,SPDEF,LST1,TNFRSF1B,PIK3…
GO Process	GO:0002822	Regulation of adaptive immune response based on somatic recombination of immune receptors built from immunoglobulin superfamily domains	15	179	0.54	0.0043	9606.ENSP00000011653,9606.ENSP00000221804,9606.ENSP00000264072,9606.ENSP00000286639,9606.ENSP00000292301,9606.ENSP00000293373,9606.ENSP00000312002,9606.ENSP00000318142,9606.ENSP00000351497,9606.ENSP00000353099,9606.ENSP00000356792,9606.ENSP00000365435,9606.ENSP00000368632,9606.ENSP00000378786,9606.ENSP00000398698	CD4,CLC,FCER2,BATF,CCR2,NCKAP1L,HAVCR2,FUT7,FCGR2B,HLA-DRB1,XCL1,TNFRSF1B,GATA3,HLA-DRA,TNF
GO Process	GO:0006968	Cellular defense response	8	51	0.81	0.0048	9606.ENSP00000262629,9606.ENSP00000292301,9606.ENSP00000329507,9606.ENSP00000347197,9606.ENSP00000357123,9606.ENSP00000371327,9606.ENSP00000398568,9606.ENSP00000498852	TYROBP,CCR2,CD300C,C5AR1,MNDA,KLRC2,PRF1,SPN
GO Process	GO:1902107	Positive regulation of leukocyte differentiation	15	181	0.53	0.0048	9606.ENSP00000009530,9606.ENSP00000011653,9606.ENSP00000229135,9606.ENSP00000262629,9606.ENSP00000264972,9606.ENSP00000266557,9606.ENSP00000293373,9606.ENSP00000320176,9606.ENSP00000353099,9606.ENSP00000368632,9606.ENSP00000371219,9606.ENSP00000378786,9606.ENSP00000398698,9606.ENSP00000400892,9606.ENSP00000498702	CD74,CD4,IFNG,TYROBP,ZAP70,CD27,NCKAP1L,HCLS1,HLA-DRB1,GATA3,RHOH,HLA-DRA,TNF,TESPA1,GPR68
GO Process	GO:0097028	Dendritic cell differentiation	7	38	0.88	0.0055	9606.ENSP00000227163,9606.ENSP00000282356,9606.ENSP00000283249,9606.ENSP00000286639,9606.ENSP00000296871,9606.ENSP00000301887,9606.ENSP00000428924	SPI1,CAMK4,ITGB6,BATF,CSF2,BATF2,LYN
GO Process	GO:0010942	Positive regulation of cell death	31	590	0.34	0.0056	9606.ENSP00000215886,9606.ENSP00000216117,9606.ENSP00000229135,9606.ENSP00000249750,9606.ENSP00000250448,9606.ENSP00000260356,9606.ENSP00000262629,9606.ENSP00000264072,9606.ENSP00000266085,9606.ENSP00000274306,9606.ENSP00000295113,9606.ENSP00000295228,9606.ENSP00000351497,9606.ENSP00000355330,9606.ENSP00000357123,9606.ENSP00000360215,9606.ENSP00000363149,9606.ENSP00000363773,9606.ENSP00000365435,…	LGALS2,HMOX1,IFNG,ALDH1A2,FOXA1,THBS1,TYROBP,FCER2,TIMP3,GZMA,FRZB,INHBB,FCGR2B,TGM2,MNDA,ZBP1,SPDEF,C1QA,TNFRSF1B,PIK3CD,RASSF2,ITGA4,ITGB2,PRF1,TNF,ARRB2,UNC5C,LYN,LCK,ITGAM,UCP2
GO Process	GO:1902563	Regulation of neutrophil activation	5	15	1.14	0.0056	9606.ENSP00000227163,9606.ENSP00000351497,9606.ENSP00000380948,9606.ENSP00000398698,9606.ENSP00000496959	SPI1,FCGR2B,ITGB2,TNF,ITGAM
GO Process	GO:0043410	Positive regulation of MAPK cascade	27	481	0.36	0.0058	9606.ENSP00000009530,9606.ENSP00000011653,9606.ENSP00000227163,9606.ENSP00000258443,9606.ENSP00000260356,9606.ENSP00000266557,9606.ENSP00000306662,9606.ENSP00000312002,9606.ENSP00000341032,9606.ENSP00000347197,9606.ENSP00000351497,9606.ENSP00000353099,9606.ENSP00000354207,9606.ENSP00000356792,9606.ENSP00000356793,9606.ENSP00000362994,9606.ENSP00000368710,9606.ENSP00000369960,9606.ENSP00000398698,…	CD74,CD4,SPI1,EDAR,THBS1,CD27,ADRA1B,HAVCR2,WNT7B,C5AR1,FCGR2B,HLA-DRB1,NTRK3,XCL1,XCL2,TRAF1,RASSF2,ADRA1A,TNF,CCL24,ARRB2,PIK3CG,MAP4K1,FPR2,P2RY6,TMEM106A,GPR55
GO Process	GO:0002709	Regulation of T cell mediated immunity	10	86	0.68	0.0060	9606.ENSP00000221804,9606.ENSP00000292301,9606.ENSP00000293373,9606.ENSP00000318142,9606.ENSP00000351497,9606.ENSP00000353099,9606.ENSP00000356792,9606.ENSP00000365435,9606.ENSP00000368632,9606.ENSP00000378786	CLC,CCR2,NCKAP1L,FUT7,FCGR2B,HLA-DRB1,XCL1,TNFRSF1B,GATA3,HLA-DRA
GO Process	GO:0051048	Negative regulation of secretion	14	164	0.55	0.0060	9606.ENSP00000009530,9606.ENSP00000216117,9606.ENSP00000227163,9606.ENSP00000273666,9606.ENSP00000292301,9606.ENSP00000293373,9606.ENSP00000295228,9606.ENSP00000312367,9606.ENSP00000327440,9606.ENSP00000351497,9606.ENSP00000362403,9606.ENSP00000365435,9606.ENSP00000398698,9606.ENSP00000499695	CD74,HMOX1,SPI1,STXBP5L,CCR2,NCKAP1L,INHBB,CD84,BMP8A,FCGR2B,TACR2,TNFRSF1B,TNF,UCP2
GO Process	GO:0043299	Leukocyte degranulation	7	39	0.87	0.0062	9606.ENSP00000207549,9606.ENSP00000219150,9606.ENSP00000221978,9606.ENSP00000366563,9606.ENSP00000381492,9606.ENSP00000419260,9606.ENSP00000428924	UNC13D,CORO1A,NKG7,PIK3CD,LAT2,PIK3CG,LYN
GO Process	GO:0048585	Negative regulation of response to stimulus	64	1612	0.21	0.0062	9606.ENSP00000009530,9606.ENSP00000216117,9606.ENSP00000219596,9606.ENSP00000227163,9606.ENSP00000247815,9606.ENSP00000252229,9606.ENSP00000260356,9606.ENSP00000262461,9606.ENSP00000262866,9606.ENSP00000266085,9606.ENSP00000281282,9606.ENSP00000282096,9606.ENSP00000283285,9606.ENSP00000284136,9606.ENSP00000286063,9606.ENSP00000291759,9606.ENSP00000292301,9606.ENSP00000293373,9606.ENSP00000295113,…	CD74,HMOX1,MEFV,SPI1,HELB,MICB,THBS1,SLC12A2,SLA2,TIMP3,CGNL1,PDE3B,CD96,SEMA3D,PDE11A,LILRA4,CCR2,NCKAP1L,FRZB,CSF2,LRFN5,COL3A1,CHST11,CD34,CD200R1,HAVCR2,CD84,PVRIG,RASAL3,APOD,FCGR2B,NLRC3,HLA-DRB1,DACT2,RGS18,XCL1,TNFAIP8L2,GBP1,FGR,AIF1,TNFRSF1B,GATA3,RASSF2,ADRA1A,RHOH,FGF9,CXXC4,RGS19,SPP1,NCOR2,ARHGAP25,TRABD2A,TNF,ARRB2,LAX1,FBP1,PARP14,LYN,TBC1D10C,AGAP2,CD300LF,FPR2,AOAH,UCP2
GO Process	GO:0032722	Positive regulation of chemokine production	9	71	0.72	0.0072	9606.ENSP00000009530,9606.ENSP00000216117,9606.ENSP00000229135,9606.ENSP00000312002,9606.ENSP00000312367,9606.ENSP00000359640,9606.ENSP00000365227,9606.ENSP00000370034,9606.ENSP00000398698	CD74,HMOX1,IFNG,HAVCR2,CD84,MCOLN2,AIF1,TLR7,TNF
GO Process	GO:0016192	Vesicle-mediated transport	54	1298	0.23	0.0074	9606.ENSP00000020926,9606.ENSP00000160262,9606.ENSP00000207549,9606.ENSP00000219150,9606.ENSP00000221954,9606.ENSP00000221978,9606.ENSP00000227752,9606.ENSP00000249071,9606.ENSP00000260356,9606.ENSP00000262629,9606.ENSP00000265843,9606.ENSP00000272367,9606.ENSP00000273666,9606.ENSP00000289902,9606.ENSP00000298223,9606.ENSP00000299866,9606.ENSP00000322594,9606.ENSP00000323280,9606.ENSP00000341141,…	SYT13,ICAM3,UNC13D,CORO1A,CEACAM4,NKG7,IL10RA,RAC2,THBS1,TYROBP,EXPH5,CLEC4F,STXBP5L,FCER1G,FOLR2,TVP23A,RAB39A,CD6,SIGLEC1,ILDR1,CLEC9A,ITGAL,FCGR2B,CD163,TGM2,FCN1,FGR,AIF1,PIK3CD,DENND1C,RHOH,LOXL2,LRP1B,SYT12,ITGA4,ITGB2,LAT2,MYO7A,ARHGAP25,ARRB2,ADAMTS9,PIK3CG,RIMS1,LYN,DOCK2,PLD4,TBC1D10C,AGAP2,PSTPIP1,FPR2,VAV1,P2RY6,ITGAM,BIN2
GO Process	GO:0050728	Negative regulation of inflammatory response	13	147	0.56	0.0074	9606.ENSP00000219596,9606.ENSP00000298119,9606.ENSP00000311035,9606.ENSP00000351497,9606.ENSP00000352039,9606.ENSP00000353099,9606.ENSP00000357906,9606.ENSP00000363117,9606.ENSP00000365435,9606.ENSP00000368632,9606.ENSP00000428924,9606.ENSP00000468897,9606.ENSP00000479664	MEFV,LRFN5,CD200R1,FCGR2B,NLRC3,HLA-DRB1,TNFAIP8L2,FGR,TNFRSF1B,GATA3,LYN,FPR2,AOAH
GO Process	GO:0050921	Positive regulation of chemotaxis	13	147	0.56	0.0074	9606.ENSP00000009530,9606.ENSP00000227163,9606.ENSP00000249071,9606.ENSP00000260356,9606.ENSP00000292301,9606.ENSP00000293373,9606.ENSP00000347197,9606.ENSP00000354207,9606.ENSP00000356792,9606.ENSP00000356793,9606.ENSP00000364183,9606.ENSP00000365227,9606.ENSP00000468897	CD74,SPI1,RAC2,THBS1,CCR2,NCKAP1L,C5AR1,NTRK3,XCL1,XCL2,GPSM3,AIF1,FPR2
GO Process	GO:0034341	Response to interferon-gamma	12	127	0.59	0.0075	9606.ENSP00000009530,9606.ENSP00000219596,9606.ENSP00000229135,9606.ENSP00000330825,9606.ENSP00000356792,9606.ENSP00000356793,9606.ENSP00000359488,9606.ENSP00000359504,9606.ENSP00000365227,9606.ENSP00000393566,9606.ENSP00000398698,9606.ENSP00000400533	CD74,MEFV,IFNG,IFITM1,XCL1,XCL2,GBP5,GBP1,AIF1,HLA-DPA1,TNF,CCL24
GO Process	GO:0032732	Positive regulation of interleukin-1 production	9	73	0.71	0.0086	9606.ENSP00000219596,9606.ENSP00000229135,9606.ENSP00000262629,9606.ENSP00000312002,9606.ENSP00000357122,9606.ENSP00000357123,9606.ENSP00000359488,9606.ENSP00000398698,9606.ENSP00000483246	MEFV,IFNG,TYROBP,HAVCR2,PYHIN1,MNDA,GBP5,TNF,TMEM106A
GO Process	GO:0048143	Astrocyte activation	5	17	1.08	0.0086	9606.ENSP00000229135,9606.ENSP00000347197,9606.ENSP00000363773,9606.ENSP00000398698,9606.ENSP00000468897	IFNG,C5AR1,C1QA,TNF,FPR2
GO Process	GO:0030099	Myeloid cell differentiation	18	263	0.45	0.0087	9606.ENSP00000011653,9606.ENSP00000227163,9606.ENSP00000229135,9606.ENSP00000262629,9606.ENSP00000282356,9606.ENSP00000283249,9606.ENSP00000286639,9606.ENSP00000293373,9606.ENSP00000296871,9606.ENSP00000301887,9606.ENSP00000320176,9606.ENSP00000331614,9606.ENSP00000353099,9606.ENSP00000366563,9606.ENSP00000368632,9606.ENSP00000398698,9606.ENSP00000428924,9606.ENSP00000498702	CD4,SPI1,IFNG,TYROBP,CAMK4,ITGB6,BATF,NCKAP1L,CSF2,BATF2,HCLS1,IKZF1,HLA-DRB1,PIK3CD,GATA3,TNF,LYN,GPR68
GO Process	GO:0050672	Negative regulation of lymphocyte proliferation	10	91	0.66	0.0087	9606.ENSP00000227348,9606.ENSP00000262629,9606.ENSP00000312002,9606.ENSP00000351497,9606.ENSP00000353099,9606.ENSP00000356792,9606.ENSP00000357123,9606.ENSP00000365261,9606.ENSP00000428924,9606.ENSP00000498852	CRTAM,TYROBP,HAVCR2,FCGR2B,HLA-DRB1,XCL1,MNDA,LST1,LYN,SPN
GO Process	GO:0031589	Cell-substrate adhesion	15	195	0.5	0.0094	9606.ENSP00000219150,9606.ENSP00000279227,9606.ENSP00000283249,9606.ENSP00000283285,9606.ENSP00000294728,9606.ENSP00000304408,9606.ENSP00000310036,9606.ENSP00000341141,9606.ENSP00000349252,9606.ENSP00000367230,9606.ENSP00000380227,9606.ENSP00000380948,9606.ENSP00000391583,9606.ENSP00000418735,9606.ENSP00000496959	CORO1A,FERMT3,ITGB6,CD96,VCAM1,COL3A1,CD34,SIGLEC1,ITGAL,TMEM8B,ITGA4,ITGB2,PARVG,ADAMTS9,ITGAM
GO Process	GO:0045576	Mast cell activation	6	29	0.93	0.0094	9606.ENSP00000046794,9606.ENSP00000366563,9606.ENSP00000371219,9606.ENSP00000381492,9606.ENSP00000419260,9606.ENSP00000428924	LCP2,PIK3CD,RHOH,LAT2,PIK3CG,LYN
GO Process	GO:0045597	Positive regulation of cell differentiation	40	876	0.27	0.0094	9606.ENSP00000009530,9606.ENSP00000011653,9606.ENSP00000207549,9606.ENSP00000226444,9606.ENSP00000229135,9606.ENSP00000250448,9606.ENSP00000262629,9606.ENSP00000264972,9606.ENSP00000266557,9606.ENSP00000293373,9606.ENSP00000294489,9606.ENSP00000295113,9606.ENSP00000296871,9606.ENSP00000304676,9606.ENSP00000306991,9606.ENSP00000310036,9606.ENSP00000320176,9606.ENSP00000320604,9606.ENSP00000330825,…	CD74,CD4,UNC13D,SULT1E1,IFNG,FOXA1,TYROBP,ZAP70,CD27,NCKAP1L,PDPN,FRZB,CSF2,ATOH8,HAS2,CD34,HCLS1,FAXDC2,IFITM1,WNT7B,TRPV2,HLA-DRB1,CASS4,TGM2,ISLR2,PREX1,ADIRF,SPDEF,TNFRSF1B,GATA3,RHOH,LOXL2,HLA-DRA,TNF,TESPA1,ARRB2,MME,ADAMTS9,LYN,GPR68
GO Process	GO:0002763	Positive regulation of myeloid leukocyte differentiation	8	58	0.75	0.0097	9606.ENSP00000009530,9606.ENSP00000011653,9606.ENSP00000229135,9606.ENSP00000262629,9606.ENSP00000320176,9606.ENSP00000353099,9606.ENSP00000398698,9606.ENSP00000498702	CD74,CD4,IFNG,TYROBP,HCLS1,HLA-DRB1,TNF,GPR68
GO Process	GO:0071356	Cellular response to tumor necrosis factor	14	175	0.52	0.0104	9606.ENSP00000260356,9606.ENSP00000261623,9606.ENSP00000263464,9606.ENSP00000294728,9606.ENSP00000306991,9606.ENSP00000320935,9606.ENSP00000356792,9606.ENSP00000356793,9606.ENSP00000359504,9606.ENSP00000362994,9606.ENSP00000365435,9606.ENSP00000368632,9606.ENSP00000398698,9606.ENSP00000400533	THBS1,CYBA,BIRC3,VCAM1,HAS2,SLC2A4,XCL1,XCL2,GBP1,TRAF1,TNFRSF1B,GATA3,TNF,CCL24
GO Process	GO:0009725	Response to hormone	36	762	0.29	0.0107	9606.ENSP00000216117,9606.ENSP00000218388,9606.ENSP00000227918,9606.ENSP00000260356,9606.ENSP00000261623,9606.ENSP00000266085,9606.ENSP00000282096,9606.ENSP00000286355,9606.ENSP00000295228,9606.ENSP00000297350,9606.ENSP00000304408,9606.ENSP00000320176,9606.ENSP00000320935,9606.ENSP00000321962,9606.ENSP00000341032,9606.ENSP00000345672,9606.ENSP00000351255,9606.ENSP00000354207,9606.ENSP00000354357,…	HMOX1,TIMP1,SCGB2A2,THBS1,CYBA,TIMP3,PDE3B,ADCY8,INHBB,TNFRSF11B,COL3A1,HCLS1,SLC2A4,FIBIN,WNT7B,CTSB,STAT4,NTRK3,GSTM3,CTSS,ALPL,AIF1,GATA3,ADRA1A,SPP1,ARPC1B,TNF,SLC12A3,FBP1,MME,LYN,HAPLN3,CPEB1,P2RY6,PRLR,UCP2
GO Process	GO:0032652	Regulation of interleukin-1 production	11	113	0.6	0.0107	9606.ENSP00000219596,9606.ENSP00000229135,9606.ENSP00000262262,9606.ENSP00000262629,9606.ENSP00000312002,9606.ENSP00000357122,9606.ENSP00000357123,9606.ENSP00000359488,9606.ENSP00000398698,9606.ENSP00000403701,9606.ENSP00000483246	MEFV,IFNG,CD33,TYROBP,HAVCR2,PYHIN1,MNDA,GBP5,TNF,ARRB2,TMEM106A
GO Process	GO:0002286	T cell activation involved in immune response	9	76	0.69	0.0108	9606.ENSP00000009530,9606.ENSP00000263285,9606.ENSP00000286639,9606.ENSP00000289902,9606.ENSP00000349252,9606.ENSP00000357036,9606.ENSP00000368632,9606.ENSP00000381581,9606.ENSP00000498852	CD74,LY9,BATF,FCER1G,ITGAL,SLAMF6,GATA3,LCP1,SPN
GO Process	GO:0007275	Multicellular organism development	136	4209	0.12	0.0110	9606.ENSP00000009530,9606.ENSP00000011653,9606.ENSP00000167106,9606.ENSP00000216117,9606.ENSP00000218388,9606.ENSP00000223795,9606.ENSP00000227163,9606.ENSP00000229135,9606.ENSP00000234396,9606.ENSP00000249071,9606.ENSP00000249363,9606.ENSP00000249750,9606.ENSP00000250448,9606.ENSP00000258443,9606.ENSP00000260356,9606.ENSP00000262629,9606.ENSP00000263285,9606.ENSP00000264059,9606.ENSP00000264972,…	CD74,CD4,VASH1,HMOX1,TIMP1,TNFSF8,SPI1,IFNG,ATP6V1B1,RAC2,LRRC4,ALDH1A2,FOXA1,EDAR,THBS1,TYROBP,LY9,EFHD1,ZAP70,DNAH5,SLC2A12,CENPU,PDE3B,CAMK4,BMP3,ITGB6,SEMA3D,BATF,FCER1G,NCKAP1L,AQP5,PDPN,VCAM1,FRZB,INHBB,CSF2,TNFRSF11B,FRMD7,CKB,BATF2,AKNA,COL3A1,ATOH8,CHST11,HAS2,CD34,HAVCR2,FUT7,BASP1,HCLS1,MSC,FZD2,CABP4,BMP8A,IKZF1,TCF7,WNT7B,PRELP,APOD,CTSB,C5AR1,WARS1,FCGR2B,HLA-DRB1,TPPP,NTRK3,GSTM3,T…
GO Process	GO:0032651	Regulation of interleukin-1 beta production	10	95	0.64	0.0115	9606.ENSP00000219596,9606.ENSP00000229135,9606.ENSP00000262262,9606.ENSP00000262629,9606.ENSP00000357122,9606.ENSP00000357123,9606.ENSP00000359488,9606.ENSP00000398698,9606.ENSP00000403701,9606.ENSP00000483246	MEFV,IFNG,CD33,TYROBP,PYHIN1,MNDA,GBP5,TNF,ARRB2,TMEM106A
GO Process	GO:0046634	Regulation of alpha-beta T cell activation	11	115	0.6	0.0121	9606.ENSP00000227348,9606.ENSP00000229135,9606.ENSP00000264972,9606.ENSP00000286639,9606.ENSP00000292301,9606.ENSP00000293373,9606.ENSP00000341905,9606.ENSP00000353099,9606.ENSP00000356792,9606.ENSP00000368632,9606.ENSP00000378786	CRTAM,IFNG,ZAP70,BATF,CCR2,NCKAP1L,RASAL3,HLA-DRB1,XCL1,GATA3,HLA-DRA
GO Process	GO:0033003	Regulation of mast cell activation	7	45	0.81	0.0124	9606.ENSP00000207549,9606.ENSP00000216117,9606.ENSP00000249071,9606.ENSP00000312367,9606.ENSP00000363117,9606.ENSP00000428924,9606.ENSP00000462309	UNC13D,HMOX1,RAC2,CD84,FGR,LYN,CD300LF
GO Process	GO:0032729	Positive regulation of interferon-gamma production	9	78	0.68	0.0126	9606.ENSP00000227348,9606.ENSP00000292301,9606.ENSP00000312002,9606.ENSP00000357012,9606.ENSP00000357036,9606.ENSP00000370034,9606.ENSP00000393566,9606.ENSP00000398698,9606.ENSP00000408146	CRTAM,CCR2,HAVCR2,CD244,SLAMF6,TLR7,HLA-DPA1,TNF,HLA-DPB1
GO Process	GO:0051094	Positive regulation of developmental process	54	1332	0.22	0.0126	9606.ENSP00000009530,9606.ENSP00000011653,9606.ENSP00000207549,9606.ENSP00000216117,9606.ENSP00000226444,9606.ENSP00000229135,9606.ENSP00000250448,9606.ENSP00000260356,9606.ENSP00000262629,9606.ENSP00000264867,9606.ENSP00000264972,9606.ENSP00000266557,9606.ENSP00000293373,9606.ENSP00000294489,9606.ENSP00000295113,9606.ENSP00000296871,9606.ENSP00000304676,9606.ENSP00000306991,9606.ENSP00000310036,…	CD74,CD4,UNC13D,HMOX1,SULT1E1,IFNG,FOXA1,THBS1,TYROBP,PPARGC1A,ZAP70,CD27,NCKAP1L,PDPN,FRZB,CSF2,ATOH8,HAS2,CD34,BASP1,HCLS1,FAXDC2,IFITM1,WNT7B,TRPV2,C5AR1,HLA-DRB1,CASS4,TGM2,ISLR2,PREX1,ADIRF,SPDEF,TNFRSF1B,PIK3CD,GATA3,RHOH,FGF9,LOXL2,HLA-DRA,ITGB2,AGR2,TNF,CCL24,TESPA1,ARRB2,UNC5C,MME,ADAMTS9,RIMS1,LYN,AGAP2,CD53,GPR68
GO Process	GO:0002224	Toll-like receptor signaling pathway	8	61	0.73	0.0127	9606.ENSP00000308925,9606.ENSP00000312002,9606.ENSP00000339826,9606.ENSP00000357981,9606.ENSP00000370034,9606.ENSP00000398698,9606.ENSP00000428924,9606.ENSP00000462309	TLR10,HAVCR2,PIK3AP1,CTSS,TLR7,TNF,LYN,CD300LF
GO Process	GO:0032731	Positive regulation of interleukin-1 beta production	8	61	0.73	0.0127	9606.ENSP00000219596,9606.ENSP00000229135,9606.ENSP00000262629,9606.ENSP00000357122,9606.ENSP00000357123,9606.ENSP00000359488,9606.ENSP00000398698,9606.ENSP00000483246	MEFV,IFNG,TYROBP,PYHIN1,MNDA,GBP5,TNF,TMEM106A
GO Process	GO:0043304	Regulation of mast cell degranulation	6	32	0.89	0.0142	9606.ENSP00000207549,9606.ENSP00000216117,9606.ENSP00000249071,9606.ENSP00000312367,9606.ENSP00000363117,9606.ENSP00000428924	UNC13D,HMOX1,RAC2,CD84,FGR,LYN
GO Process	GO:0002468	Dendritic cell antigen processing and presentation	3	3	1.62	0.0143	9606.ENSP00000229332,9606.ENSP00000353099,9606.ENSP00000378786	CLEC4A,HLA-DRB1,HLA-DRA
GO Process	GO:0002581	Negative regulation of antigen processing and presentation of peptide or polysaccharide antigen via MHC class II	3	3	1.62	0.0143	9606.ENSP00000229829,9606.ENSP00000260356,9606.ENSP00000496848	HLA-DOA,THBS1,HLA-DOB
GO Process	GO:0035747	Natural killer cell chemotaxis	3	3	1.62	0.0143	9606.ENSP00000356792,9606.ENSP00000366563,9606.ENSP00000419260	XCL1,PIK3CD,PIK3CG
GO Process	GO:0032930	Positive regulation of superoxide anion generation	5	20	1.01	0.0148	9606.ENSP00000261623,9606.ENSP00000262629,9606.ENSP00000380948,9606.ENSP00000468897,9606.ENSP00000496959	CYBA,TYROBP,ITGB2,FPR2,ITGAM
GO Process	GO:0055064	Chloride ion homeostasis	5	20	1.01	0.0148	9606.ENSP00000234396,9606.ENSP00000262461,9606.ENSP00000299198,9606.ENSP00000389414,9606.ENSP00000402152	ATP6V1B1,SLC12A2,CKB,TBXAS1,SLC12A3
GO Process	GO:1902622	Regulation of neutrophil migration	7	47	0.79	0.0151	9606.ENSP00000009530,9606.ENSP00000249071,9606.ENSP00000293373,9606.ENSP00000318142,9606.ENSP00000347197,9606.ENSP00000356792,9606.ENSP00000371219	CD74,RAC2,NCKAP1L,FUT7,C5AR1,XCL1,RHOH
GO Process	GO:0009615	Response to virus	21	356	0.39	0.0157	9606.ENSP00000207549,9606.ENSP00000229135,9606.ENSP00000283249,9606.ENSP00000302046,9606.ENSP00000330825,9606.ENSP00000356792,9606.ENSP00000359504,9606.ENSP00000359787,9606.ENSP00000360215,9606.ENSP00000360876,9606.ENSP00000363117,9606.ENSP00000365692,9606.ENSP00000368632,9606.ENSP00000369299,9606.ENSP00000370034,9606.ENSP00000378488,9606.ENSP00000385057,9606.ENSP00000385741,9606.ENSP00000386378,…	UNC13D,IFNG,ITGB6,RNASE6,IFITM1,XCL1,GBP1,IFI44L,ZBP1,IFIT3,FGR,PIM2,GATA3,TRIM22,TLR7,CYP1A1,APOBEC3G,APOBEC3H,CD207,PRF1,TNF
GO Process	GO:0043068	Positive regulation of programmed cell death	27	519	0.33	0.0157	9606.ENSP00000215886,9606.ENSP00000216117,9606.ENSP00000229135,9606.ENSP00000249750,9606.ENSP00000250448,9606.ENSP00000260356,9606.ENSP00000262629,9606.ENSP00000264072,9606.ENSP00000266085,9606.ENSP00000274306,9606.ENSP00000295113,9606.ENSP00000295228,9606.ENSP00000355330,9606.ENSP00000357123,9606.ENSP00000360215,9606.ENSP00000363149,9606.ENSP00000365435,9606.ENSP00000366563,9606.ENSP00000368710,…	LGALS2,HMOX1,IFNG,ALDH1A2,FOXA1,THBS1,TYROBP,FCER2,TIMP3,GZMA,FRZB,INHBB,TGM2,MNDA,ZBP1,SPDEF,TNFRSF1B,PIK3CD,RASSF2,ITGA4,PRF1,TNF,ARRB2,UNC5C,LYN,LCK,ITGAM
GO Process	GO:0045639	Positive regulation of myeloid cell differentiation	10	100	0.62	0.0158	9606.ENSP00000009530,9606.ENSP00000011653,9606.ENSP00000229135,9606.ENSP00000262629,9606.ENSP00000293373,9606.ENSP00000320176,9606.ENSP00000320604,9606.ENSP00000353099,9606.ENSP00000398698,9606.ENSP00000498702	CD74,CD4,IFNG,TYROBP,NCKAP1L,HCLS1,FAXDC2,HLA-DRB1,TNF,GPR68
GO Process	GO:1903531	Negative regulation of secretion by cell	12	141	0.54	0.0161	9606.ENSP00000216117,9606.ENSP00000227163,9606.ENSP00000273666,9606.ENSP00000292301,9606.ENSP00000293373,9606.ENSP00000295228,9606.ENSP00000312367,9606.ENSP00000327440,9606.ENSP00000351497,9606.ENSP00000362403,9606.ENSP00000365435,9606.ENSP00000499695	HMOX1,SPI1,STXBP5L,CCR2,NCKAP1L,INHBB,CD84,BMP8A,FCGR2B,TACR2,TNFRSF1B,UCP2
GO Process	GO:0032715	Negative regulation of interleukin-6 production	7	48	0.78	0.0166	9606.ENSP00000293373,9606.ENSP00000311035,9606.ENSP00000312002,9606.ENSP00000312367,9606.ENSP00000352039,9606.ENSP00000398698,9606.ENSP00000403701	NCKAP1L,CD200R1,HAVCR2,CD84,NLRC3,TNF,ARRB2
GO Process	GO:0045595	Regulation of cell differentiation	61	1582	0.2	0.0166	9606.ENSP00000009530,9606.ENSP00000011653,9606.ENSP00000207549,9606.ENSP00000226444,9606.ENSP00000227163,9606.ENSP00000227348,9606.ENSP00000229135,9606.ENSP00000229829,9606.ENSP00000244537,9606.ENSP00000250448,9606.ENSP00000262629,9606.ENSP00000264972,9606.ENSP00000266557,9606.ENSP00000282356,9606.ENSP00000284136,9606.ENSP00000286639,9606.ENSP00000292301,9606.ENSP00000293373,9606.ENSP00000294489,…	CD74,CD4,UNC13D,SULT1E1,SPI1,CRTAM,IFNG,HLA-DOA,H4C6,FOXA1,TYROBP,ZAP70,CD27,CAMK4,SEMA3D,BATF,CCR2,NCKAP1L,PDPN,FRZB,CSF2,TNFRSF11B,ATOH8,HAS2,CD34,HCLS1,FAXDC2,IFITM1,TCF7,WNT7B,TRPV2,FCGR2B,HLA-DRB1,CASS4,NTRK3,TGM2,ISLR2,ARHGAP4,GBP1,PREX1,ADIRF,CSF3R,SPDEF,TNFRSF1B,GATA3,RASSF2,RHOH,FGF9,LOXL2,SPP1,HLA-DRA,TNF,TESPA1,ARRB2,MME,ADAMTS9,LYN,PRLR,PTPRQ,GPR55,GPR68
GO Process	GO:0002221	Pattern recognition receptor signaling pathway	10	101	0.61	0.0168	9606.ENSP00000219596,9606.ENSP00000308925,9606.ENSP00000312002,9606.ENSP00000339826,9606.ENSP00000357981,9606.ENSP00000360871,9606.ENSP00000370034,9606.ENSP00000398698,9606.ENSP00000428924,9606.ENSP00000462309	MEFV,TLR10,HAVCR2,PIK3AP1,CTSS,FCN1,TLR7,TNF,LYN,CD300LF
GO Process	GO:0050790	Regulation of catalytic activity	84	2370	0.16	0.0168	9606.ENSP00000009530,9606.ENSP00000011653,9606.ENSP00000046794,9606.ENSP00000158762,9606.ENSP00000218388,9606.ENSP00000219596,9606.ENSP00000229135,9606.ENSP00000245960,9606.ENSP00000246115,9606.ENSP00000248901,9606.ENSP00000249071,9606.ENSP00000254079,9606.ENSP00000260356,9606.ENSP00000261623,9606.ENSP00000262262,9606.ENSP00000262866,9606.ENSP00000263464,9606.ENSP00000264072,9606.ENSP00000264552,…	CD74,CD4,LCP2,ACAP1,TIMP1,MEFV,IFNG,CDC25B,S1PR4,CYTH4,RAC2,PPP1R1B,THBS1,CYBA,CD33,SLA2,BIRC3,FCER2,UBE2S,TIMP3,CD27,RHOF,STXBP5L,GZMA,ADCY8,RGL4,CCR2,NCKAP1L,ARHGAP15,FRMD7,PPP1R16B,P2RY13,MCF2L2,FGD3,WFDC10B,SYDE2,RASAL3,CTSB,C5AR1,WARS1,ARHGEF26,HLA-DRB1,CASS4,NTRK3,TGM2,TAGAP,RGS18,XCL1,XCL2,ARHGAP4,PREX1,FGR,STARD8,GPSM3,RASSF2,ADRA1A,DENND1C,RHOH,ITGB2,COL28A1,CHN1,ARHGAP25,TNF,CCL24,ARRB2…
GO Process	GO:0002237	Response to molecule of bacterial origin	20	333	0.39	0.0169	9606.ENSP00000227163,9606.ENSP00000227752,9606.ENSP00000250092,9606.ENSP00000283285,9606.ENSP00000294728,9606.ENSP00000296871,9606.ENSP00000312002,9606.ENSP00000323280,9606.ENSP00000347197,9606.ENSP00000351497,9606.ENSP00000363973,9606.ENSP00000365435,9606.ENSP00000369286,9606.ENSP00000378488,9606.ENSP00000384053,9606.ENSP00000398698,9606.ENSP00000408697,9606.ENSP00000415941,9606.ENSP00000428924,…	SPI1,IL10RA,CD68,CD96,VCAM1,CSF2,HAVCR2,CD6,C5AR1,FCGR2B,ALPL,TNFRSF1B,LY86,CYP1A1,CSF2RB,TNF,NUGGC,C4B,LYN,DIO2
GO Process	GO:0010941	Regulation of cell death	63	1651	0.2	0.0169	9606.ENSP00000009530,9606.ENSP00000215886,9606.ENSP00000216117,9606.ENSP00000216223,9606.ENSP00000218388,9606.ENSP00000219150,9606.ENSP00000229135,9606.ENSP00000249750,9606.ENSP00000250448,9606.ENSP00000260356,9606.ENSP00000262629,9606.ENSP00000263464,9606.ENSP00000264072,9606.ENSP00000264867,9606.ENSP00000266085,9606.ENSP00000266557,9606.ENSP00000274306,9606.ENSP00000282499,9606.ENSP00000291009,…	CD74,LGALS2,HMOX1,IL2RB,TIMP1,CORO1A,IFNG,ALDH1A2,FOXA1,THBS1,TYROBP,BIRC3,FCER2,PPARGC1A,TIMP3,CD27,GZMA,GRIA4,PIP,NCKAP1L,PDPN,FRZB,INHBB,CSF2,CHST11,CD34,CD200R1,HCLS1,TMC8,CTSB,ACSL5,FCGR2B,NTRK3,TGM2,MNDA,TNFAIP8L2,ZBP1,IFIT3,TRAF1,SPDEF,C1QA,AIF1,TNFRSF1B,PIM2,PIK3CD,GATA3,RASSF2,ITGA4,ITGB2,AGR2,GRIK2,PRF1,TNF,ARRB2,UNC5C,NUGGC,PIK3CG,LYN,AGAP2,LCK,PRLR,ITGAM,UCP2
GO Process	GO:1903532	Positive regulation of secretion by cell	18	282	0.42	0.0169	9606.ENSP00000207549,9606.ENSP00000229135,9606.ENSP00000262262,9606.ENSP00000262461,9606.ENSP00000265843,9606.ENSP00000286355,9606.ENSP00000295228,9606.ENSP00000345667,9606.ENSP00000348821,9606.ENSP00000353099,9606.ENSP00000362403,9606.ENSP00000363117,9606.ENSP00000371327,9606.ENSP00000378517,9606.ENSP00000380948,9606.ENSP00000385019,9606.ENSP00000496959,9606.ENSP00000498702	UNC13D,IFNG,CD33,SLC12A2,EXPH5,ADCY8,INHBB,ILDR1,MYOM1,HLA-DRB1,TACR2,FGR,KLRC2,SPP1,ITGB2,CACNA1I,ITGAM,GPR68
GO Process	GO:0043408	Regulation of MAPK cascade	32	668	0.3	0.0172	9606.ENSP00000009530,9606.ENSP00000011653,9606.ENSP00000227163,9606.ENSP00000258443,9606.ENSP00000260356,9606.ENSP00000266085,9606.ENSP00000266557,9606.ENSP00000306662,9606.ENSP00000312002,9606.ENSP00000341032,9606.ENSP00000347197,9606.ENSP00000351497,9606.ENSP00000353099,9606.ENSP00000354207,9606.ENSP00000356792,9606.ENSP00000356793,9606.ENSP00000359504,9606.ENSP00000362994,9606.ENSP00000368710,…	CD74,CD4,SPI1,EDAR,THBS1,TIMP3,CD27,ADRA1B,HAVCR2,WNT7B,C5AR1,FCGR2B,HLA-DRB1,NTRK3,XCL1,XCL2,GBP1,TRAF1,RASSF2,ADRA1A,TNF,CCL24,ARRB2,LAX1,PIK3CG,LYN,TBC1D10C,MAP4K1,FPR2,P2RY6,TMEM106A,GPR55
GO Process	GO:0051047	Positive regulation of secretion	19	308	0.41	0.0172	9606.ENSP00000207549,9606.ENSP00000229135,9606.ENSP00000261623,9606.ENSP00000262262,9606.ENSP00000262461,9606.ENSP00000265843,9606.ENSP00000286355,9606.ENSP00000295228,9606.ENSP00000345667,9606.ENSP00000348821,9606.ENSP00000353099,9606.ENSP00000362403,9606.ENSP00000363117,9606.ENSP00000371327,9606.ENSP00000378517,9606.ENSP00000380948,9606.ENSP00000385019,9606.ENSP00000496959,9606.ENSP00000498702	UNC13D,IFNG,CYBA,CD33,SLC12A2,EXPH5,ADCY8,INHBB,ILDR1,MYOM1,HLA-DRB1,TACR2,FGR,KLRC2,SPP1,ITGB2,CACNA1I,ITGAM,GPR68
GO Process	GO:0030101	Natural killer cell activation	8	65	0.71	0.0173	9606.ENSP00000207549,9606.ENSP00000216223,9606.ENSP00000219150,9606.ENSP00000221978,9606.ENSP00000357012,9606.ENSP00000366563,9606.ENSP00000368632,9606.ENSP00000380948	UNC13D,IL2RB,CORO1A,NKG7,CD244,PIK3CD,GATA3,ITGB2
GO Process	GO:0002604	Regulation of dendritic cell antigen processing and presentation	4	11	1.18	0.0181	9606.ENSP00000009530,9606.ENSP00000250092,9606.ENSP00000260356,9606.ENSP00000351497	CD74,CD68,THBS1,FCGR2B
GO Process	GO:0006810	Transport	123	3785	0.13	0.0181	9606.ENSP00000009530,9606.ENSP00000020926,9606.ENSP00000075120,9606.ENSP00000158762,9606.ENSP00000160262,9606.ENSP00000207549,9606.ENSP00000219150,9606.ENSP00000221954,9606.ENSP00000221978,9606.ENSP00000227752,9606.ENSP00000234396,9606.ENSP00000236495,9606.ENSP00000249066,9606.ENSP00000249071,9606.ENSP00000251127,9606.ENSP00000257359,9606.ENSP00000260126,9606.ENSP00000260356,9606.ENSP00000261623,…	CD74,SYT13,SLC2A3,ACAP1,ICAM3,UNC13D,CORO1A,CEACAM4,NKG7,IL10RA,ATP6V1B1,SLC5A9,APOL2,RAC2,NALCN,ADAMTS8,SLCO5A1,THBS1,CYBA,SLC12A2,TYROBP,DNAH5,EXPH5,ABCA10,CLEC4F,SLC20A1,STXBP5L,SLC2A12,KCNE4,KCNK13,GRIA4,SLCO2B1,FCER1G,AQP5,SLC9A4,SLC51A,GRIA2,CSF2,FOLR2,TVP23A,HAS2,LTBP4,SLC2A4,RAB39A,CD6,TMC8,KCNH8,SNX20,CLCNKA,TRDN,APOL4,SIGLEC1,TRPV2,APOD,ILDR1,CLEC9A,CCDC88B,ITGAL,FCGR2B,CD163,TGM2,XCL1,…
GO Process	GO:0043269	Regulation of ion transport	33	700	0.29	0.0181	9606.ENSP00000011653,9606.ENSP00000020926,9606.ENSP00000219150,9606.ENSP00000229135,9606.ENSP00000241337,9606.ENSP00000251127,9606.ENSP00000261623,9606.ENSP00000262262,9606.ENSP00000262461,9606.ENSP00000281830,9606.ENSP00000282146,9606.ENSP00000292301,9606.ENSP00000312367,9606.ENSP00000324960,9606.ENSP00000328813,9606.ENSP00000332771,9606.ENSP00000333984,9606.ENSP00000342222,9606.ENSP00000356792,…	CD4,SYT13,CORO1A,IFNG,GSTM2,NALCN,CYBA,CD33,SLC12A2,KCNE4,KCNK13,CCR2,CD84,CABP4,KCNH8,CLCNKA,TRDN,TRPV2,XCL1,CTSS,KCNA3,TACR2,SYT12,KCNJ15,CACNA1I,TNF,ARRB2,CACNA2D2,PIK3CG,LYN,SLC43A2,P2RY6,FHL1
GO Process	GO:0002698	Negative regulation of immune effector process	11	123	0.57	0.0184	9606.ENSP00000216117,9606.ENSP00000227163,9606.ENSP00000283285,9606.ENSP00000292301,9606.ENSP00000293373,9606.ENSP00000312002,9606.ENSP00000312367,9606.ENSP00000351497,9606.ENSP00000356792,9606.ENSP00000398698,9606.ENSP00000403701	HMOX1,SPI1,CD96,CCR2,NCKAP1L,HAVCR2,CD84,FCGR2B,XCL1,TNF,ARRB2
GO Process	GO:0050729	Positive regulation of inflammatory response	12	145	0.53	0.0194	9606.ENSP00000215886,9606.ENSP00000221978,9606.ENSP00000229135,9606.ENSP00000292301,9606.ENSP00000308925,9606.ENSP00000360215,9606.ENSP00000364183,9606.ENSP00000370034,9606.ENSP00000398698,9606.ENSP00000400533,9606.ENSP00000419260,9606.ENSP00000479870	LGALS2,NKG7,IFNG,CCR2,TLR10,ZBP1,GPSM3,TLR7,TNF,CCL24,PIK3CG,ALOX5AP
GO Process	GO:1902624	Positive regulation of neutrophil migration	6	35	0.85	0.0197	9606.ENSP00000009530,9606.ENSP00000249071,9606.ENSP00000293373,9606.ENSP00000318142,9606.ENSP00000347197,9606.ENSP00000356792	CD74,RAC2,NCKAP1L,FUT7,C5AR1,XCL1
GO Process	GO:0033993	Response to lipid	37	827	0.27	0.0206	9606.ENSP00000227163,9606.ENSP00000227752,9606.ENSP00000227918,9606.ENSP00000249750,9606.ENSP00000250092,9606.ENSP00000250448,9606.ENSP00000252229,9606.ENSP00000260356,9606.ENSP00000261623,9606.ENSP00000283285,9606.ENSP00000286355,9606.ENSP00000294728,9606.ENSP00000295228,9606.ENSP00000296871,9606.ENSP00000312002,9606.ENSP00000321962,9606.ENSP00000323280,9606.ENSP00000341032,9606.ENSP00000345667,…	SPI1,IL10RA,SCGB2A2,ALDH1A2,CD68,FOXA1,MICB,THBS1,CYBA,CD96,ADCY8,VCAM1,INHBB,CSF2,HAVCR2,FIBIN,CD6,WNT7B,ILDR1,NTRK3,ALPL,AIF1,TNFRSF1B,LY86,CYP1A1,SPP1,NCOR2,CSF2RB,TBXAS1,ARPC1B,TNF,SLC12A3,NUGGC,LYN,DIO2,MAP4K1,UCP2
GO Process	GO:0048856	Anatomical structure development	158	5117	0.1	0.0206	9606.ENSP00000009530,9606.ENSP00000011653,9606.ENSP00000064780,9606.ENSP00000167106,9606.ENSP00000207549,9606.ENSP00000216117,9606.ENSP00000218388,9606.ENSP00000223795,9606.ENSP00000227163,9606.ENSP00000229135,9606.ENSP00000234396,9606.ENSP00000245960,9606.ENSP00000249071,9606.ENSP00000249363,9606.ENSP00000249750,9606.ENSP00000250448,9606.ENSP00000258443,9606.ENSP00000260356,9606.ENSP00000262629,…	CD74,CD4,RELT,VASH1,UNC13D,HMOX1,TIMP1,TNFSF8,SPI1,IFNG,ATP6V1B1,CDC25B,RAC2,LRRC4,ALDH1A2,FOXA1,EDAR,THBS1,TYROBP,LY9,EFHD1,PPARGC1A,ZAP70,DNAH5,EXPH5,SLC20A1,SLC2A12,FERMT3,CENPU,PDE3B,CAMK4,BMP3,ITGB6,SEMA3D,BATF,FCER1G,NCKAP1L,AQP5,PDPN,VCAM1,FRZB,INHBB,SLC9A4,CSF2,TNFRSF11B,FRMD7,ADAMTS15,CKB,PPP1R16B,BATF2,AKNA,COL3A1,ATOH8,CHST11,HAS2,CD34,HAVCR2,FUT7,BASP1,HCLS1,MSC,FZD2,CABP4,BMP8A,IKZF1…
GO Process	GO:0022603	Regulation of anatomical structure morphogenesis	40	920	0.25	0.0207	9606.ENSP00000167106,9606.ENSP00000207549,9606.ENSP00000216117,9606.ENSP00000219150,9606.ENSP00000249071,9606.ENSP00000260356,9606.ENSP00000262461,9606.ENSP00000267205,9606.ENSP00000282096,9606.ENSP00000284136,9606.ENSP00000292301,9606.ENSP00000294489,9606.ENSP00000295095,9606.ENSP00000297350,9606.ENSP00000299824,9606.ENSP00000306991,9606.ENSP00000310036,9606.ENSP00000323901,9606.ENSP00000336914,…	VASH1,UNC13D,HMOX1,CORO1A,RAC2,THBS1,SLC12A2,RHOF,PDE3B,SEMA3D,CCR2,PDPN,ARHGAP15,TNFRSF11B,PPP1R16B,HAS2,CD34,FZD2,FGD3,TRPV2,C5AR1,WARS1,CASS4,ISLR2,ARHGAP4,GBP1,PREX1,FGR,LST1,PIK3CD,GATA3,RHOH,SPP1,ERMN,ITGB2,CHN1,TNF,CCL24,ADAMTS9,RIMS1
GO Process	GO:0007162	Negative regulation of cell adhesion	18	289	0.41	0.0211	9606.ENSP00000009530,9606.ENSP00000227163,9606.ENSP00000227348,9606.ENSP00000260356,9606.ENSP00000282096,9606.ENSP00000293373,9606.ENSP00000303769,9606.ENSP00000312002,9606.ENSP00000345179,9606.ENSP00000351497,9606.ENSP00000353099,9606.ENSP00000355760,9606.ENSP00000356792,9606.ENSP00000357906,9606.ENSP00000359504,9606.ENSP00000406970,9606.ENSP00000419085,9606.ENSP00000498852	CD74,SPI1,CRTAM,THBS1,PDE3B,NCKAP1L,AKNA,HAVCR2,APOD,FCGR2B,HLA-DRB1,DACT2,XCL1,TNFAIP8L2,GBP1,LAX1,TIGIT,SPN
GO Process	GO:0048519	Negative regulation of biological process	163	5313	0.1	0.0212	9606.ENSP00000009530,9606.ENSP00000167106,9606.ENSP00000216117,9606.ENSP00000216223,9606.ENSP00000218388,9606.ENSP00000219150,9606.ENSP00000219596,9606.ENSP00000227163,9606.ENSP00000227348,9606.ENSP00000227752,9606.ENSP00000229135,9606.ENSP00000229332,9606.ENSP00000229829,9606.ENSP00000241337,9606.ENSP00000244537,9606.ENSP00000247815,9606.ENSP00000249750,9606.ENSP00000250092,9606.ENSP00000250448,…	CD74,VASH1,HMOX1,IL2RB,TIMP1,CORO1A,MEFV,SPI1,CRTAM,IL10RA,IFNG,CLEC4A,HLA-DOA,GSTM2,H4C6,HELB,ALDH1A2,CD68,FOXA1,MICB,PPP1R1B,RHPN2,ADAMTS8,THBS1,CYBA,CD33,SLC12A2,TYROBP,SLA2,BIRC3,PPARGC1A,TIMP3,CD27,STXBP5L,GZMA,CGNL1,KCNE4,PDE3B,GRIA4,CD96,SEMA3D,PDE11A,PIP,LILRA4,CCR2,NCKAP1L,PDPN,FRZB,INHBB,CSF2,TNFRSF11B,LRFN5,FRMD7,PPP1R16B,IL17D,AKNA,COL3A1,ATOH8,SIRPG,CHST11,CD34,CD200R1,HAVCR2,CD84,PV…
GO Process	GO:0002715	Regulation of natural killer cell mediated immunity	7	51	0.75	0.0215	9606.ENSP00000227348,9606.ENSP00000283285,9606.ENSP00000312002,9606.ENSP00000357036,9606.ENSP00000371327,9606.ENSP00000403701,9606.ENSP00000472929	CRTAM,CD96,HAVCR2,SLAMF6,KLRC2,ARRB2,VAV1
GO Process	GO:0007259	Receptor signaling pathway via JAK-STAT	7	51	0.75	0.0215	9606.ENSP00000229135,9606.ENSP00000292301,9606.ENSP00000296871,9606.ENSP00000351255,9606.ENSP00000384053,9606.ENSP00000449241,9606.ENSP00000482954	IFNG,CCR2,CSF2,STAT4,CSF2RB,AGAP2,PRLR
GO Process	GO:0048247	Lymphocyte chemotaxis	7	51	0.75	0.0215	9606.ENSP00000262461,9606.ENSP00000292301,9606.ENSP00000356792,9606.ENSP00000356793,9606.ENSP00000366563,9606.ENSP00000400533,9606.ENSP00000419260	SLC12A2,CCR2,XCL1,XCL2,PIK3CD,CCL24,PIK3CG
GO Process	GO:0002605	Negative regulation of dendritic cell antigen processing and presentation	3	4	1.49	0.0217	9606.ENSP00000250092,9606.ENSP00000260356,9606.ENSP00000351497	CD68,THBS1,FCGR2B
GO Process	GO:1904151	Positive regulation of microglial cell mediated cytotoxicity	3	4	1.49	0.0217	9606.ENSP00000227163,9606.ENSP00000262629,9606.ENSP00000496959	SPI1,TYROBP,ITGAM
GO Process	GO:0002295	T-helper cell lineage commitment	4	12	1.14	0.0225	9606.ENSP00000263285,9606.ENSP00000286639,9606.ENSP00000357036,9606.ENSP00000498852	LY9,BATF,SLAMF6,SPN
GO Process	GO:0042447	Hormone catabolic process	4	12	1.14	0.0225	9606.ENSP00000226444,9606.ENSP00000378517,9606.ENSP00000418525,9606.ENSP00000451419	SULT1E1,SPP1,MME,DIO2
GO Process	GO:0043383	Negative T cell selection	4	12	1.14	0.0225	9606.ENSP00000009530,9606.ENSP00000264972,9606.ENSP00000429283,9606.ENSP00000487358	CD74,ZAP70,DOCK2,THEMIS
GO Process	GO:0008285	Negative regulation of cell population proliferation	33	713	0.28	0.0231	9606.ENSP00000167106,9606.ENSP00000216117,9606.ENSP00000227348,9606.ENSP00000229135,9606.ENSP00000249750,9606.ENSP00000257359,9606.ENSP00000260356,9606.ENSP00000262262,9606.ENSP00000262629,9606.ENSP00000264867,9606.ENSP00000294489,9606.ENSP00000295113,9606.ENSP00000304676,9606.ENSP00000305529,9606.ENSP00000312002,9606.ENSP00000330825,9606.ENSP00000345179,9606.ENSP00000347495,9606.ENSP00000351497,…	VASH1,HMOX1,CRTAM,IFNG,ALDH1A2,ADAMTS8,THBS1,CD33,TYROBP,PPARGC1A,PDPN,FRZB,ATOH8,SIRPG,HAVCR2,IFITM1,APOD,WARS1,FCGR2B,NLRC3,HLA-DRB1,XCL1,MNDA,IFIT3,AIF1,LST1,PIM2,GATA3,ADRA1A,TNF,PTH1R,LYN,SPN
GO Process	GO:1901700	Response to oxygen-containing compound	59	1547	0.2	0.0246	9606.ENSP00000216117,9606.ENSP00000218388,9606.ENSP00000227163,9606.ENSP00000227752,9606.ENSP00000249750,9606.ENSP00000250092,9606.ENSP00000250448,9606.ENSP00000252229,9606.ENSP00000254079,9606.ENSP00000260356,9606.ENSP00000261623,9606.ENSP00000282096,9606.ENSP00000283285,9606.ENSP00000285381,9606.ENSP00000286355,9606.ENSP00000294728,9606.ENSP00000295228,9606.ENSP00000296871,9606.ENSP00000298223,…	HMOX1,TIMP1,SPI1,IL10RA,ALDH1A2,CD68,FOXA1,MICB,PPP1R1B,THBS1,CYBA,PDE3B,CD96,CA3,ADCY8,VCAM1,INHBB,CSF2,FOLR2,COL3A1,HAVCR2,SLC2A4,FIBIN,CD6,WNT7B,APOD,ILDR1,C5AR1,STAT4,FCGR2B,NTRK3,TGM2,ALPL,COL4A1,AIF1,TNFRSF1B,GATA3,LY86,RGS19,CYP1A1,SPP1,ITGA4,NCOR2,CSF2RB,TBXAS1,ARPC1B,TNF,SLC12A3,ARRB2,FBP1,NUGGC,PIK3CG,LYN,DIO2,MAP4K1,FPR2,CPEB1,P2RY6,UCP2
GO Process	GO:0045670	Regulation of osteoclast differentiation	8	70	0.67	0.0251	9606.ENSP00000229135,9606.ENSP00000262629,9606.ENSP00000282356,9606.ENSP00000297350,9606.ENSP00000368710,9606.ENSP00000398698,9606.ENSP00000498258,9606.ENSP00000498702	IFNG,TYROBP,CAMK4,TNFRSF11B,RASSF2,TNF,GPR55,GPR68
GO Process	GO:0046632	Alpha-beta T cell differentiation	8	70	0.67	0.0251	9606.ENSP00000223795,9606.ENSP00000263285,9606.ENSP00000264972,9606.ENSP00000286639,9606.ENSP00000318142,9606.ENSP00000357036,9606.ENSP00000368632,9606.ENSP00000498852	TNFSF8,LY9,ZAP70,BATF,FUT7,SLAMF6,GATA3,SPN
GO Process	GO:0050868	Negative regulation of T cell activation	11	129	0.55	0.0251	9606.ENSP00000009530,9606.ENSP00000227348,9606.ENSP00000293373,9606.ENSP00000312002,9606.ENSP00000351497,9606.ENSP00000353099,9606.ENSP00000356792,9606.ENSP00000357906,9606.ENSP00000406970,9606.ENSP00000419085,9606.ENSP00000498852	CD74,CRTAM,NCKAP1L,HAVCR2,FCGR2B,HLA-DRB1,XCL1,TNFAIP8L2,LAX1,TIGIT,SPN
GO Process	GO:0002431	Fc receptor mediated stimulatory signaling pathway	5	24	0.93	0.0262	9606.ENSP00000289902,9606.ENSP00000351497,9606.ENSP00000363117,9606.ENSP00000428924,9606.ENSP00000472929	FCER1G,FCGR2B,FGR,LYN,VAV1
GO Process	GO:1900017	Positive regulation of cytokine production involved in inflammatory response	5	24	0.93	0.0262	9606.ENSP00000302924,9606.ENSP00000323280,9606.ENSP00000359488,9606.ENSP00000364183,9606.ENSP00000398698	IL17D,CD6,GBP5,GPSM3,TNF
GO Process	GO:0046635	Positive regulation of alpha-beta T cell activation	8	71	0.67	0.0269	9606.ENSP00000229135,9606.ENSP00000264972,9606.ENSP00000292301,9606.ENSP00000293373,9606.ENSP00000341905,9606.ENSP00000353099,9606.ENSP00000356792,9606.ENSP00000378786	IFNG,ZAP70,CCR2,NCKAP1L,RASAL3,HLA-DRB1,XCL1,HLA-DRA
GO Process	GO:0002544	Chronic inflammatory response	4	13	1.1	0.0277	9606.ENSP00000207549,9606.ENSP00000260356,9606.ENSP00000294728,9606.ENSP00000398698	UNC13D,THBS1,VCAM1,TNF
GO Process	GO:0048513	Animal organ development	107	3246	0.13	0.0277	9606.ENSP00000009530,9606.ENSP00000011653,9606.ENSP00000064780,9606.ENSP00000167106,9606.ENSP00000216117,9606.ENSP00000218388,9606.ENSP00000223795,9606.ENSP00000227163,9606.ENSP00000229135,9606.ENSP00000234396,9606.ENSP00000249750,9606.ENSP00000250448,9606.ENSP00000258443,9606.ENSP00000262629,9606.ENSP00000263285,9606.ENSP00000264867,9606.ENSP00000264972,9606.ENSP00000265104,9606.ENSP00000265843,…	CD74,CD4,RELT,VASH1,HMOX1,TIMP1,TNFSF8,SPI1,IFNG,ATP6V1B1,ALDH1A2,FOXA1,EDAR,TYROBP,LY9,PPARGC1A,ZAP70,DNAH5,EXPH5,SLC20A1,CAMK4,BMP3,ITGB6,SEMA3D,BATF,FCER1G,NCKAP1L,AQP5,PDPN,VCAM1,FRZB,INHBB,CSF2,CKB,BATF2,AKNA,COL3A1,CHST11,HAS2,CD34,FUT7,BASP1,HCLS1,MSC,FZD2,CABP4,BMP8A,IKZF1,TCF7,WNT7B,APOD,CTSB,FCGR2B,HLA-DRB1,NTRK3,TGM2,DACT2,SLAMF6,SRPK3,AFF2,PREX1,PCDH15,FGR,SPDEF,ALPL,COL4A1,AIF1,TNFRS…
GO Process	GO:0051051	Negative regulation of transport	23	432	0.34	0.0277	9606.ENSP00000009530,9606.ENSP00000216117,9606.ENSP00000219150,9606.ENSP00000227163,9606.ENSP00000241337,9606.ENSP00000260356,9606.ENSP00000262262,9606.ENSP00000273666,9606.ENSP00000281830,9606.ENSP00000292301,9606.ENSP00000293373,9606.ENSP00000295228,9606.ENSP00000312367,9606.ENSP00000327440,9606.ENSP00000333984,9606.ENSP00000345179,9606.ENSP00000351497,9606.ENSP00000362403,9606.ENSP00000365435,…	CD74,HMOX1,CORO1A,SPI1,GSTM2,THBS1,CD33,STXBP5L,KCNE4,CCR2,NCKAP1L,INHBB,CD84,BMP8A,TRDN,APOD,FCGR2B,TACR2,TNFRSF1B,TNF,SLC43A2,CD300LF,UCP2
GO Process	GO:0070372	Regulation of ERK1 and ERK2 cascade	18	299	0.39	0.0284	9606.ENSP00000009530,9606.ENSP00000011653,9606.ENSP00000266085,9606.ENSP00000312002,9606.ENSP00000347197,9606.ENSP00000353099,9606.ENSP00000356792,9606.ENSP00000356793,9606.ENSP00000359504,9606.ENSP00000369960,9606.ENSP00000398698,9606.ENSP00000400533,9606.ENSP00000403701,9606.ENSP00000428924,9606.ENSP00000443654,9606.ENSP00000468897,9606.ENSP00000480966,9606.ENSP00000498258	CD74,CD4,TIMP3,HAVCR2,C5AR1,HLA-DRB1,XCL1,XCL2,GBP1,ADRA1A,TNF,CCL24,ARRB2,LYN,TBC1D10C,FPR2,P2RY6,GPR55
GO Process	GO:0007015	Actin filament organization	17	274	0.41	0.0290	9606.ENSP00000219150,9606.ENSP00000249071,9606.ENSP00000267205,9606.ENSP00000281282,9606.ENSP00000320176,9606.ENSP00000353462,9606.ENSP00000361009,9606.ENSP00000363068,9606.ENSP00000365227,9606.ENSP00000371219,9606.ENSP00000380453,9606.ENSP00000381581,9606.ENSP00000386331,9606.ENSP00000386911,9606.ENSP00000389631,9606.ENSP00000452746,9606.ENSP00000494550	CORO1A,RAC2,RHOF,CGNL1,HCLS1,CASS4,PREX1,PCDH15,AIF1,RHOH,ERMN,LCP1,MYO7A,ARHGAP25,ARPC1B,PSTPIP1,MYO1F
GO Process	GO:0051043	Regulation of membrane protein ectodomain proteolysis	5	25	0.92	0.0300	9606.ENSP00000218388,9606.ENSP00000229135,9606.ENSP00000266085,9606.ENSP00000365435,9606.ENSP00000398698	TIMP1,IFNG,TIMP3,TNFRSF1B,TNF
GO Process	GO:0090023	Positive regulation of neutrophil chemotaxis	5	25	0.92	0.0300	9606.ENSP00000009530,9606.ENSP00000249071,9606.ENSP00000293373,9606.ENSP00000347197,9606.ENSP00000356792	CD74,RAC2,NCKAP1L,C5AR1,XCL1
GO Process	GO:0008360	Regulation of cell shape	12	155	0.5	0.0303	9606.ENSP00000219150,9606.ENSP00000249071,9606.ENSP00000267205,9606.ENSP00000294489,9606.ENSP00000295095,9606.ENSP00000336914,9606.ENSP00000363117,9606.ENSP00000365261,9606.ENSP00000371219,9606.ENSP00000380453,9606.ENSP00000380948,9606.ENSP00000400533	CORO1A,RAC2,RHOF,PDPN,ARHGAP15,FGD3,FGR,LST1,RHOH,ERMN,ITGB2,CCL24
GO Process	GO:0034154	Toll-like receptor 7 signaling pathway	3	5	1.39	0.0315	9606.ENSP00000312002,9606.ENSP00000339826,9606.ENSP00000370034	HAVCR2,PIK3AP1,TLR7
GO Process	GO:0060482	Lobar bronchus development	3	5	1.39	0.0315	9606.ENSP00000341032,9606.ENSP00000363149,9606.ENSP00000391490	WNT7B,SPDEF,AGR2
GO Process	GO:0050920	Regulation of chemotaxis	15	227	0.44	0.0320	9606.ENSP00000009530,9606.ENSP00000227163,9606.ENSP00000249071,9606.ENSP00000260356,9606.ENSP00000284136,9606.ENSP00000292301,9606.ENSP00000293373,9606.ENSP00000347197,9606.ENSP00000354207,9606.ENSP00000356792,9606.ENSP00000356793,9606.ENSP00000364183,9606.ENSP00000365227,9606.ENSP00000428924,9606.ENSP00000468897	CD74,SPI1,RAC2,THBS1,SEMA3D,CCR2,NCKAP1L,C5AR1,NTRK3,XCL1,XCL2,GPSM3,AIF1,LYN,FPR2
GO Process	GO:0051336	Regulation of hydrolase activity	42	1011	0.23	0.0322	9606.ENSP00000218388,9606.ENSP00000219596,9606.ENSP00000229135,9606.ENSP00000246115,9606.ENSP00000254079,9606.ENSP00000260356,9606.ENSP00000262262,9606.ENSP00000263464,9606.ENSP00000266085,9606.ENSP00000266557,9606.ENSP00000274306,9606.ENSP00000290691,9606.ENSP00000293373,9606.ENSP00000295095,9606.ENSP00000336914,9606.ENSP00000337466,9606.ENSP00000340594,9606.ENSP00000341905,9606.ENSP00000345672,…	TIMP1,MEFV,IFNG,S1PR4,PPP1R1B,THBS1,CD33,BIRC3,TIMP3,CD27,GZMA,RGL4,NCKAP1L,ARHGAP15,FGD3,WFDC10B,SYDE2,RASAL3,CTSB,C5AR1,ARHGEF26,NTRK3,TGM2,XCL1,XCL2,PREX1,ADRA1A,COL28A1,CHN1,ARHGAP25,TNF,CCL24,ARRB2,C4B,LYN,TBC1D10C,AGAP2,VAV1,LCK,CYFIP2,P2RY6,GPR55
GO Process	GO:0030198	Extracellular matrix organization	17	278	0.4	0.0328	9606.ENSP00000257359,9606.ENSP00000297350,9606.ENSP00000299164,9606.ENSP00000304408,9606.ENSP00000306991,9606.ENSP00000311905,9606.ENSP00000337816,9606.ENSP00000357981,9606.ENSP00000359583,9606.ENSP00000364979,9606.ENSP00000368544,9606.ENSP00000373783,9606.ENSP00000381581,9606.ENSP00000382356,9606.ENSP00000398698,9606.ENSP00000418735,9606.ENSP00000495607	ADAMTS8,TNFRSF11B,ADAMTS15,COL3A1,HAS2,LTBP4,MMP25,CTSS,HPSE2,COL4A1,VIT,LOXL2,LCP1,COL28A1,TNF,ADAMTS9,PTPRQ
GO Process	GO:0002708	Positive regulation of lymphocyte mediated immunity	10	116	0.55	0.0382	9606.ENSP00000227348,9606.ENSP00000264072,9606.ENSP00000353099,9606.ENSP00000356792,9606.ENSP00000357036,9606.ENSP00000368632,9606.ENSP00000371327,9606.ENSP00000378786,9606.ENSP00000398698,9606.ENSP00000472929	CRTAM,FCER2,HLA-DRB1,XCL1,SLAMF6,GATA3,KLRC2,HLA-DRA,TNF,VAV1
GO Process	GO:0045582	Positive regulation of T cell differentiation	10	116	0.55	0.0382	9606.ENSP00000009530,9606.ENSP00000229135,9606.ENSP00000264972,9606.ENSP00000266557,9606.ENSP00000293373,9606.ENSP00000353099,9606.ENSP00000368632,9606.ENSP00000371219,9606.ENSP00000378786,9606.ENSP00000400892	CD74,IFNG,ZAP70,CD27,NCKAP1L,HLA-DRB1,GATA3,RHOH,HLA-DRA,TESPA1
GO Process	GO:0001936	Regulation of endothelial cell proliferation	11	138	0.52	0.0389	9606.ENSP00000167106,9606.ENSP00000216117,9606.ENSP00000249750,9606.ENSP00000260356,9606.ENSP00000261623,9606.ENSP00000299824,9606.ENSP00000304676,9606.ENSP00000366563,9606.ENSP00000380227,9606.ENSP00000398698,9606.ENSP00000400533	VASH1,HMOX1,ALDH1A2,THBS1,CYBA,PPP1R16B,ATOH8,PIK3CD,ITGA4,TNF,CCL24
GO Process	GO:0032703	Negative regulation of interleukin-2 production	5	27	0.88	0.0390	9606.ENSP00000310036,9606.ENSP00000312002,9606.ENSP00000356792,9606.ENSP00000359504,9606.ENSP00000368632	CD34,HAVCR2,XCL1,GBP1,GATA3
GO Process	GO:0002292	T cell differentiation involved in immune response	6	42	0.77	0.0405	9606.ENSP00000263285,9606.ENSP00000286639,9606.ENSP00000289902,9606.ENSP00000357036,9606.ENSP00000368632,9606.ENSP00000498852	LY9,BATF,FCER1G,SLAMF6,GATA3,SPN
GO Process	GO:0002861	Regulation of inflammatory response to antigenic stimulus	6	42	0.77	0.0405	9606.ENSP00000318142,9606.ENSP00000351497,9606.ENSP00000353099,9606.ENSP00000363117,9606.ENSP00000398698,9606.ENSP00000428924	FUT7,FCGR2B,HLA-DRB1,FGR,TNF,LYN
GO Process	GO:0022604	Regulation of cell morphogenesis	18	311	0.38	0.0410	9606.ENSP00000207549,9606.ENSP00000219150,9606.ENSP00000249071,9606.ENSP00000267205,9606.ENSP00000294489,9606.ENSP00000295095,9606.ENSP00000306991,9606.ENSP00000336914,9606.ENSP00000353462,9606.ENSP00000359504,9606.ENSP00000361009,9606.ENSP00000363117,9606.ENSP00000365261,9606.ENSP00000371219,9606.ENSP00000380453,9606.ENSP00000380948,9606.ENSP00000400533,9606.ENSP00000428417	UNC13D,CORO1A,RAC2,RHOF,PDPN,ARHGAP15,HAS2,FGD3,CASS4,GBP1,PREX1,FGR,LST1,RHOH,ERMN,ITGB2,CCL24,RIMS1
GO Process	GO:0007200	Phospholipase C-activating G protein-coupled receptor signaling pathway	9	97	0.58	0.0416	9606.ENSP00000306662,9606.ENSP00000347197,9606.ENSP00000355330,9606.ENSP00000369960,9606.ENSP00000402723,9606.ENSP00000468897,9606.ENSP00000480966,9606.ENSP00000494310,9606.ENSP00000498258	ADRA1B,C5AR1,TGM2,ADRA1A,PTH1R,FPR2,P2RY6,GPR174,GPR55
GO Process	GO:0043065	Positive regulation of apoptotic process	25	507	0.31	0.0428	9606.ENSP00000215886,9606.ENSP00000216117,9606.ENSP00000229135,9606.ENSP00000249750,9606.ENSP00000250448,9606.ENSP00000260356,9606.ENSP00000262629,9606.ENSP00000266085,9606.ENSP00000274306,9606.ENSP00000295113,9606.ENSP00000295228,9606.ENSP00000355330,9606.ENSP00000357123,9606.ENSP00000360215,9606.ENSP00000363149,9606.ENSP00000365435,9606.ENSP00000366563,9606.ENSP00000368710,9606.ENSP00000380227,…	LGALS2,HMOX1,IFNG,ALDH1A2,FOXA1,THBS1,TYROBP,TIMP3,GZMA,FRZB,INHBB,TGM2,MNDA,ZBP1,SPDEF,TNFRSF1B,PIK3CD,RASSF2,ITGA4,TNF,ARRB2,UNC5C,LYN,LCK,ITGAM
GO Process	GO:0032687	Negative regulation of interferon-alpha production	3	6	1.31	0.0438	9606.ENSP00000291759,9606.ENSP00000312002,9606.ENSP00000352039	LILRA4,HAVCR2,NLRC3
GO Process	GO:0032755	Positive regulation of interleukin-6 production	9	98	0.58	0.0438	9606.ENSP00000009530,9606.ENSP00000229135,9606.ENSP00000261623,9606.ENSP00000262629,9606.ENSP00000302924,9606.ENSP00000365227,9606.ENSP00000370034,9606.ENSP00000398698,9606.ENSP00000483246	CD74,IFNG,CYBA,TYROBP,IL17D,AIF1,TLR7,TNF,TMEM106A
GO Process	GO:0032831	Positive regulation of CD4-positive, CD25-positive, alpha-beta regulatory T cell differentiation	3	6	1.31	0.0438	9606.ENSP00000229135,9606.ENSP00000353099,9606.ENSP00000378786	IFNG,HLA-DRB1,HLA-DRA
GO Process	GO:0043067	Regulation of programmed cell death	56	1492	0.19	0.0438	9606.ENSP00000009530,9606.ENSP00000215886,9606.ENSP00000216117,9606.ENSP00000216223,9606.ENSP00000218388,9606.ENSP00000219150,9606.ENSP00000229135,9606.ENSP00000249750,9606.ENSP00000250448,9606.ENSP00000260356,9606.ENSP00000262629,9606.ENSP00000263464,9606.ENSP00000264072,9606.ENSP00000264867,9606.ENSP00000266085,9606.ENSP00000266557,9606.ENSP00000274306,9606.ENSP00000282499,9606.ENSP00000291009,…	CD74,LGALS2,HMOX1,IL2RB,TIMP1,CORO1A,IFNG,ALDH1A2,FOXA1,THBS1,TYROBP,BIRC3,FCER2,PPARGC1A,TIMP3,CD27,GZMA,GRIA4,PIP,NCKAP1L,PDPN,FRZB,INHBB,CSF2,CHST11,HCLS1,TMC8,CTSB,ACSL5,TGM2,MNDA,TNFAIP8L2,ZBP1,IFIT3,TRAF1,SPDEF,AIF1,TNFRSF1B,PIM2,PIK3CD,GATA3,RASSF2,ITGA4,GRIK2,PRF1,TNF,ARRB2,UNC5C,NUGGC,PIK3CG,LYN,AGAP2,LCK,PRLR,ITGAM,UCP2
GO Process	GO:0051712	Positive regulation of killing of cells of another organism	3	6	1.31	0.0438	9606.ENSP00000229135,9606.ENSP00000264072,9606.ENSP00000398568	IFNG,FCER2,PRF1
GO Process	GO:0002718	Regulation of cytokine production involved in immune response	10	120	0.54	0.0462	9606.ENSP00000009530,9606.ENSP00000216117,9606.ENSP00000221804,9606.ENSP00000283285,9606.ENSP00000292301,9606.ENSP00000356792,9606.ENSP00000365435,9606.ENSP00000368632,9606.ENSP00000370034,9606.ENSP00000398698	CD74,HMOX1,CLC,CD96,CCR2,XCL1,TNFRSF1B,GATA3,TLR7,TNF
GO Process	GO:0019724	B cell mediated immunity	9	99	0.57	0.0462	9606.ENSP00000009530,9606.ENSP00000262866,9606.ENSP00000266557,9606.ENSP00000286639,9606.ENSP00000289902,9606.ENSP00000351497,9606.ENSP00000363773,9606.ENSP00000384053,9606.ENSP00000415941	CD74,SLA2,CD27,BATF,FCER1G,FCGR2B,C1QA,CSF2RB,C4B
GO Process	GO:0070374	Positive regulation of ERK1 and ERK2 cascade	14	213	0.43	0.0466	9606.ENSP00000009530,9606.ENSP00000011653,9606.ENSP00000312002,9606.ENSP00000347197,9606.ENSP00000353099,9606.ENSP00000356792,9606.ENSP00000356793,9606.ENSP00000369960,9606.ENSP00000398698,9606.ENSP00000400533,9606.ENSP00000403701,9606.ENSP00000468897,9606.ENSP00000480966,9606.ENSP00000498258	CD74,CD4,HAVCR2,C5AR1,HLA-DRB1,XCL1,XCL2,ADRA1A,TNF,CCL24,ARRB2,FPR2,P2RY6,GPR55
GO Process	GO:0010818	T cell chemotaxis	4	16	1.01	0.0476	9606.ENSP00000262461,9606.ENSP00000292301,9606.ENSP00000366563,9606.ENSP00000419260	SLC12A2,CCR2,PIK3CD,PIK3CG
GO Process	GO:0032720	Negative regulation of tumor necrosis factor production	7	61	0.67	0.0476	9606.ENSP00000229332,9606.ENSP00000262262,9606.ENSP00000291759,9606.ENSP00000310036,9606.ENSP00000312002,9606.ENSP00000352039,9606.ENSP00000403701	CLEC4A,CD33,LILRA4,CD34,HAVCR2,NLRC3,ARRB2
GO Process	GO:0043277	Apoptotic cell clearance	6	44	0.75	0.0478	9606.ENSP00000249071,9606.ENSP00000260356,9606.ENSP00000262629,9606.ENSP00000355330,9606.ENSP00000360871,9606.ENSP00000371219	RAC2,THBS1,TYROBP,TGM2,FCN1,RHOH
GO Process	GO:0007229	Integrin-mediated signaling pathway	9	100	0.57	0.0486	9606.ENSP00000279227,9606.ENSP00000283249,9606.ENSP00000304408,9606.ENSP00000349252,9606.ENSP00000363117,9606.ENSP00000380227,9606.ENSP00000380948,9606.ENSP00000472929,9606.ENSP00000496959	FERMT3,ITGB6,COL3A1,ITGAL,FGR,ITGA4,ITGB2,VAV1,ITGAM
GO Process	GO:0030225	Macrophage differentiation	5	29	0.85	0.0487	9606.ENSP00000011653,9606.ENSP00000227163,9606.ENSP00000229135,9606.ENSP00000296871,9606.ENSP00000353099	CD4,SPI1,IFNG,CSF2,HLA-DRB1
GO Process	GO:0051234	Establishment of localization	124	3946	0.11	0.0499	9606.ENSP00000009530,9606.ENSP00000020926,9606.ENSP00000075120,9606.ENSP00000158762,9606.ENSP00000160262,9606.ENSP00000207549,9606.ENSP00000219150,9606.ENSP00000221954,9606.ENSP00000221978,9606.ENSP00000227752,9606.ENSP00000234396,9606.ENSP00000236495,9606.ENSP00000249066,9606.ENSP00000249071,9606.ENSP00000250092,9606.ENSP00000251127,9606.ENSP00000257359,9606.ENSP00000260126,9606.ENSP00000260356,…	CD74,SYT13,SLC2A3,ACAP1,ICAM3,UNC13D,CORO1A,CEACAM4,NKG7,IL10RA,ATP6V1B1,SLC5A9,APOL2,RAC2,CD68,NALCN,ADAMTS8,SLCO5A1,THBS1,CYBA,SLC12A2,TYROBP,DNAH5,EXPH5,ABCA10,CLEC4F,SLC20A1,STXBP5L,SLC2A12,KCNE4,KCNK13,GRIA4,SLCO2B1,FCER1G,AQP5,SLC9A4,SLC51A,GRIA2,CSF2,FOLR2,TVP23A,HAS2,LTBP4,SLC2A4,RAB39A,CD6,TMC8,KCNH8,SNX20,CLCNKA,TRDN,APOL4,SIGLEC1,TRPV2,APOD,ILDR1,CLEC9A,CCDC88B,ITGAL,FCGR2B,CD163,TGM2,…
GO Function	GO:0140375	Immune receptor activity	24	142	0.84	6.54e-09	9606.ENSP00000009530,9606.ENSP00000011653,9606.ENSP00000216223,9606.ENSP00000227752,9606.ENSP00000229829,9606.ENSP00000289902,9606.ENSP00000291759,9606.ENSP00000292301,9606.ENSP00000311035,9606.ENSP00000326432,9606.ENSP00000339398,9606.ENSP00000347197,9606.ENSP00000351497,9606.ENSP00000353099,9606.ENSP00000362195,9606.ENSP00000364076,9606.ENSP00000364080,9606.ENSP00000371327,9606.ENSP00000378786,…	CD74,CD4,IL2RB,IL10RA,HLA-DOA,FCER1G,LILRA4,CCR2,CD200R1,CCR8,HLA-DQA1,C5AR1,FCGR2B,HLA-DRB1,CSF3R,HLA-DQA2,HLA-DQB1,KLRC2,HLA-DRA,CSF2RB,HLA-DPA1,FPR2,PRLR,HLA-DOB
GO Function	GO:0023026	MHC class II protein complex binding	13	26	1.31	7.20e-09	9606.ENSP00000009530,9606.ENSP00000011653,9606.ENSP00000229829,9606.ENSP00000339398,9606.ENSP00000353099,9606.ENSP00000364076,9606.ENSP00000364080,9606.ENSP00000364114,9606.ENSP00000378786,9606.ENSP00000393566,9606.ENSP00000398890,9606.ENSP00000408146,9606.ENSP00000496848	CD74,CD4,HLA-DOA,HLA-DQA1,HLA-DRB1,HLA-DQA2,HLA-DQB1,HLA-DRB5,HLA-DRA,HLA-DPA1,HLA-DMB,HLA-DPB1,HLA-DOB
GO Function	GO:0023023	MHC protein complex binding	14	35	1.22	7.55e-09	9606.ENSP00000009530,9606.ENSP00000011653,9606.ENSP00000229829,9606.ENSP00000339398,9606.ENSP00000353099,9606.ENSP00000364076,9606.ENSP00000364080,9606.ENSP00000364114,9606.ENSP00000371327,9606.ENSP00000378786,9606.ENSP00000393566,9606.ENSP00000398890,9606.ENSP00000408146,9606.ENSP00000496848	CD74,CD4,HLA-DOA,HLA-DQA1,HLA-DRB1,HLA-DQA2,HLA-DQB1,HLA-DRB5,KLRC2,HLA-DRA,HLA-DPA1,HLA-DMB,HLA-DPB1,HLA-DOB
GO Function	GO:0032395	MHC class II receptor activity	8	9	1.56	2.33e-06	9606.ENSP00000229829,9606.ENSP00000339398,9606.ENSP00000353099,9606.ENSP00000364076,9606.ENSP00000364080,9606.ENSP00000378786,9606.ENSP00000393566,9606.ENSP00000496848	HLA-DOA,HLA-DQA1,HLA-DRB1,HLA-DQA2,HLA-DQB1,HLA-DRA,HLA-DPA1,HLA-DOB
GO Function	GO:0005102	Signaling receptor binding	75	1499	0.31	4.21e-06	9606.ENSP00000009530,9606.ENSP00000011653,9606.ENSP00000160262,9606.ENSP00000218388,9606.ENSP00000223795,9606.ENSP00000227348,9606.ENSP00000229135,9606.ENSP00000241337,9606.ENSP00000246551,9606.ENSP00000249066,9606.ENSP00000252229,9606.ENSP00000257359,9606.ENSP00000260356,9606.ENSP00000261340,9606.ENSP00000262629,9606.ENSP00000264072,9606.ENSP00000264867,9606.ENSP00000264972,9606.ENSP00000279227,…	CD74,CD4,ICAM3,TIMP1,TNFSF8,CRTAM,IFNG,GSTM2,HCST,APOL2,MICB,ADAMTS8,THBS1,CLEC2D,TYROBP,FCER2,PPARGC1A,ZAP70,FERMT3,BMP3,ITGB6,SEMA3D,LILRA4,CCR2,PDPN,VCAM1,INHBB,CSF2,TNFRSF11B,IL17D,COL3A1,LTBP4,BMP8A,CD8B,TRDN,PIK3AP1,WNT7B,IGFL3,ITGAL,HLA-DRB1,XCL1,XCL2,CD244,LGI1,FCN1,TRAF1,FGR,GATA3,FGF9,IGSF11,SPP1,HLA-DRA,ITGA4,ITGB2,LCP1,ENHO,NCOR2,JAKMIP1,CHN1,AGR2,TNF,CCL24,TESPA1,ARRB2,TIGIT,PIK3CG,L…
GO Function	GO:0030246	Carbohydrate binding	26	278	0.59	1.31e-05	9606.ENSP00000075120,9606.ENSP00000215886,9606.ENSP00000221804,9606.ENSP00000229332,9606.ENSP00000261340,9606.ENSP00000262262,9606.ENSP00000264072,9606.ENSP00000272367,9606.ENSP00000291707,9606.ENSP00000292432,9606.ENSP00000310036,9606.ENSP00000323328,9606.ENSP00000341141,9606.ENSP00000344260,9606.ENSP00000348074,9606.ENSP00000353099,9606.ENSP00000360871,9606.ENSP00000365944,9606.ENSP00000371327,…	SLC2A3,LGALS2,CLC,CLEC4A,CLEC2D,CD33,FCER2,CLEC4F,SIGLEC12,HK3,CD34,SIGLEC7,SIGLEC1,GALNT15,CLEC9A,HLA-DRB1,FCN1,FBXO6,KLRC2,LOXL2,HLA-DRA,CD207,FBP1,SIGLEC9,C4B,PKD1L3
GO Function	GO:0038023	Signaling receptor activity	73	1489	0.31	1.31e-05	9606.ENSP00000009530,9606.ENSP00000011653,9606.ENSP00000216223,9606.ENSP00000227752,9606.ENSP00000229332,9606.ENSP00000229829,9606.ENSP00000246115,9606.ENSP00000247270,9606.ENSP00000258443,9606.ENSP00000261340,9606.ENSP00000262262,9606.ENSP00000266557,9606.ENSP00000271450,9606.ENSP00000272542,9606.ENSP00000282499,9606.ENSP00000283249,9606.ENSP00000289902,9606.ENSP00000291759,9606.ENSP00000292301,…	CD74,CD4,IL2RB,IL10RA,CLEC4A,HLA-DOA,S1PR4,EVI2A,EDAR,CLEC2D,CD33,CD27,FCGR2A,SLC20A1,GRIA4,ITGB6,FCER1G,LILRA4,CCR2,GRIA2,TNFRSF11B,FOLR2,OXGR1,ADRA1B,TLR10,CD200R1,LTBP4,PVRIG,P2RY13,VN1R1,SIGLEC7,FZD2,CCR8,GPR132,CD300C,CD8B,BTLA,HLA-DQA1,C5AR1,ITGAL,FCGR2B,HLA-DRB1,NTRK3,CD247,CD244,FCN1,CSF3R,TACR2,HLA-DQA2,HLA-DQB1,TNFRSF1B,ADRA1A,TLR7,KLRC2,CD300LB,HLA-DRA,ITGA4,ITGB2,CSF2RB,HLA-DPA1,GRIK2…
GO Function	GO:0044877	Protein-containing complex binding	64	1261	0.32	2.29e-05	9606.ENSP00000009530,9606.ENSP00000011653,9606.ENSP00000160262,9606.ENSP00000219150,9606.ENSP00000229829,9606.ENSP00000234396,9606.ENSP00000247815,9606.ENSP00000249066,9606.ENSP00000257359,9606.ENSP00000260356,9606.ENSP00000263464,9606.ENSP00000264072,9606.ENSP00000264552,9606.ENSP00000271450,9606.ENSP00000279227,9606.ENSP00000283249,9606.ENSP00000289902,9606.ENSP00000291009,9606.ENSP00000293373,…	CD74,CD4,ICAM3,CORO1A,HLA-DOA,ATP6V1B1,HELB,APOL2,ADAMTS8,THBS1,BIRC3,FCER2,UBE2S,FCGR2A,FERMT3,ITGB6,FCER1G,PIP,NCKAP1L,VCAM1,COL3A1,LTBP4,HCLS1,HLA-DQA1,CTSB,MYOM1,ITGAL,FCGR2B,HLA-DRB1,RCSD1,CTSS,GBP1,FGR,HLA-DQA2,HLA-DQB1,HLA-DRB5,AIF1,KLRC2,SPP1,HLA-DRA,ITGA4,ERMN,ITGB2,LCP1,NCOR2,MYO7A,ARPC1B,HLA-DPA1,HLA-DMB,ARRB2,HLA-DPB1,LRRC15,CAMSAP3,PLTP,LYN,DOCK2,PSTPIP1,GMFG,LCK,CPEB1,ALOX5AP,MYO1F,…
GO Function	GO:0004888	Transmembrane signaling receptor activity	60	1268	0.29	0.00054	9606.ENSP00000009530,9606.ENSP00000011653,9606.ENSP00000216223,9606.ENSP00000227752,9606.ENSP00000229332,9606.ENSP00000229829,9606.ENSP00000246115,9606.ENSP00000247270,9606.ENSP00000258443,9606.ENSP00000261340,9606.ENSP00000266557,9606.ENSP00000271450,9606.ENSP00000282499,9606.ENSP00000289902,9606.ENSP00000291759,9606.ENSP00000292301,9606.ENSP00000296526,9606.ENSP00000298440,9606.ENSP00000306662,…	CD74,CD4,IL2RB,IL10RA,CLEC4A,HLA-DOA,S1PR4,EVI2A,EDAR,CLEC2D,CD27,FCGR2A,GRIA4,FCER1G,LILRA4,CCR2,GRIA2,OXGR1,ADRA1B,TLR10,CD200R1,LTBP4,P2RY13,VN1R1,FZD2,CCR8,GPR132,CD300C,HLA-DQA1,C5AR1,ITGAL,FCGR2B,HLA-DRB1,NTRK3,CD247,CSF3R,TACR2,HLA-DQA2,HLA-DQB1,TNFRSF1B,ADRA1A,TLR7,KLRC2,CD300LB,HLA-DRA,ITGB2,CSF2RB,HLA-DPA1,GRIK2,PTH1R,UNC5C,CD300LF,FPR2,P2RY6,PRLR,GPR174,HLA-DOB,GPR55,GPR68,SPN
GO Function	GO:0003823	Antigen binding	11	71	0.81	0.0016	9606.ENSP00000339398,9606.ENSP00000353099,9606.ENSP00000360871,9606.ENSP00000364080,9606.ENSP00000364114,9606.ENSP00000371327,9606.ENSP00000378786,9606.ENSP00000380227,9606.ENSP00000393566,9606.ENSP00000408146,9606.ENSP00000484431	HLA-DQA1,HLA-DRB1,FCN1,HLA-DQB1,HLA-DRB5,KLRC2,HLA-DRA,ITGA4,HLA-DPA1,HLA-DPB1,CD48
GO Function	GO:0005178	Integrin binding	16	159	0.62	0.0018	9606.ENSP00000160262,9606.ENSP00000257359,9606.ENSP00000260356,9606.ENSP00000264072,9606.ENSP00000279227,9606.ENSP00000283249,9606.ENSP00000294728,9606.ENSP00000304408,9606.ENSP00000311905,9606.ENSP00000349252,9606.ENSP00000378517,9606.ENSP00000380227,9606.ENSP00000380948,9606.ENSP00000381581,9606.ENSP00000428924,9606.ENSP00000496959	ICAM3,ADAMTS8,THBS1,FCER2,FERMT3,ITGB6,VCAM1,COL3A1,LTBP4,ITGAL,SPP1,ITGA4,ITGB2,LCP1,LYN,ITGAM
GO Function	GO:0042605	Peptide antigen binding	7	24	1.08	0.0024	9606.ENSP00000339398,9606.ENSP00000353099,9606.ENSP00000364080,9606.ENSP00000364114,9606.ENSP00000378786,9606.ENSP00000393566,9606.ENSP00000408146	HLA-DQA1,HLA-DRB1,HLA-DQB1,HLA-DRB5,HLA-DRA,HLA-DPA1,HLA-DPB1
GO Function	GO:0019955	Cytokine binding	14	141	0.61	0.0070	9606.ENSP00000009530,9606.ENSP00000011653,9606.ENSP00000216223,9606.ENSP00000227752,9606.ENSP00000260356,9606.ENSP00000292301,9606.ENSP00000294489,9606.ENSP00000311905,9606.ENSP00000325561,9606.ENSP00000326432,9606.ENSP00000359504,9606.ENSP00000362195,9606.ENSP00000365435,9606.ENSP00000482954	CD74,CD4,IL2RB,IL10RA,THBS1,CCR2,PDPN,LTBP4,TMC8,CCR8,GBP1,CSF3R,TNFRSF1B,PRLR
GO Function	GO:0030695	GTPase regulator activity	28	474	0.39	0.0092	9606.ENSP00000158762,9606.ENSP00000248901,9606.ENSP00000267205,9606.ENSP00000273666,9606.ENSP00000290691,9606.ENSP00000293373,9606.ENSP00000295095,9606.ENSP00000298542,9606.ENSP00000328118,9606.ENSP00000336914,9606.ENSP00000340594,9606.ENSP00000341905,9606.ENSP00000348828,9606.ENSP00000356033,9606.ENSP00000356430,9606.ENSP00000359045,9606.ENSP00000361009,9606.ENSP00000363727,9606.ENSP00000364183,…	ACAP1,CYTH4,RHOF,STXBP5L,RGL4,NCKAP1L,ARHGAP15,FRMD7,MCF2L2,FGD3,SYDE2,RASAL3,ARHGEF26,TAGAP,RGS18,ARHGAP4,PREX1,STARD8,GPSM3,DENND1C,RHOH,CHN1,ARHGAP25,RIMS1,DOCK2,TBC1D10C,AGAP2,VAV1
GO Function	GO:0042277	Peptide binding	21	314	0.44	0.0159	9606.ENSP00000009530,9606.ENSP00000241337,9606.ENSP00000282499,9606.ENSP00000296526,9606.ENSP00000339398,9606.ENSP00000351497,9606.ENSP00000353099,9606.ENSP00000354357,9606.ENSP00000363773,9606.ENSP00000364080,9606.ENSP00000364114,9606.ENSP00000378786,9606.ENSP00000380948,9606.ENSP00000382083,9606.ENSP00000393566,9606.ENSP00000402723,9606.ENSP00000408146,9606.ENSP00000418525,9606.ENSP00000468897,…	CD74,GSTM2,GRIA4,GRIA2,HLA-DQA1,FCGR2B,HLA-DRB1,GSTM3,C1QA,HLA-DQB1,HLA-DRB5,HLA-DRA,ITGB2,COL25A1,HLA-DPA1,PTH1R,HLA-DPB1,MME,FPR2,PRLR,ITGAM
GO Function	GO:0033218	Amide binding	24	391	0.4	0.0162	9606.ENSP00000009530,9606.ENSP00000241337,9606.ENSP00000282499,9606.ENSP00000296526,9606.ENSP00000298223,9606.ENSP00000339398,9606.ENSP00000351497,9606.ENSP00000353099,9606.ENSP00000354357,9606.ENSP00000363773,9606.ENSP00000364080,9606.ENSP00000364114,9606.ENSP00000378786,9606.ENSP00000380948,9606.ENSP00000382083,9606.ENSP00000393566,9606.ENSP00000402723,9606.ENSP00000408146,9606.ENSP00000417138,…	CD74,GSTM2,GRIA4,GRIA2,FOLR2,HLA-DQA1,FCGR2B,HLA-DRB1,GSTM3,C1QA,HLA-DQB1,HLA-DRB5,HLA-DRA,ITGB2,COL25A1,HLA-DPA1,PTH1R,HLA-DPB1,PLTP,MME,CD300LF,FPR2,PRLR,ITGAM
GO Function	GO:0005515	Protein binding	216	7242	0.09	0.0302	9606.ENSP00000009530,9606.ENSP00000011653,9606.ENSP00000020926,9606.ENSP00000160262,9606.ENSP00000167106,9606.ENSP00000207549,9606.ENSP00000216117,9606.ENSP00000216223,9606.ENSP00000218388,9606.ENSP00000219150,9606.ENSP00000219596,9606.ENSP00000221804,9606.ENSP00000221954,9606.ENSP00000223795,9606.ENSP00000227163,9606.ENSP00000227348,9606.ENSP00000227752,9606.ENSP00000229135,9606.ENSP00000241337,…	CD74,CD4,SYT13,ICAM3,VASH1,UNC13D,HMOX1,IL2RB,TIMP1,CORO1A,MEFV,CLC,CEACAM4,TNFSF8,SPI1,CRTAM,IL10RA,IFNG,GSTM2,H4C6,CDC25B,HCST,APOL2,RAC2,FOXA1,MICB,GSTM5,ADAMTS8,THBS1,CLEC2D,CYBA,CD33,SLC12A2,TYROBP,SLA2,FCER2,PPARGC1A,ZAP70,DNAH5,EXPH5,TIMP3,RHOF,STXBP5L,GZMA,FERMT3,KCNE4,PDE3B,CAMK4,BMP3,ITGB6,SEMA3D,ADCY8,FCER1G,PIP,LILRA4,CCR2,AQP5,PDPN,VCAM1,FRZB,INHBB,SLC51A,CSF2,TNFRSF11B,CKB,PPP1R16B,…
GO Component	GO:0071944	Cell periphery	263	6015	0.26	1.23e-24	9606.ENSP00000009530,9606.ENSP00000011653,9606.ENSP00000020926,9606.ENSP00000046794,9606.ENSP00000064780,9606.ENSP00000075120,9606.ENSP00000160262,9606.ENSP00000216117,9606.ENSP00000216223,9606.ENSP00000218388,9606.ENSP00000219150,9606.ENSP00000221804,9606.ENSP00000221954,9606.ENSP00000221978,9606.ENSP00000223795,9606.ENSP00000227348,9606.ENSP00000227752,9606.ENSP00000229332,9606.ENSP00000229829,…	CD74,CD4,SYT13,LCP2,RELT,SLC2A3,ICAM3,HMOX1,IL2RB,TIMP1,CORO1A,CLC,CEACAM4,NKG7,TNFSF8,CRTAM,IL10RA,CLEC4A,HLA-DOA,ATP6V1B1,SLC5A9,COL21A1,S1PR4,HCST,HELB,CYTH4,RAC2,LRRC4,CD68,NALCN,MICB,RHPN2,ADAMTS8,EDAR,SLCO5A1,THBS1,CLEC2D,CYBA,CD33,SLC12A2,TYROBP,SLA2,LY9,FCER2,CYTIP,F13A1,ZAP70,TIMP3,CD27,RHOF,FCGR2A,CLEC4F,SLC20A1,STXBP5L,GZMA,SLC2A12,KCNE4,KCNK13,GRIA4,ITGB6,CD96,SEMA3D,ADCY8,SLCO2B1,FCE…
GO Component	GO:0005886	Plasma membrane	238	5544	0.25	5.72e-20	9606.ENSP00000009530,9606.ENSP00000011653,9606.ENSP00000020926,9606.ENSP00000046794,9606.ENSP00000064780,9606.ENSP00000075120,9606.ENSP00000160262,9606.ENSP00000216117,9606.ENSP00000216223,9606.ENSP00000219150,9606.ENSP00000221954,9606.ENSP00000221978,9606.ENSP00000223795,9606.ENSP00000227348,9606.ENSP00000227752,9606.ENSP00000229332,9606.ENSP00000229829,9606.ENSP00000234396,9606.ENSP00000236495,…	CD74,CD4,SYT13,LCP2,RELT,SLC2A3,ICAM3,HMOX1,IL2RB,CORO1A,CEACAM4,NKG7,TNFSF8,CRTAM,IL10RA,CLEC4A,HLA-DOA,ATP6V1B1,SLC5A9,S1PR4,HCST,HELB,CYTH4,RAC2,LRRC4,CD68,NALCN,MICB,RHPN2,EDAR,SLCO5A1,THBS1,CLEC2D,CYBA,CD33,SLC12A2,TYROBP,SLA2,LY9,FCER2,ZAP70,CD27,RHOF,FCGR2A,CLEC4F,SLC20A1,STXBP5L,GZMA,SLC2A12,KCNE4,KCNK13,GRIA4,ITGB6,CD96,SEMA3D,ADCY8,SLCO2B1,FCER1G,RGL4,SIGLEC12,LILRA4,CCR2,NCKAP1L,AQP5,P…
GO Component	GO:0005887	Integral component of plasma membrane	102	1706	0.39	4.24e-14	9606.ENSP00000011653,9606.ENSP00000020926,9606.ENSP00000075120,9606.ENSP00000160262,9606.ENSP00000216223,9606.ENSP00000221954,9606.ENSP00000221978,9606.ENSP00000223795,9606.ENSP00000227752,9606.ENSP00000229332,9606.ENSP00000246115,9606.ENSP00000249071,9606.ENSP00000249363,9606.ENSP00000260126,9606.ENSP00000261340,9606.ENSP00000261623,9606.ENSP00000262262,9606.ENSP00000262461,9606.ENSP00000262629,…	CD4,SYT13,SLC2A3,ICAM3,IL2RB,CEACAM4,NKG7,TNFSF8,IL10RA,CLEC4A,S1PR4,RAC2,LRRC4,SLCO5A1,CLEC2D,CYBA,CD33,SLC12A2,TYROBP,FCER2,CD27,FCGR2A,SLC20A1,KCNK13,GRIA4,ITGB6,CD96,SEMA3D,ADCY8,SLCO2B1,FCER1G,LILRA4,CCR2,NCKAP1L,AQP5,PDPN,VCAM1,GRIA2,CSF2,LRFN5,ADRA1B,HAS2,TLR10,CD34,CD84,SLC2A4,CD6,SIGLEC7,TMC8,CD37,CCR8,KCNH8,CD300C,CD8B,CLCNKA,BTLA,HLA-DQA1,TRPV2,C5AR1,ITGAL,FCGR2B,CD163,HLA-DRB1,NTRK3,C…
GO Component	GO:0031226	Intrinsic component of plasma membrane	105	1788	0.38	4.24e-14	9606.ENSP00000011653,9606.ENSP00000020926,9606.ENSP00000075120,9606.ENSP00000160262,9606.ENSP00000216223,9606.ENSP00000221954,9606.ENSP00000221978,9606.ENSP00000223795,9606.ENSP00000227752,9606.ENSP00000229332,9606.ENSP00000246115,9606.ENSP00000249071,9606.ENSP00000249363,9606.ENSP00000260126,9606.ENSP00000261340,9606.ENSP00000261623,9606.ENSP00000262262,9606.ENSP00000262461,9606.ENSP00000262629,…	CD4,SYT13,SLC2A3,ICAM3,IL2RB,CEACAM4,NKG7,TNFSF8,IL10RA,CLEC4A,S1PR4,RAC2,LRRC4,SLCO5A1,CLEC2D,CYBA,CD33,SLC12A2,TYROBP,FCER2,CD27,FCGR2A,SLC20A1,KCNK13,GRIA4,ITGB6,CD96,SEMA3D,ADCY8,SLCO2B1,FCER1G,LILRA4,CCR2,NCKAP1L,AQP5,PDPN,VCAM1,GRIA2,CSF2,LRFN5,FOLR2,ADRA1B,HAS2,TLR10,CD34,CD84,SLC2A4,CD6,SIGLEC7,TMC8,CD37,CCR8,KCNH8,CD300C,CD8B,CLCNKA,BTLA,HLA-DQA1,TRPV2,C5AR1,ITGAL,FCGR2B,CD163,HLA-DRB1,N…
GO Component	GO:0098552	Side of membrane	56	611	0.58	6.86e-14	9606.ENSP00000009530,9606.ENSP00000011653,9606.ENSP00000216223,9606.ENSP00000229332,9606.ENSP00000252229,9606.ENSP00000260356,9606.ENSP00000261340,9606.ENSP00000262262,9606.ENSP00000263285,9606.ENSP00000264072,9606.ENSP00000264972,9606.ENSP00000266557,9606.ENSP00000272367,9606.ENSP00000283249,9606.ENSP00000289902,9606.ENSP00000292301,9606.ENSP00000294728,9606.ENSP00000296526,9606.ENSP00000298223,…	CD74,CD4,IL2RB,CLEC4A,MICB,THBS1,CLEC2D,CD33,LY9,FCER2,ZAP70,CD27,CLEC4F,ITGB6,FCER1G,CCR2,VCAM1,GRIA2,FOLR2,CD34,CD200R1,CD84,SLC2A4,CD6,CCR8,HLA-DQA1,RASAL3,CTSB,ITGAL,FCGR2B,CD163,HLA-DRB1,CD244,SLAMF6,FCN1,CSF3R,TRAF1,FGR,HLA-DQA2,HLA-DQB1,HLA-DRB5,KLRC2,HLA-DRA,ITGA4,ITGB2,CSF2RB,CD207,HLA-DPA1,TNF,HLA-DPB1,LYN,LCK,PRLR,CD48,ITGAM,SPN
GO Component	GO:0009897	External side of plasma membrane	43	388	0.66	5.65e-13	9606.ENSP00000009530,9606.ENSP00000011653,9606.ENSP00000216223,9606.ENSP00000229332,9606.ENSP00000252229,9606.ENSP00000260356,9606.ENSP00000261340,9606.ENSP00000262262,9606.ENSP00000263285,9606.ENSP00000264072,9606.ENSP00000266557,9606.ENSP00000272367,9606.ENSP00000283249,9606.ENSP00000289902,9606.ENSP00000292301,9606.ENSP00000294728,9606.ENSP00000296526,9606.ENSP00000298223,9606.ENSP00000310036,…	CD74,CD4,IL2RB,CLEC4A,MICB,THBS1,CLEC2D,CD33,LY9,FCER2,CD27,CLEC4F,ITGB6,FCER1G,CCR2,VCAM1,GRIA2,FOLR2,CD34,CD200R1,CD84,SLC2A4,CD6,CCR8,CTSB,ITGAL,FCGR2B,CD163,HLA-DRB1,CD244,SLAMF6,FCN1,CSF3R,KLRC2,ITGA4,ITGB2,CSF2RB,CD207,TNF,PRLR,CD48,ITGAM,SPN
GO Component	GO:0031224	Intrinsic component of membrane	219	5828	0.19	3.27e-11	9606.ENSP00000009530,9606.ENSP00000011653,9606.ENSP00000020926,9606.ENSP00000064780,9606.ENSP00000075120,9606.ENSP00000160262,9606.ENSP00000216117,9606.ENSP00000216223,9606.ENSP00000221954,9606.ENSP00000221978,9606.ENSP00000223795,9606.ENSP00000227163,9606.ENSP00000227348,9606.ENSP00000227752,9606.ENSP00000229332,9606.ENSP00000229829,9606.ENSP00000236495,9606.ENSP00000246115,9606.ENSP00000246551,…	CD74,CD4,SYT13,RELT,SLC2A3,ICAM3,HMOX1,IL2RB,CEACAM4,NKG7,TNFSF8,SPI1,CRTAM,IL10RA,CLEC4A,HLA-DOA,SLC5A9,S1PR4,HCST,EVI2A,APOL2,RAC2,LRRC4,CD68,NALCN,MICB,EDAR,SLCO5A1,CLEC2D,CYBA,CD33,SLC12A2,TYROBP,LY9,FCER2,CD27,ABCA10,FCGR2A,CLEC4F,SLC20A1,SLC2A12,KCNE4,PDE3B,KCNK13,GRIA4,ITGB6,CD96,SEMA3D,ADCY8,SLCO2B1,FCER1G,SIGLEC12,LILRA4,CCR2,NCKAP1L,AQP5,PDPN,VCAM1,SLC9A4,SLC51A,GRIA2,CSF2,LRFN5,FOLR2,O…
GO Component	GO:0016020	Membrane	312	9523	0.13	3.28e-11	9606.ENSP00000009530,9606.ENSP00000011653,9606.ENSP00000020926,9606.ENSP00000046794,9606.ENSP00000064780,9606.ENSP00000075120,9606.ENSP00000158762,9606.ENSP00000160262,9606.ENSP00000207549,9606.ENSP00000216117,9606.ENSP00000216223,9606.ENSP00000219150,9606.ENSP00000221954,9606.ENSP00000221978,9606.ENSP00000223795,9606.ENSP00000226444,9606.ENSP00000227163,9606.ENSP00000227348,9606.ENSP00000227752,…	CD74,CD4,SYT13,LCP2,RELT,SLC2A3,ACAP1,ICAM3,UNC13D,HMOX1,IL2RB,CORO1A,CEACAM4,NKG7,TNFSF8,SULT1E1,SPI1,CRTAM,IL10RA,CLEC4A,HLA-DOA,ATP6V1B1,SLC5A9,H4C6,S1PR4,HCST,EVI2A,HELB,CYTH4,APOL2,RAC2,LRRC4,CD68,NALCN,MICB,RHPN2,EDAR,SLCO5A1,THBS1,CLEC2D,CYBA,CD33,SLC12A2,TYROBP,SLA2,LY9,BIRC3,EFHD1,FCER2,ZAP70,CD27,RHOF,ABCA10,FCGR2A,CLEC4F,SLC20A1,STXBP5L,GZMA,SLC2A12,FERMT3,KCNE4,PDE3B,KCNK13,GRIA4,ITGB…
GO Component	GO:0016021	Integral component of membrane	214	5670	0.19	4.17e-11	9606.ENSP00000009530,9606.ENSP00000011653,9606.ENSP00000020926,9606.ENSP00000064780,9606.ENSP00000075120,9606.ENSP00000160262,9606.ENSP00000216117,9606.ENSP00000216223,9606.ENSP00000221954,9606.ENSP00000221978,9606.ENSP00000223795,9606.ENSP00000227163,9606.ENSP00000227348,9606.ENSP00000227752,9606.ENSP00000229332,9606.ENSP00000229829,9606.ENSP00000236495,9606.ENSP00000246115,9606.ENSP00000246551,…	CD74,CD4,SYT13,RELT,SLC2A3,ICAM3,HMOX1,IL2RB,CEACAM4,NKG7,TNFSF8,SPI1,CRTAM,IL10RA,CLEC4A,HLA-DOA,SLC5A9,S1PR4,HCST,EVI2A,APOL2,RAC2,LRRC4,CD68,NALCN,MICB,EDAR,SLCO5A1,CLEC2D,CYBA,CD33,SLC12A2,TYROBP,LY9,FCER2,CD27,ABCA10,FCGR2A,CLEC4F,SLC20A1,SLC2A12,KCNE4,PDE3B,KCNK13,GRIA4,ITGB6,CD96,SEMA3D,ADCY8,SLCO2B1,FCER1G,SIGLEC12,LILRA4,CCR2,NCKAP1L,AQP5,PDPN,VCAM1,SLC9A4,SLC51A,GRIA2,CSF2,LRFN5,OXGR1,T…
GO Component	GO:0009986	Cell surface	62	894	0.46	1.13e-10	9606.ENSP00000009530,9606.ENSP00000011653,9606.ENSP00000216223,9606.ENSP00000221954,9606.ENSP00000229332,9606.ENSP00000246551,9606.ENSP00000252229,9606.ENSP00000260356,9606.ENSP00000261340,9606.ENSP00000262262,9606.ENSP00000262629,9606.ENSP00000263285,9606.ENSP00000264072,9606.ENSP00000266557,9606.ENSP00000272367,9606.ENSP00000283249,9606.ENSP00000289902,9606.ENSP00000292301,9606.ENSP00000294728,…	CD74,CD4,IL2RB,CEACAM4,CLEC4A,HCST,MICB,THBS1,CLEC2D,CD33,TYROBP,LY9,FCER2,CD27,CLEC4F,ITGB6,FCER1G,CCR2,VCAM1,GRIA2,LRFN5,FOLR2,ADAMTS15,CD34,CD200R1,HAVCR2,CD84,SLC2A4,CD6,CCR8,CD8B,TRPV2,CTSB,CLEC9A,ITGAL,FCGR2B,CD163,HLA-DRB1,ISLR2,CD244,SLAMF6,FCN1,CSF3R,TMEM8B,KLRC2,HLA-DRA,ITGA4,ITGB2,CSF2RB,CD207,HLA-DPA1,TNF,UNC5C,HLA-DPB1,MME,ADAMTS9,TIGIT,PRLR,CD48,ITGAM,CD53,SPN
GO Component	GO:0042613	MHC class II protein complex	12	17	1.46	1.83e-10	9606.ENSP00000009530,9606.ENSP00000229829,9606.ENSP00000339398,9606.ENSP00000353099,9606.ENSP00000364076,9606.ENSP00000364080,9606.ENSP00000364114,9606.ENSP00000378786,9606.ENSP00000393566,9606.ENSP00000398890,9606.ENSP00000408146,9606.ENSP00000496848	CD74,HLA-DOA,HLA-DQA1,HLA-DRB1,HLA-DQA2,HLA-DQB1,HLA-DRB5,HLA-DRA,HLA-DPA1,HLA-DMB,HLA-DPB1,HLA-DOB
GO Component	GO:0001772	Immunological synapse	13	43	1.1	7.41e-08	9606.ENSP00000219150,9606.ENSP00000227348,9606.ENSP00000264972,9606.ENSP00000274306,9606.ENSP00000312002,9606.ENSP00000323280,9606.ENSP00000325708,9606.ENSP00000338171,9606.ENSP00000353099,9606.ENSP00000371219,9606.ENSP00000378786,9606.ENSP00000477713,9606.ENSP00000497382	CORO1A,CRTAM,ZAP70,GZMA,HAVCR2,CD6,CD37,SKAP1,HLA-DRB1,RHOH,HLA-DRA,LCK,CD53
GO Component	GO:0005576	Extracellular region	160	4175	0.2	8.71e-08	9606.ENSP00000009530,9606.ENSP00000075120,9606.ENSP00000160262,9606.ENSP00000167106,9606.ENSP00000207549,9606.ENSP00000216117,9606.ENSP00000218388,9606.ENSP00000219150,9606.ENSP00000223795,9606.ENSP00000226299,9606.ENSP00000227918,9606.ENSP00000229135,9606.ENSP00000234396,9606.ENSP00000236495,9606.ENSP00000241337,9606.ENSP00000244537,9606.ENSP00000244728,9606.ENSP00000248901,9606.ENSP00000249066,…	CD74,SLC2A3,ICAM3,VASH1,UNC13D,HMOX1,TIMP1,CORO1A,TNFSF8,LAP3,SCGB2A2,IFNG,ATP6V1B1,SLC5A9,GSTM2,H4C6,COL21A1,CYTH4,APOL2,RAC2,MICB,GSTM5,ADAMTS8,THBS1,SLC12A2,FCER2,F13A1,DNAH5,TIMP3,CD27,RHOF,GZMA,FERMT3,PRSS23,CAMK4,GRIA4,BMP3,SEMA3D,PIP,HK3,NCKAP1L,AQP5,VCAM1,FRZB,INHBB,CSF2,TNFRSF11B,FOLR2,FRMD7,ADAMTS15,CKB,KLK1,RNASE6,IL17D,COL3A1,HAS2,CD34,CD200R1,CTSW,MUCL1,LTBP4,BASP1,SLC2A4,FIBIN,CD6,C…
GO Component	GO:0031410	Cytoplasmic vesicle	109	2482	0.26	1.28e-07	9606.ENSP00000009530,9606.ENSP00000011653,9606.ENSP00000020926,9606.ENSP00000075120,9606.ENSP00000158762,9606.ENSP00000207549,9606.ENSP00000216223,9606.ENSP00000218388,9606.ENSP00000219150,9606.ENSP00000219596,9606.ENSP00000229829,9606.ENSP00000234396,9606.ENSP00000249071,9606.ENSP00000250092,9606.ENSP00000260356,9606.ENSP00000261623,9606.ENSP00000262262,9606.ENSP00000262461,9606.ENSP00000262629,…	CD74,CD4,SYT13,SLC2A3,ACAP1,UNC13D,IL2RB,TIMP1,CORO1A,MEFV,HLA-DOA,ATP6V1B1,RAC2,CD68,THBS1,CYBA,CD33,SLC12A2,TYROBP,SLA2,CYTIP,F13A1,EXPH5,TIMP3,RHOF,FCGR2A,STXBP5L,FERMT3,GRIA4,ADCY8,FCER1G,RGL4,HK3,NCKAP1L,AQP5,PDPN,VCAM1,SLC9A4,GRIA2,KLK1,RNASE6,HAS2,CTSW,HAVCR2,SLC2A4,RAB39A,FZD2,SAMD9L,CD8B,SNX20,MMP25,HLA-DQA1,WNT7B,SIGLEC1,TRPV2,GALNT15,CTSB,C5AR1,ITGAL,CD163,HLA-DRB1,MPEG1,MNDA,CTSS,GBP5…
GO Component	GO:0031982	Vesicle	151	3957	0.2	3.95e-07	9606.ENSP00000009530,9606.ENSP00000011653,9606.ENSP00000020926,9606.ENSP00000075120,9606.ENSP00000158762,9606.ENSP00000160262,9606.ENSP00000207549,9606.ENSP00000216223,9606.ENSP00000218388,9606.ENSP00000219150,9606.ENSP00000219596,9606.ENSP00000226299,9606.ENSP00000229829,9606.ENSP00000234396,9606.ENSP00000236495,9606.ENSP00000241337,9606.ENSP00000244537,9606.ENSP00000249071,9606.ENSP00000250092,…	CD74,CD4,SYT13,SLC2A3,ACAP1,ICAM3,UNC13D,IL2RB,TIMP1,CORO1A,MEFV,LAP3,HLA-DOA,ATP6V1B1,SLC5A9,GSTM2,H4C6,RAC2,CD68,THBS1,CYBA,CD33,SLC12A2,TYROBP,SLA2,FCER2,CYTIP,F13A1,EXPH5,TIMP3,RHOF,FCGR2A,STXBP5L,FERMT3,PRSS23,CAMK4,GRIA4,BMP3,ADCY8,FCER1G,RGL4,PIP,HK3,NCKAP1L,AQP5,PDPN,VCAM1,SLC9A4,GRIA2,CKB,KLK1,RNASE6,HAS2,CTSW,HAVCR2,BASP1,SLC2A4,RAB39A,FZD2,TMC8,CD37,SAMD9L,CD8B,SNX20,MMP25,HLA-DQA1,WNT…
GO Component	GO:0030666	Endocytic vesicle membrane	22	191	0.68	9.11e-07	9606.ENSP00000009530,9606.ENSP00000011653,9606.ENSP00000219150,9606.ENSP00000249071,9606.ENSP00000261623,9606.ENSP00000282499,9606.ENSP00000296526,9606.ENSP00000322594,9606.ENSP00000323901,9606.ENSP00000339398,9606.ENSP00000341032,9606.ENSP00000352071,9606.ENSP00000353099,9606.ENSP00000362195,9606.ENSP00000364076,9606.ENSP00000364080,9606.ENSP00000364114,9606.ENSP00000378786,9606.ENSP00000386378,…	CD74,CD4,CORO1A,RAC2,CYBA,GRIA4,GRIA2,RAB39A,FZD2,HLA-DQA1,WNT7B,CD163,HLA-DRB1,CSF3R,HLA-DQA2,HLA-DQB1,HLA-DRB5,HLA-DRA,CD207,HLA-DPA1,HLA-DPB1,LYN
GO Component	GO:0071556	Integral component of lumenal side of endoplasmic reticulum membrane	9	26	1.15	9.59e-06	9606.ENSP00000009530,9606.ENSP00000339398,9606.ENSP00000353099,9606.ENSP00000364076,9606.ENSP00000364080,9606.ENSP00000364114,9606.ENSP00000378786,9606.ENSP00000393566,9606.ENSP00000408146	CD74,HLA-DQA1,HLA-DRB1,HLA-DQA2,HLA-DQB1,HLA-DRB5,HLA-DRA,HLA-DPA1,HLA-DPB1
GO Component	GO:0043235	Receptor complex	31	418	0.49	1.15e-05	9606.ENSP00000009530,9606.ENSP00000011653,9606.ENSP00000216223,9606.ENSP00000264972,9606.ENSP00000282499,9606.ENSP00000283249,9606.ENSP00000296526,9606.ENSP00000296871,9606.ENSP00000297350,9606.ENSP00000308925,9606.ENSP00000311035,9606.ENSP00000331172,9606.ENSP00000338171,9606.ENSP00000349252,9606.ENSP00000354207,9606.ENSP00000354782,9606.ENSP00000362195,9606.ENSP00000365435,9606.ENSP00000370034,…	CD74,CD4,IL2RB,ZAP70,GRIA4,ITGB6,GRIA2,CSF2,TNFRSF11B,TLR10,CD200R1,CD8B,SKAP1,ITGAL,NTRK3,CD247,CSF3R,TNFRSF1B,TLR7,KLRC2,LRP1B,ITGA4,ITGB2,CSF2RB,GRIK2,PTH1R,LYN,PKD1L3,PRLR,PTPRQ,ITGAM
GO Component	GO:0030139	Endocytic vesicle	27	338	0.52	1.87e-05	9606.ENSP00000009530,9606.ENSP00000011653,9606.ENSP00000219150,9606.ENSP00000249071,9606.ENSP00000261623,9606.ENSP00000282499,9606.ENSP00000296526,9606.ENSP00000322594,9606.ENSP00000323901,9606.ENSP00000339398,9606.ENSP00000341032,9606.ENSP00000352071,9606.ENSP00000353099,9606.ENSP00000354335,9606.ENSP00000357981,9606.ENSP00000362195,9606.ENSP00000364076,9606.ENSP00000364080,9606.ENSP00000364114,…	CD74,CD4,CORO1A,RAC2,CYBA,GRIA4,GRIA2,RAB39A,FZD2,HLA-DQA1,WNT7B,CD163,HLA-DRB1,MPEG1,CTSS,CSF3R,HLA-DQA2,HLA-DQB1,HLA-DRB5,TLR7,HLA-DRA,CD207,HLA-DPA1,ARRB2,HLA-DPB1,LYN,PLD4
GO Component	GO:0005615	Extracellular space	123	3247	0.19	2.43e-05	9606.ENSP00000009530,9606.ENSP00000075120,9606.ENSP00000160262,9606.ENSP00000167106,9606.ENSP00000216117,9606.ENSP00000218388,9606.ENSP00000219150,9606.ENSP00000223795,9606.ENSP00000226299,9606.ENSP00000227918,9606.ENSP00000229135,9606.ENSP00000234396,9606.ENSP00000236495,9606.ENSP00000241337,9606.ENSP00000244537,9606.ENSP00000244728,9606.ENSP00000249071,9606.ENSP00000252229,9606.ENSP00000260356,…	CD74,SLC2A3,ICAM3,VASH1,HMOX1,TIMP1,CORO1A,TNFSF8,LAP3,SCGB2A2,IFNG,ATP6V1B1,SLC5A9,GSTM2,H4C6,COL21A1,RAC2,MICB,THBS1,SLC12A2,FCER2,F13A1,TIMP3,RHOF,FERMT3,PRSS23,CAMK4,BMP3,SEMA3D,PIP,NCKAP1L,AQP5,VCAM1,FRZB,INHBB,CSF2,TNFRSF11B,FRMD7,ADAMTS15,CKB,KLK1,RNASE6,IL17D,COL3A1,CTSW,LTBP4,BASP1,SLC2A4,TMC8,CD37,BMP8A,WFDC10B,APOL4,WNT7B,RASAL3,PRELP,IGFL3,APOD,CTSB,WARS1,ITGAL,HLA-DRB1,GSTM3,TGM2,XCL…
GO Component	GO:0098797	Plasma membrane protein complex	37	589	0.41	3.06e-05	9606.ENSP00000009530,9606.ENSP00000011653,9606.ENSP00000216223,9606.ENSP00000229829,9606.ENSP00000249071,9606.ENSP00000261623,9606.ENSP00000264972,9606.ENSP00000282499,9606.ENSP00000283249,9606.ENSP00000289902,9606.ENSP00000291759,9606.ENSP00000294728,9606.ENSP00000296526,9606.ENSP00000296871,9606.ENSP00000331172,9606.ENSP00000338171,9606.ENSP00000339398,9606.ENSP00000349252,9606.ENSP00000353099,…	CD74,CD4,IL2RB,HLA-DOA,RAC2,CYBA,ZAP70,GRIA4,ITGB6,FCER1G,LILRA4,VCAM1,GRIA2,CSF2,CD8B,SKAP1,HLA-DQA1,ITGAL,HLA-DRB1,CD247,KCNA3,HLA-DQA2,HLA-DQB1,HLA-DRB5,HLA-DRA,ITGA4,ITGB2,CSF2RB,CACNA1I,HLA-DPA1,GRIK2,HLA-DMB,HLA-DPB1,CACNA2D2,LYN,HLA-DOB,ITGAM
GO Component	GO:0030669	Clathrin-coated endocytic vesicle membrane	12	70	0.85	3.95e-05	9606.ENSP00000009530,9606.ENSP00000011653,9606.ENSP00000323901,9606.ENSP00000339398,9606.ENSP00000353099,9606.ENSP00000364076,9606.ENSP00000364080,9606.ENSP00000364114,9606.ENSP00000378786,9606.ENSP00000386378,9606.ENSP00000393566,9606.ENSP00000408146	CD74,CD4,FZD2,HLA-DQA1,HLA-DRB1,HLA-DQA2,HLA-DQB1,HLA-DRB5,HLA-DRA,CD207,HLA-DPA1,HLA-DPB1
GO Component	GO:0012506	Vesicle membrane	58	1209	0.3	8.46e-05	9606.ENSP00000009530,9606.ENSP00000011653,9606.ENSP00000075120,9606.ENSP00000158762,9606.ENSP00000219150,9606.ENSP00000229829,9606.ENSP00000234396,9606.ENSP00000249071,9606.ENSP00000250092,9606.ENSP00000261623,9606.ENSP00000262262,9606.ENSP00000262461,9606.ENSP00000262629,9606.ENSP00000262866,9606.ENSP00000267205,9606.ENSP00000271450,9606.ENSP00000282499,9606.ENSP00000286355,9606.ENSP00000289902,…	CD74,CD4,SLC2A3,ACAP1,CORO1A,HLA-DOA,ATP6V1B1,RAC2,CD68,CYBA,CD33,SLC12A2,TYROBP,SLA2,RHOF,FCGR2A,GRIA4,ADCY8,FCER1G,NCKAP1L,AQP5,GRIA2,SLC2A4,RAB39A,FZD2,CD8B,SNX20,MMP25,HLA-DQA1,WNT7B,C5AR1,ITGAL,CD163,HLA-DRB1,MPEG1,GBP1,MCOLN2,CSF3R,HLA-DQA2,HLA-DQB1,HLA-DRB5,TNFRSF1B,TLR7,SYT12,HLA-DRA,ITGB2,CD207,HLA-DPA1,HLA-DMB,HLA-DPB1,SIGLEC9,MME,LYN,TBC1D10C,FPR2,HLA-DOB,ITGAM,CD53
GO Component	GO:0030659	Cytoplasmic vesicle membrane	57	1190	0.3	0.00011	9606.ENSP00000009530,9606.ENSP00000011653,9606.ENSP00000075120,9606.ENSP00000158762,9606.ENSP00000219150,9606.ENSP00000229829,9606.ENSP00000234396,9606.ENSP00000249071,9606.ENSP00000250092,9606.ENSP00000261623,9606.ENSP00000262262,9606.ENSP00000262461,9606.ENSP00000262629,9606.ENSP00000262866,9606.ENSP00000267205,9606.ENSP00000271450,9606.ENSP00000282499,9606.ENSP00000286355,9606.ENSP00000289902,…	CD74,CD4,SLC2A3,ACAP1,CORO1A,HLA-DOA,ATP6V1B1,RAC2,CD68,CYBA,CD33,SLC12A2,TYROBP,SLA2,RHOF,FCGR2A,GRIA4,ADCY8,FCER1G,NCKAP1L,AQP5,GRIA2,SLC2A4,RAB39A,FZD2,CD8B,SNX20,MMP25,HLA-DQA1,WNT7B,C5AR1,ITGAL,CD163,HLA-DRB1,MPEG1,MCOLN2,CSF3R,HLA-DQA2,HLA-DQB1,HLA-DRB5,TNFRSF1B,TLR7,SYT12,HLA-DRA,ITGB2,CD207,HLA-DPA1,HLA-DMB,HLA-DPB1,SIGLEC9,MME,LYN,TBC1D10C,FPR2,HLA-DOB,ITGAM,CD53
GO Component	GO:0012505	Endomembrane system	159	4721	0.14	0.00025	9606.ENSP00000009530,9606.ENSP00000011653,9606.ENSP00000020926,9606.ENSP00000075120,9606.ENSP00000158762,9606.ENSP00000167106,9606.ENSP00000207549,9606.ENSP00000216117,9606.ENSP00000216223,9606.ENSP00000218388,9606.ENSP00000219150,9606.ENSP00000226299,9606.ENSP00000226444,9606.ENSP00000229829,9606.ENSP00000234396,9606.ENSP00000241337,9606.ENSP00000244728,9606.ENSP00000248901,9606.ENSP00000249066,…	CD74,CD4,SYT13,SLC2A3,ACAP1,VASH1,UNC13D,HMOX1,IL2RB,TIMP1,CORO1A,LAP3,SULT1E1,HLA-DOA,ATP6V1B1,GSTM2,COL21A1,CYTH4,APOL2,RAC2,CD68,THBS1,CLEC2D,CYBA,CD33,TYROBP,SLA2,CYTIP,F13A1,EXPH5,TIMP3,RHOF,FCGR2A,STXBP5L,SLC2A12,FERMT3,PRSS23,PDE3B,ADCY8,FCER1G,HK3,NCKAP1L,AQP5,VCAM1,SLC51A,GRIA2,TVP23A,KLK1,COL3A1,CHST11,ADRA1B,CCDC110,HAS2,CTSW,MUCL1,HAVCR2,SCD5,FUT7,P2RY13,FAXDC2,SLC2A4,FIBIN,RAB39A,TMC…
GO Component	GO:0098802	Plasma membrane signaling receptor complex	17	194	0.56	0.00081	9606.ENSP00000011653,9606.ENSP00000216223,9606.ENSP00000264972,9606.ENSP00000282499,9606.ENSP00000283249,9606.ENSP00000296526,9606.ENSP00000296871,9606.ENSP00000331172,9606.ENSP00000338171,9606.ENSP00000349252,9606.ENSP00000354782,9606.ENSP00000380227,9606.ENSP00000380948,9606.ENSP00000384053,9606.ENSP00000397026,9606.ENSP00000428924,9606.ENSP00000496959	CD4,IL2RB,ZAP70,GRIA4,ITGB6,GRIA2,CSF2,CD8B,SKAP1,ITGAL,CD247,ITGA4,ITGB2,CSF2RB,GRIK2,LYN,ITGAM
GO Component	GO:0045121	Membrane raft	22	320	0.45	0.0016	9606.ENSP00000011653,9606.ENSP00000046794,9606.ENSP00000216117,9606.ENSP00000263464,9606.ENSP00000286355,9606.ENSP00000294489,9606.ENSP00000306662,9606.ENSP00000306991,9606.ENSP00000320935,9606.ENSP00000338171,9606.ENSP00000358784,9606.ENSP00000365435,9606.ENSP00000369960,9606.ENSP00000378483,9606.ENSP00000380948,9606.ENSP00000381492,9606.ENSP00000398698,9606.ENSP00000418525,9606.ENSP00000428924,…	CD4,LCP2,HMOX1,BIRC3,ADCY8,PDPN,ADRA1B,HAS2,SLC2A4,SKAP1,KCNA3,TNFRSF1B,ADRA1A,RGS19,ITGB2,LAT2,TNF,MME,LYN,LCK,CD48,ITGAM
GO Component	GO:0012507	ER to Golgi transport vesicle membrane	9	58	0.81	0.0017	9606.ENSP00000009530,9606.ENSP00000339398,9606.ENSP00000353099,9606.ENSP00000364076,9606.ENSP00000364080,9606.ENSP00000364114,9606.ENSP00000378786,9606.ENSP00000393566,9606.ENSP00000408146	CD74,HLA-DQA1,HLA-DRB1,HLA-DQA2,HLA-DQB1,HLA-DRB5,HLA-DRA,HLA-DPA1,HLA-DPB1
GO Component	GO:0030136	Clathrin-coated vesicle	17	211	0.52	0.0019	9606.ENSP00000009530,9606.ENSP00000011653,9606.ENSP00000207549,9606.ENSP00000286355,9606.ENSP00000320935,9606.ENSP00000323901,9606.ENSP00000339398,9606.ENSP00000353099,9606.ENSP00000364076,9606.ENSP00000364080,9606.ENSP00000364114,9606.ENSP00000370889,9606.ENSP00000378483,9606.ENSP00000378786,9606.ENSP00000386378,9606.ENSP00000393566,9606.ENSP00000408146	CD74,CD4,UNC13D,ADCY8,SLC2A4,FZD2,HLA-DQA1,HLA-DRB1,HLA-DQA2,HLA-DQB1,HLA-DRB5,DENND1C,RGS19,HLA-DRA,CD207,HLA-DPA1,HLA-DPB1
GO Component	GO:0030665	Clathrin-coated vesicle membrane	13	130	0.62	0.0021	9606.ENSP00000009530,9606.ENSP00000011653,9606.ENSP00000286355,9606.ENSP00000323901,9606.ENSP00000339398,9606.ENSP00000353099,9606.ENSP00000364076,9606.ENSP00000364080,9606.ENSP00000364114,9606.ENSP00000378786,9606.ENSP00000386378,9606.ENSP00000393566,9606.ENSP00000408146	CD74,CD4,ADCY8,FZD2,HLA-DQA1,HLA-DRB1,HLA-DQA2,HLA-DQB1,HLA-DRB5,HLA-DRA,CD207,HLA-DPA1,HLA-DPB1
GO Component	GO:0031012	Extracellular matrix	30	552	0.35	0.0035	9606.ENSP00000218388,9606.ENSP00000221804,9606.ENSP00000244728,9606.ENSP00000257359,9606.ENSP00000260356,9606.ENSP00000264870,9606.ENSP00000266085,9606.ENSP00000297350,9606.ENSP00000299164,9606.ENSP00000304408,9606.ENSP00000311905,9606.ENSP00000337816,9606.ENSP00000343924,9606.ENSP00000345672,9606.ENSP00000355330,9606.ENSP00000357981,9606.ENSP00000359583,9606.ENSP00000360871,9606.ENSP00000363773,…	TIMP1,CLC,COL21A1,ADAMTS8,THBS1,F13A1,TIMP3,TNFRSF11B,ADAMTS15,COL3A1,LTBP4,MMP25,PRELP,CTSB,TGM2,CTSS,HPSE2,FCN1,C1QA,ALPL,COL4A1,VIT,LOXL2,COL25A1,COL28A1,CRISP3,LRRC15,ADAMTS9,HAPLN3,PTPRQ
GO Component	GO:0042101	T cell receptor complex	5	14	1.17	0.0035	9606.ENSP00000011653,9606.ENSP00000264972,9606.ENSP00000331172,9606.ENSP00000338171,9606.ENSP00000354782	CD4,ZAP70,CD8B,SKAP1,CD247
GO Component	GO:0030141	Secretory granule	41	873	0.29	0.0037	9606.ENSP00000075120,9606.ENSP00000207549,9606.ENSP00000218388,9606.ENSP00000250092,9606.ENSP00000260356,9606.ENSP00000261623,9606.ENSP00000262262,9606.ENSP00000262629,9606.ENSP00000264870,9606.ENSP00000266085,9606.ENSP00000267205,9606.ENSP00000271450,9606.ENSP00000273666,9606.ENSP00000279227,9606.ENSP00000289902,9606.ENSP00000292432,9606.ENSP00000293373,9606.ENSP00000301420,9606.ENSP00000311300,…	SLC2A3,UNC13D,TIMP1,CD68,THBS1,CYBA,CD33,TYROBP,F13A1,TIMP3,RHOF,FCGR2A,STXBP5L,FERMT3,FCER1G,HK3,NCKAP1L,KLK1,CTSW,SLC2A4,MMP25,CTSB,C5AR1,ITGAL,MNDA,CTSS,FCN1,FGR,TNFRSF1B,ITGB2,CRISP3,SIGLEC9,IQUB,MME,DOCK2,TBC1D10C,FPR2,GMFG,ITGAM,CD53,BIN2
GO Component	GO:0030667	Secretory granule membrane	20	308	0.43	0.0059	9606.ENSP00000075120,9606.ENSP00000250092,9606.ENSP00000261623,9606.ENSP00000262262,9606.ENSP00000262629,9606.ENSP00000267205,9606.ENSP00000271450,9606.ENSP00000289902,9606.ENSP00000293373,9606.ENSP00000337816,9606.ENSP00000347197,9606.ENSP00000349252,9606.ENSP00000365435,9606.ENSP00000380948,9606.ENSP00000413861,9606.ENSP00000418525,9606.ENSP00000443654,9606.ENSP00000468897,9606.ENSP00000496959,…	SLC2A3,CD68,CYBA,CD33,TYROBP,RHOF,FCGR2A,FCER1G,NCKAP1L,MMP25,C5AR1,ITGAL,TNFRSF1B,ITGB2,SIGLEC9,MME,TBC1D10C,FPR2,ITGAM,CD53
GO Component	GO:0001891	Phagocytic cup	6	28	0.95	0.0064	9606.ENSP00000219150,9606.ENSP00000365227,9606.ENSP00000381581,9606.ENSP00000386911,9606.ENSP00000398698,9606.ENSP00000498807	CORO1A,AIF1,LCP1,ARHGAP25,TNF,BIN2
GO Component	GO:0035579	Specific granule membrane	10	90	0.66	0.0064	9606.ENSP00000075120,9606.ENSP00000261623,9606.ENSP00000262262,9606.ENSP00000337816,9606.ENSP00000349252,9606.ENSP00000365435,9606.ENSP00000380948,9606.ENSP00000468897,9606.ENSP00000496959,9606.ENSP00000497382	SLC2A3,CYBA,CD33,MMP25,ITGAL,TNFRSF1B,ITGB2,FPR2,ITGAM,CD53
GO Component	GO:0110165	Cellular anatomical entity	463	18293	0.02	0.0070	9606.ENSP00000009530,9606.ENSP00000011653,9606.ENSP00000020926,9606.ENSP00000046794,9606.ENSP00000064780,9606.ENSP00000075120,9606.ENSP00000158762,9606.ENSP00000160262,9606.ENSP00000167106,9606.ENSP00000207549,9606.ENSP00000215886,9606.ENSP00000216117,9606.ENSP00000216223,9606.ENSP00000218388,9606.ENSP00000219150,9606.ENSP00000219596,9606.ENSP00000221804,9606.ENSP00000221954,9606.ENSP00000221978,…	CD74,CD4,SYT13,LCP2,RELT,SLC2A3,ACAP1,ICAM3,VASH1,UNC13D,LGALS2,HMOX1,IL2RB,TIMP1,CORO1A,MEFV,CLC,CEACAM4,NKG7,TNFSF8,LAP3,SULT1E1,SPI1,CRTAM,IL10RA,SCGB2A2,IFNG,CLEC4A,HLA-DOA,ATP6V1B1,SLC5A9,GSTM2,H4C6,COL21A1,CDC25B,S1PR4,HCST,EVI2A,HELB,CYTH4,APOL2,RAC2,LRRC4,ALDH1A2,CD68,FOXA1,NALCN,MICB,PPP1R1B,RHPN2,GSTM5,ADAMTS8,EDAR,LIMD2,SLCO5A1,THBS1,HAL,CLEC2D,CYBA,CD33,SLC12A2,TYROBP,SLA2,LY9,BIRC3,E…
GO Component	GO:0008305	Integrin complex	6	30	0.92	0.0083	9606.ENSP00000283249,9606.ENSP00000349252,9606.ENSP00000380227,9606.ENSP00000380948,9606.ENSP00000428924,9606.ENSP00000496959	ITGB6,ITGAL,ITGA4,ITGB2,LYN,ITGAM
GO Component	GO:0032588	trans-Golgi network membrane	10	104	0.6	0.0170	9606.ENSP00000009530,9606.ENSP00000339398,9606.ENSP00000353099,9606.ENSP00000364076,9606.ENSP00000364080,9606.ENSP00000364114,9606.ENSP00000378786,9606.ENSP00000393566,9606.ENSP00000408146,9606.ENSP00000438677	CD74,HLA-DQA1,HLA-DRB1,HLA-DQA2,HLA-DQB1,HLA-DRB5,HLA-DRA,HLA-DPA1,HLA-DPB1,PLD4
GO Component	GO:0099503	Secretory vesicle	44	1047	0.24	0.0181	9606.ENSP00000020926,9606.ENSP00000075120,9606.ENSP00000207549,9606.ENSP00000218388,9606.ENSP00000234396,9606.ENSP00000250092,9606.ENSP00000260356,9606.ENSP00000261623,9606.ENSP00000262262,9606.ENSP00000262629,9606.ENSP00000264870,9606.ENSP00000266085,9606.ENSP00000267205,9606.ENSP00000271450,9606.ENSP00000273666,9606.ENSP00000279227,9606.ENSP00000289902,9606.ENSP00000292432,9606.ENSP00000293373,…	SYT13,SLC2A3,UNC13D,TIMP1,ATP6V1B1,CD68,THBS1,CYBA,CD33,TYROBP,F13A1,TIMP3,RHOF,FCGR2A,STXBP5L,FERMT3,FCER1G,HK3,NCKAP1L,KLK1,CTSW,SLC2A4,MMP25,CTSB,C5AR1,ITGAL,MNDA,CTSS,FCN1,FGR,TNFRSF1B,SYT12,ITGB2,CRISP3,SIGLEC9,IQUB,MME,DOCK2,TBC1D10C,FPR2,GMFG,ITGAM,CD53,BIN2
GO Component	GO:0098636	Protein complex involved in cell adhesion	7	52	0.74	0.0201	9606.ENSP00000215886,9606.ENSP00000283249,9606.ENSP00000349252,9606.ENSP00000380227,9606.ENSP00000380948,9606.ENSP00000428924,9606.ENSP00000496959	LGALS2,ITGB6,ITGAL,ITGA4,ITGB2,LYN,ITGAM
GO Component	GO:0005764	Lysosome	34	746	0.27	0.0209	9606.ENSP00000009530,9606.ENSP00000207549,9606.ENSP00000221978,9606.ENSP00000229829,9606.ENSP00000250092,9606.ENSP00000302046,9606.ENSP00000306991,9606.ENSP00000310036,9606.ENSP00000311300,9606.ENSP00000322594,9606.ENSP00000330825,9606.ENSP00000339398,9606.ENSP00000343924,9606.ENSP00000345672,9606.ENSP00000353099,9606.ENSP00000355991,9606.ENSP00000357123,9606.ENSP00000357981,9606.ENSP00000359640,…	CD74,UNC13D,NKG7,HLA-DOA,CD68,RNASE6,HAS2,CD34,CTSW,RAB39A,IFITM1,HLA-DQA1,PRELP,CTSB,HLA-DRB1,TRAF3IP3,MNDA,CTSS,MCOLN2,SLC2A6,CSF3R,HLA-DQA2,HLA-DQB1,HLA-DRB5,TLR7,HLA-DRA,PDE1C,MYO7A,HLA-DPA1,PRF1,HLA-DMB,HLA-DPB1,LYN,HLA-DOB
GO Component	GO:0005773	Vacuole	37	839	0.26	0.0209	9606.ENSP00000009530,9606.ENSP00000207549,9606.ENSP00000219596,9606.ENSP00000221978,9606.ENSP00000229829,9606.ENSP00000234396,9606.ENSP00000250092,9606.ENSP00000295269,9606.ENSP00000302046,9606.ENSP00000306991,9606.ENSP00000310036,9606.ENSP00000311300,9606.ENSP00000322594,9606.ENSP00000330825,9606.ENSP00000339398,9606.ENSP00000343924,9606.ENSP00000345672,9606.ENSP00000353099,9606.ENSP00000355991,…	CD74,UNC13D,MEFV,NKG7,HLA-DOA,ATP6V1B1,CD68,SLC9A4,RNASE6,HAS2,CD34,CTSW,RAB39A,IFITM1,HLA-DQA1,PRELP,CTSB,HLA-DRB1,TRAF3IP3,MNDA,CTSS,MCOLN2,SLC2A6,CSF3R,HLA-DQA2,HLA-DQB1,HLA-DRB5,TLR7,HLA-DRA,PDE1C,MYO7A,HLA-DPA1,PRF1,HLA-DMB,HLA-DPB1,LYN,HLA-DOB
GO Component	GO:0062023	Collagen-containing extracellular matrix	22	407	0.35	0.0242	9606.ENSP00000218388,9606.ENSP00000221804,9606.ENSP00000244728,9606.ENSP00000257359,9606.ENSP00000260356,9606.ENSP00000264870,9606.ENSP00000266085,9606.ENSP00000299164,9606.ENSP00000304408,9606.ENSP00000311905,9606.ENSP00000343924,9606.ENSP00000345672,9606.ENSP00000355330,9606.ENSP00000357981,9606.ENSP00000360871,9606.ENSP00000363773,9606.ENSP00000364979,9606.ENSP00000368544,9606.ENSP00000373783,…	TIMP1,CLC,COL21A1,ADAMTS8,THBS1,F13A1,TIMP3,ADAMTS15,COL3A1,LTBP4,PRELP,CTSB,TGM2,CTSS,FCN1,C1QA,COL4A1,VIT,LOXL2,COL25A1,COL28A1,PTPRQ
GO Component	GO:0070821	Tertiary granule membrane	8	73	0.65	0.0251	9606.ENSP00000075120,9606.ENSP00000261623,9606.ENSP00000262262,9606.ENSP00000289902,9606.ENSP00000380948,9606.ENSP00000468897,9606.ENSP00000496959,9606.ENSP00000497382	SLC2A3,CYBA,CD33,FCER1G,ITGB2,FPR2,ITGAM,CD53
GO Component	GO:0032997	Fc receptor complex	3	5	1.39	0.0252	9606.ENSP00000289902,9606.ENSP00000291759,9606.ENSP00000354782	FCER1G,LILRA4,CD247
GO Component	GO:0042581	Specific granule	12	159	0.49	0.0293	9606.ENSP00000075120,9606.ENSP00000261623,9606.ENSP00000262262,9606.ENSP00000337816,9606.ENSP00000349252,9606.ENSP00000365435,9606.ENSP00000380948,9606.ENSP00000389026,9606.ENSP00000429283,9606.ENSP00000468897,9606.ENSP00000496959,9606.ENSP00000497382	SLC2A3,CYBA,CD33,MMP25,ITGAL,TNFRSF1B,ITGB2,CRISP3,DOCK2,FPR2,ITGAM,CD53
GO Component	GO:0101002	ficolin-1-rich granule	13	185	0.46	0.0329	9606.ENSP00000075120,9606.ENSP00000289902,9606.ENSP00000292432,9606.ENSP00000293373,9606.ENSP00000345672,9606.ENSP00000357123,9606.ENSP00000357981,9606.ENSP00000360871,9606.ENSP00000380948,9606.ENSP00000443654,9606.ENSP00000468897,9606.ENSP00000472249,9606.ENSP00000498807	SLC2A3,FCER1G,HK3,NCKAP1L,CTSB,MNDA,CTSS,FCN1,ITGB2,TBC1D10C,FPR2,GMFG,BIN2
GO Component	GO:0070820	Tertiary granule	12	164	0.48	0.0364	9606.ENSP00000075120,9606.ENSP00000261623,9606.ENSP00000262262,9606.ENSP00000289902,9606.ENSP00000293373,9606.ENSP00000357981,9606.ENSP00000380948,9606.ENSP00000389026,9606.ENSP00000443654,9606.ENSP00000468897,9606.ENSP00000496959,9606.ENSP00000497382	SLC2A3,CYBA,CD33,FCER1G,NCKAP1L,CTSS,ITGB2,CRISP3,TBC1D10C,FPR2,ITGAM,CD53
GO Component	GO:1903561	Extracellular vesicle	74	2120	0.16	0.0389	9606.ENSP00000009530,9606.ENSP00000075120,9606.ENSP00000160262,9606.ENSP00000218388,9606.ENSP00000219150,9606.ENSP00000226299,9606.ENSP00000234396,9606.ENSP00000236495,9606.ENSP00000241337,9606.ENSP00000244537,9606.ENSP00000249071,9606.ENSP00000260356,9606.ENSP00000262461,9606.ENSP00000264072,9606.ENSP00000267205,9606.ENSP00000279227,9606.ENSP00000280258,9606.ENSP00000282356,9606.ENSP00000282499,…	CD74,SLC2A3,ICAM3,TIMP1,CORO1A,LAP3,ATP6V1B1,SLC5A9,GSTM2,H4C6,RAC2,THBS1,SLC12A2,FCER2,RHOF,FERMT3,PRSS23,CAMK4,GRIA4,BMP3,PIP,NCKAP1L,AQP5,VCAM1,CKB,KLK1,HAS2,BASP1,SLC2A4,TMC8,CD37,WNT7B,RASAL3,PRELP,APOD,CTSB,WARS1,ITGAL,HLA-DRB1,GSTM3,TGM2,SLAMF6,MNDA,ADIRF,FGR,ALPL,HLA-DRB5,SPP1,HLA-DRA,ITGA4,ERMN,ITGB2,LAT2,LCP1,ARPC1B,SLC13A2,SLC12A3,DCD,MUC7,FBP1,HID1,LRRC15,C4B,MME,LYN,DOCK2,AGAP2,LCK,C…
GO Component	GO:0098588	Bounding membrane of organelle	74	2125	0.16	0.0394	9606.ENSP00000009530,9606.ENSP00000011653,9606.ENSP00000075120,9606.ENSP00000158762,9606.ENSP00000216117,9606.ENSP00000219150,9606.ENSP00000221978,9606.ENSP00000229829,9606.ENSP00000234396,9606.ENSP00000248901,9606.ENSP00000249071,9606.ENSP00000250092,9606.ENSP00000261623,9606.ENSP00000262262,9606.ENSP00000262629,9606.ENSP00000262866,9606.ENSP00000267205,9606.ENSP00000271450,9606.ENSP00000282499,…	CD74,CD4,SLC2A3,ACAP1,HMOX1,CORO1A,NKG7,HLA-DOA,ATP6V1B1,CYTH4,RAC2,CD68,CYBA,CD33,TYROBP,SLA2,RHOF,FCGR2A,GRIA4,ADCY8,FCER1G,NCKAP1L,SLC9A4,GRIA2,TVP23A,CHST11,HAS2,FUT7,RAB39A,FZD2,IFITM1,CD8B,SNX20,TRDN,MMP25,HLA-DQA1,WNT7B,GALNT15,C5AR1,ACSL5,ITGAL,CD163,HLA-DRB1,TRAF3IP3,GBP5,GBP1,MCOLN2,SLC2A6,CSF3R,HLA-DQA2,HLA-DQB1,HLA-DRB5,LST1,TNFRSF1B,TLR7,SYT12,HLA-DRA,ITGB2,B3GALT5,MYO7A,CD207,HLA-DP…
GO Component	GO:0005774	Vacuolar membrane	23	459	0.31	0.0407	9606.ENSP00000009530,9606.ENSP00000221978,9606.ENSP00000229829,9606.ENSP00000234396,9606.ENSP00000250092,9606.ENSP00000295269,9606.ENSP00000330825,9606.ENSP00000339398,9606.ENSP00000353099,9606.ENSP00000355991,9606.ENSP00000360966,9606.ENSP00000362195,9606.ENSP00000364076,9606.ENSP00000364080,9606.ENSP00000364114,9606.ENSP00000370034,9606.ENSP00000378786,9606.ENSP00000386331,9606.ENSP00000393566,…	CD74,NKG7,HLA-DOA,ATP6V1B1,CD68,SLC9A4,IFITM1,HLA-DQA1,HLA-DRB1,TRAF3IP3,SLC2A6,CSF3R,HLA-DQA2,HLA-DQB1,HLA-DRB5,TLR7,HLA-DRA,MYO7A,HLA-DPA1,HLA-DMB,HLA-DPB1,LYN,HLA-DOB
STRING clusters	CL:16224	Mixed, incl. MHC classes I/II-like antigen recognition protein, and Regulation of natural killer cell mediated immunity	27	109	1.01	6.16e-14	9606.ENSP00000009530,9606.ENSP00000221978,9606.ENSP00000227348,9606.ENSP00000229829,9606.ENSP00000246551,9606.ENSP00000252229,9606.ENSP00000261340,9606.ENSP00000274306,9606.ENSP00000283285,9606.ENSP00000311300,9606.ENSP00000316675,9606.ENSP00000339398,9606.ENSP00000353099,9606.ENSP00000357106,9606.ENSP00000364076,9606.ENSP00000364080,9606.ENSP00000364114,9606.ENSP00000371327,9606.ENSP00000378786,…	CD74,NKG7,CRTAM,HLA-DOA,HCST,MICB,CLEC2D,GZMA,CD96,CTSW,PVRIG,HLA-DQA1,HLA-DRB1,CADM3,HLA-DQA2,HLA-DQB1,HLA-DRB5,KLRC2,HLA-DRA,HLA-DPA1,PRF1,HLA-DMB,SAMD3,HLA-DPB1,TIGIT,IL32,HLA-DOB
STRING clusters	CL:15535	Mixed, incl. Chemokine-mediated signaling pathway, and Adaptive immunity	32	185	0.85	2.82e-13	9606.ENSP00000011653,9606.ENSP00000160262,9606.ENSP00000223795,9606.ENSP00000229332,9606.ENSP00000250092,9606.ENSP00000262262,9606.ENSP00000263285,9606.ENSP00000266557,9606.ENSP00000292301,9606.ENSP00000305529,9606.ENSP00000310036,9606.ENSP00000311035,9606.ENSP00000312002,9606.ENSP00000312367,9606.ENSP00000326432,9606.ENSP00000330825,9606.ENSP00000331172,9606.ENSP00000332062,9606.ENSP00000333919,…	CD4,ICAM3,TNFSF8,CLEC4A,CD68,CD33,LY9,CD27,CCR2,SIRPG,CD34,CD200R1,HAVCR2,CD84,CCR8,IFITM1,CD8B,SNX20,BTLA,SIGLEC1,CD247,XCL1,XCL2,CD244,SLAMF6,IGSF11,CD207,CCL24,LCK,CD48,ITGAM,SPN
STRING clusters	CL:15536	Mixed, incl. Chemokine-mediated signaling pathway, and Adaptive immunity	28	170	0.83	3.99e-11	9606.ENSP00000011653,9606.ENSP00000160262,9606.ENSP00000223795,9606.ENSP00000229332,9606.ENSP00000250092,9606.ENSP00000262262,9606.ENSP00000263285,9606.ENSP00000266557,9606.ENSP00000292301,9606.ENSP00000305529,9606.ENSP00000311035,9606.ENSP00000312002,9606.ENSP00000312367,9606.ENSP00000326432,9606.ENSP00000330825,9606.ENSP00000331172,9606.ENSP00000333919,9606.ENSP00000354782,9606.ENSP00000356792,…	CD4,ICAM3,TNFSF8,CLEC4A,CD68,CD33,LY9,CD27,CCR2,SIRPG,CD200R1,HAVCR2,CD84,CCR8,IFITM1,CD8B,BTLA,CD247,XCL1,XCL2,CD244,SLAMF6,IGSF11,CD207,CCL24,LCK,CD48,ITGAM
STRING clusters	CL:16225	Mixed, incl. MHC classes I/II-like antigen recognition protein, and Antigen processing and presentation	22	92	0.99	3.99e-11	9606.ENSP00000009530,9606.ENSP00000221978,9606.ENSP00000229829,9606.ENSP00000246551,9606.ENSP00000252229,9606.ENSP00000261340,9606.ENSP00000274306,9606.ENSP00000311300,9606.ENSP00000339398,9606.ENSP00000353099,9606.ENSP00000364076,9606.ENSP00000364080,9606.ENSP00000364114,9606.ENSP00000371327,9606.ENSP00000378786,9606.ENSP00000393566,9606.ENSP00000398568,9606.ENSP00000398890,9606.ENSP00000402092,…	CD74,NKG7,HLA-DOA,HCST,MICB,CLEC2D,GZMA,CTSW,HLA-DQA1,HLA-DRB1,HLA-DQA2,HLA-DQB1,HLA-DRB5,KLRC2,HLA-DRA,HLA-DPA1,PRF1,HLA-DMB,SAMD3,HLA-DPB1,IL32,HLA-DOB
STRING clusters	CL:15538	Mixed, incl. Adaptive immunity, and TNFs bind their physiological receptors	21	93	0.97	2.45e-10	9606.ENSP00000011653,9606.ENSP00000160262,9606.ENSP00000223795,9606.ENSP00000229332,9606.ENSP00000250092,9606.ENSP00000262262,9606.ENSP00000263285,9606.ENSP00000266557,9606.ENSP00000312002,9606.ENSP00000312367,9606.ENSP00000330825,9606.ENSP00000331172,9606.ENSP00000333919,9606.ENSP00000354782,9606.ENSP00000357012,9606.ENSP00000357036,9606.ENSP00000377370,9606.ENSP00000386378,9606.ENSP00000477713,…	CD4,ICAM3,TNFSF8,CLEC4A,CD68,CD33,LY9,CD27,HAVCR2,CD84,IFITM1,CD8B,BTLA,CD247,CD244,SLAMF6,IGSF11,CD207,LCK,CD48,ITGAM
STRING clusters	CL:16354	MHC class II protein complex	12	17	1.46	6.41e-10	9606.ENSP00000009530,9606.ENSP00000229829,9606.ENSP00000339398,9606.ENSP00000353099,9606.ENSP00000364076,9606.ENSP00000364080,9606.ENSP00000364114,9606.ENSP00000378786,9606.ENSP00000393566,9606.ENSP00000398890,9606.ENSP00000408146,9606.ENSP00000496848	CD74,HLA-DOA,HLA-DQA1,HLA-DRB1,HLA-DQA2,HLA-DQB1,HLA-DRB5,HLA-DRA,HLA-DPA1,HLA-DMB,HLA-DPB1,HLA-DOB
STRING clusters	CL:16357	MHC II	10	12	1.54	1.45e-08	9606.ENSP00000229829,9606.ENSP00000339398,9606.ENSP00000353099,9606.ENSP00000364076,9606.ENSP00000364080,9606.ENSP00000364114,9606.ENSP00000378786,9606.ENSP00000393566,9606.ENSP00000398890,9606.ENSP00000408146	HLA-DOA,HLA-DQA1,HLA-DRB1,HLA-DQA2,HLA-DQB1,HLA-DRB5,HLA-DRA,HLA-DPA1,HLA-DMB,HLA-DPB1
STRING clusters	CL:16468	Mixed, incl. Immunoregulatory interactions between a Lymphoid and a non-Lymphoid cell, and Tertiary granule membrane	15	57	1.04	5.12e-08	9606.ENSP00000262629,9606.ENSP00000289902,9606.ENSP00000295095,9606.ENSP00000323328,9606.ENSP00000329507,9606.ENSP00000340983,9606.ENSP00000341905,9606.ENSP00000357123,9606.ENSP00000357906,9606.ENSP00000376397,9606.ENSP00000386911,9606.ENSP00000413861,9606.ENSP00000443654,9606.ENSP00000462309,9606.ENSP00000497382	TYROBP,FCER1G,ARHGAP15,SIGLEC7,CD300C,LRRC25,RASAL3,MNDA,TNFAIP8L2,CD300LB,ARHGAP25,SIGLEC9,TBC1D10C,CD300LF,CD53
STRING clusters	CL:15539	Mixed, incl. T cell modulation in pancreatic cancer, and non-Langerhans-cell histiocytosis	16	80	0.92	3.71e-07	9606.ENSP00000011653,9606.ENSP00000160262,9606.ENSP00000223795,9606.ENSP00000229332,9606.ENSP00000250092,9606.ENSP00000262262,9606.ENSP00000266557,9606.ENSP00000312002,9606.ENSP00000330825,9606.ENSP00000331172,9606.ENSP00000333919,9606.ENSP00000354782,9606.ENSP00000377370,9606.ENSP00000386378,9606.ENSP00000477713,9606.ENSP00000496959	CD4,ICAM3,TNFSF8,CLEC4A,CD68,CD33,CD27,HAVCR2,IFITM1,CD8B,BTLA,CD247,IGSF11,CD207,LCK,ITGAM
STRING clusters	CL:15540	Mixed, incl. non-Langerhans-cell histiocytosis, and T cell receptor complex	11	40	1.05	9.08e-06	9606.ENSP00000011653,9606.ENSP00000160262,9606.ENSP00000229332,9606.ENSP00000250092,9606.ENSP00000262262,9606.ENSP00000330825,9606.ENSP00000331172,9606.ENSP00000354782,9606.ENSP00000386378,9606.ENSP00000477713,9606.ENSP00000496959	CD4,ICAM3,CLEC4A,CD68,CD33,IFITM1,CD8B,CD247,CD207,LCK,ITGAM
STRING clusters	CL:15541	Mixed, incl. non-Langerhans-cell histiocytosis, and T cell receptor complex	9	31	1.08	0.00011	9606.ENSP00000229332,9606.ENSP00000250092,9606.ENSP00000262262,9606.ENSP00000330825,9606.ENSP00000331172,9606.ENSP00000354782,9606.ENSP00000386378,9606.ENSP00000477713,9606.ENSP00000496959	CLEC4A,CD68,CD33,IFITM1,CD8B,CD247,CD207,LCK,ITGAM
STRING clusters	CL:16361	MHC II	5	6	1.54	0.00098	9606.ENSP00000353099,9606.ENSP00000378786,9606.ENSP00000393566,9606.ENSP00000398890,9606.ENSP00000408146	HLA-DRB1,HLA-DRA,HLA-DPA1,HLA-DMB,HLA-DPB1
STRING clusters	CL:16550	Mostly uncharacterized, incl. Protein THEMIS, and Congenital disorder of glycosylation Ig	6	13	1.28	0.0011	9606.ENSP00000341905,9606.ENSP00000357123,9606.ENSP00000357906,9606.ENSP00000386911,9606.ENSP00000443654,9606.ENSP00000497382	RASAL3,MNDA,TNFAIP8L2,ARHGAP25,TBC1D10C,CD53
STRING clusters	CL:17470	GPVI-mediated activation cascade, and SH2 domain superfamily	10	62	0.82	0.0021	9606.ENSP00000046794,9606.ENSP00000262866,9606.ENSP00000264972,9606.ENSP00000339826,9606.ENSP00000363117,9606.ENSP00000366563,9606.ENSP00000381492,9606.ENSP00000419260,9606.ENSP00000428924,9606.ENSP00000472929	LCP2,SLA2,ZAP70,PIK3AP1,FGR,PIK3CD,LAT2,PIK3CG,LYN,VAV1
STRING clusters	CL:16226	Mixed, incl. Regulation of natural killer cell mediated immunity, and Cytolysis	10	63	0.82	0.0022	9606.ENSP00000221978,9606.ENSP00000246551,9606.ENSP00000252229,9606.ENSP00000261340,9606.ENSP00000274306,9606.ENSP00000311300,9606.ENSP00000371327,9606.ENSP00000398568,9606.ENSP00000402092,9606.ENSP00000431775	NKG7,HCST,MICB,CLEC2D,GZMA,CTSW,KLRC2,PRF1,SAMD3,IL32
STRING clusters	CL:16469	Mixed, incl. Immunoregulatory interactions between a Lymphoid and a non-Lymphoid cell, and C-type lectin domain family 12 member A/B	8	40	0.92	0.0039	9606.ENSP00000262629,9606.ENSP00000289902,9606.ENSP00000323328,9606.ENSP00000329507,9606.ENSP00000340983,9606.ENSP00000376397,9606.ENSP00000413861,9606.ENSP00000462309	TYROBP,FCER1G,SIGLEC7,CD300C,LRRC25,CD300LB,SIGLEC9,CD300LF
STRING clusters	CL:15542	Mixed, incl. T cell receptor complex, and Hepatic veno-occlusive disease	6	20	1.09	0.0062	9606.ENSP00000262262,9606.ENSP00000330825,9606.ENSP00000331172,9606.ENSP00000354782,9606.ENSP00000477713,9606.ENSP00000496959	CD33,IFITM1,CD8B,CD247,LCK,ITGAM
STRING clusters	CL:15699	Mixed, incl. Dysgammaglobulinemia, and Immunoglobulin domain	5	11	1.27	0.0062	9606.ENSP00000263285,9606.ENSP00000312367,9606.ENSP00000357012,9606.ENSP00000357036,9606.ENSP00000484431	LY9,CD84,CD244,SLAMF6,CD48
STRING clusters	CL:16227	Mixed, incl. Regulation of natural killer cell mediated immunity, and Cytolysis	9	58	0.81	0.0062	9606.ENSP00000221978,9606.ENSP00000246551,9606.ENSP00000252229,9606.ENSP00000274306,9606.ENSP00000311300,9606.ENSP00000371327,9606.ENSP00000398568,9606.ENSP00000402092,9606.ENSP00000431775	NKG7,HCST,MICB,GZMA,CTSW,KLRC2,PRF1,SAMD3,IL32
STRING clusters	CL:15543	Mixed, incl. Alpha-beta T cell receptor complex, and GPI anchor binding	5	12	1.23	0.0074	9606.ENSP00000262262,9606.ENSP00000331172,9606.ENSP00000354782,9606.ENSP00000477713,9606.ENSP00000496959	CD33,CD8B,CD247,LCK,ITGAM
STRING clusters	CL:17538	FCERI mediated Ca+2 mobilization, and B-cell antigen receptor complex-associated protein alpha/beta chain	6	23	1.03	0.0102	9606.ENSP00000046794,9606.ENSP00000262866,9606.ENSP00000264972,9606.ENSP00000381492,9606.ENSP00000428924,9606.ENSP00000472929	LCP2,SLA2,ZAP70,LAT2,LYN,VAV1
STRING clusters	CL:19457	Extracellular matrix organization	15	180	0.54	0.0128	9606.ENSP00000218388,9606.ENSP00000244728,9606.ENSP00000260356,9606.ENSP00000266085,9606.ENSP00000283249,9606.ENSP00000294728,9606.ENSP00000304408,9606.ENSP00000311905,9606.ENSP00000349252,9606.ENSP00000364979,9606.ENSP00000378517,9606.ENSP00000380227,9606.ENSP00000380948,9606.ENSP00000382083,9606.ENSP00000382356	TIMP1,COL21A1,THBS1,TIMP3,ITGB6,VCAM1,COL3A1,LTBP4,ITGAL,COL4A1,SPP1,ITGA4,ITGB2,COL25A1,COL28A1
STRING clusters	CL:17003	Mixed, incl. Interferon alpha/beta signaling, and Guanylate-binding protein, C-terminal	7	41	0.85	0.0233	9606.ENSP00000326247,9606.ENSP00000359488,9606.ENSP00000359504,9606.ENSP00000359787,9606.ENSP00000360876,9606.ENSP00000369299,9606.ENSP00000418194	SAMD9L,GBP5,GBP1,IFI44L,IFIT3,TRIM22,PARP14
STRING clusters	CL:17472	Mixed, incl. GPVI-mediated activation cascade, and Insulin receptor binding	8	56	0.77	0.0233	9606.ENSP00000046794,9606.ENSP00000262866,9606.ENSP00000264972,9606.ENSP00000366563,9606.ENSP00000381492,9606.ENSP00000419260,9606.ENSP00000428924,9606.ENSP00000472929	LCP2,SLA2,ZAP70,PIK3CD,LAT2,PIK3CG,LYN,VAV1
STRING clusters	CL:16408	Mixed, incl. Nectin/Necl trans heterodimerization, and Positive regulation of natural killer cell mediated cytotoxicity directed against tumor cell target	5	17	1.08	0.0234	9606.ENSP00000227348,9606.ENSP00000283285,9606.ENSP00000316675,9606.ENSP00000357106,9606.ENSP00000419085	CRTAM,CD96,PVRIG,CADM3,TIGIT
STRING clusters	CL:19588	Integrin domain superfamily, and Cerebral malaria	6	32	0.89	0.0393	9606.ENSP00000260356,9606.ENSP00000283249,9606.ENSP00000294728,9606.ENSP00000349252,9606.ENSP00000380227,9606.ENSP00000380948	THBS1,ITGB6,VCAM1,ITGAL,ITGA4,ITGB2
STRING clusters	CL:19458	Collagen formation, and Protein complex involved in cell adhesion	11	119	0.58	0.0414	9606.ENSP00000244728,9606.ENSP00000260356,9606.ENSP00000283249,9606.ENSP00000294728,9606.ENSP00000304408,9606.ENSP00000349252,9606.ENSP00000364979,9606.ENSP00000380227,9606.ENSP00000380948,9606.ENSP00000382083,9606.ENSP00000382356	COL21A1,THBS1,ITGB6,VCAM1,COL3A1,ITGAL,COL4A1,ITGA4,ITGB2,COL25A1,COL28A1
KEGG	hsa04640	Hematopoietic cell lineage	20	90	0.96	4.31e-10	9606.ENSP00000011653,9606.ENSP00000229829,9606.ENSP00000262262,9606.ENSP00000264072,9606.ENSP00000296871,9606.ENSP00000310036,9606.ENSP00000325708,9606.ENSP00000339398,9606.ENSP00000362195,9606.ENSP00000364076,9606.ENSP00000364114,9606.ENSP00000378786,9606.ENSP00000380227,9606.ENSP00000393566,9606.ENSP00000398698,9606.ENSP00000398890,9606.ENSP00000408146,9606.ENSP00000418525,9606.ENSP00000496848,…	CD4,HLA-DOA,CD33,FCER2,CSF2,CD34,CD37,HLA-DQA1,CSF3R,HLA-DQA2,HLA-DRB5,HLA-DRA,ITGA4,HLA-DPA1,TNF,HLA-DMB,HLA-DPB1,MME,HLA-DOB,ITGAM
KEGG	hsa04514	Cell adhesion molecules	23	138	0.84	8.49e-10	9606.ENSP00000011653,9606.ENSP00000160262,9606.ENSP00000229829,9606.ENSP00000249363,9606.ENSP00000294728,9606.ENSP00000310036,9606.ENSP00000323280,9606.ENSP00000339398,9606.ENSP00000341141,9606.ENSP00000349252,9606.ENSP00000364076,9606.ENSP00000364114,9606.ENSP00000377370,9606.ENSP00000378786,9606.ENSP00000380227,9606.ENSP00000380948,9606.ENSP00000393566,9606.ENSP00000398890,9606.ENSP00000408146,…	CD4,ICAM3,HLA-DOA,LRRC4,VCAM1,CD34,CD6,HLA-DQA1,SIGLEC1,ITGAL,HLA-DQA2,HLA-DRB5,IGSF11,HLA-DRA,ITGA4,ITGB2,HLA-DPA1,HLA-DMB,HLA-DPB1,TIGIT,HLA-DOB,ITGAM,SPN
KEGG	hsa04612	Antigen processing and presentation	16	64	1.01	4.58e-09	9606.ENSP00000009530,9606.ENSP00000011653,9606.ENSP00000229135,9606.ENSP00000229829,9606.ENSP00000339398,9606.ENSP00000345672,9606.ENSP00000357981,9606.ENSP00000364076,9606.ENSP00000364114,9606.ENSP00000371327,9606.ENSP00000378786,9606.ENSP00000393566,9606.ENSP00000398698,9606.ENSP00000398890,9606.ENSP00000408146,9606.ENSP00000496848	CD74,CD4,IFNG,HLA-DOA,HLA-DQA1,CTSB,CTSS,HLA-DQA2,HLA-DRB5,KLRC2,HLA-DRA,HLA-DPA1,TNF,HLA-DMB,HLA-DPB1,HLA-DOB
KEGG	hsa05150	Staphylococcus aureus infection	18	86	0.94	4.58e-09	9606.ENSP00000229829,9606.ENSP00000271450,9606.ENSP00000339398,9606.ENSP00000347197,9606.ENSP00000349252,9606.ENSP00000351497,9606.ENSP00000363773,9606.ENSP00000364076,9606.ENSP00000364114,9606.ENSP00000378786,9606.ENSP00000380948,9606.ENSP00000393566,9606.ENSP00000398890,9606.ENSP00000408146,9606.ENSP00000415941,9606.ENSP00000468897,9606.ENSP00000496848,9606.ENSP00000496959	HLA-DOA,FCGR2A,HLA-DQA1,C5AR1,ITGAL,FCGR2B,C1QA,HLA-DQA2,HLA-DRB5,HLA-DRA,ITGB2,HLA-DPA1,HLA-DMB,HLA-DPB1,C4B,FPR2,HLA-DOB,ITGAM
KEGG	hsa04650	Natural killer cell mediated cytotoxicity	20	120	0.84	8.43e-09	9606.ENSP00000046794,9606.ENSP00000229135,9606.ENSP00000246551,9606.ENSP00000249071,9606.ENSP00000252229,9606.ENSP00000262629,9606.ENSP00000264972,9606.ENSP00000289902,9606.ENSP00000296871,9606.ENSP00000349252,9606.ENSP00000354782,9606.ENSP00000357012,9606.ENSP00000366563,9606.ENSP00000371327,9606.ENSP00000380948,9606.ENSP00000398568,9606.ENSP00000398698,9606.ENSP00000472929,9606.ENSP00000477713,…	LCP2,IFNG,HCST,RAC2,MICB,TYROBP,ZAP70,FCER1G,CSF2,ITGAL,CD247,CD244,PIK3CD,KLRC2,ITGB2,PRF1,TNF,VAV1,LCK,CD48
KEGG	hsa05140	Leishmaniasis	16	69	0.98	8.43e-09	9606.ENSP00000229135,9606.ENSP00000229829,9606.ENSP00000261623,9606.ENSP00000271450,9606.ENSP00000339398,9606.ENSP00000364076,9606.ENSP00000364114,9606.ENSP00000378786,9606.ENSP00000380227,9606.ENSP00000380948,9606.ENSP00000393566,9606.ENSP00000398698,9606.ENSP00000398890,9606.ENSP00000408146,9606.ENSP00000496848,9606.ENSP00000496959	IFNG,HLA-DOA,CYBA,FCGR2A,HLA-DQA1,HLA-DQA2,HLA-DRB5,HLA-DRA,ITGA4,ITGB2,HLA-DPA1,TNF,HLA-DMB,HLA-DPB1,HLA-DOB,ITGAM
KEGG	hsa04658	Th1 and Th2 cell differentiation	17	85	0.92	1.27e-08	9606.ENSP00000011653,9606.ENSP00000216223,9606.ENSP00000229135,9606.ENSP00000229829,9606.ENSP00000264972,9606.ENSP00000339398,9606.ENSP00000351255,9606.ENSP00000354782,9606.ENSP00000364076,9606.ENSP00000364114,9606.ENSP00000368632,9606.ENSP00000378786,9606.ENSP00000393566,9606.ENSP00000398890,9606.ENSP00000408146,9606.ENSP00000477713,9606.ENSP00000496848	CD4,IL2RB,IFNG,HLA-DOA,ZAP70,HLA-DQA1,STAT4,CD247,HLA-DQA2,HLA-DRB5,GATA3,HLA-DRA,HLA-DPA1,HLA-DMB,HLA-DPB1,LCK,HLA-DOB
KEGG	hsa05330	Allograft rejection	12	34	1.16	2.14e-08	9606.ENSP00000229135,9606.ENSP00000229829,9606.ENSP00000339398,9606.ENSP00000364076,9606.ENSP00000364114,9606.ENSP00000378786,9606.ENSP00000393566,9606.ENSP00000398568,9606.ENSP00000398698,9606.ENSP00000398890,9606.ENSP00000408146,9606.ENSP00000496848	IFNG,HLA-DOA,HLA-DQA1,HLA-DQA2,HLA-DRB5,HLA-DRA,HLA-DPA1,PRF1,TNF,HLA-DMB,HLA-DPB1,HLA-DOB
KEGG	hsa05310	Asthma	11	27	1.23	2.97e-08	9606.ENSP00000229829,9606.ENSP00000289902,9606.ENSP00000339398,9606.ENSP00000364076,9606.ENSP00000364114,9606.ENSP00000378786,9606.ENSP00000393566,9606.ENSP00000398698,9606.ENSP00000398890,9606.ENSP00000408146,9606.ENSP00000496848	HLA-DOA,FCER1G,HLA-DQA1,HLA-DQA2,HLA-DRB5,HLA-DRA,HLA-DPA1,TNF,HLA-DMB,HLA-DPB1,HLA-DOB
KEGG	hsa05332	Graft-versus-host disease	12	36	1.14	2.97e-08	9606.ENSP00000229135,9606.ENSP00000229829,9606.ENSP00000339398,9606.ENSP00000364076,9606.ENSP00000364114,9606.ENSP00000378786,9606.ENSP00000393566,9606.ENSP00000398568,9606.ENSP00000398698,9606.ENSP00000398890,9606.ENSP00000408146,9606.ENSP00000496848	IFNG,HLA-DOA,HLA-DQA1,HLA-DQA2,HLA-DRB5,HLA-DRA,HLA-DPA1,PRF1,TNF,HLA-DMB,HLA-DPB1,HLA-DOB
KEGG	hsa04940	Type I diabetes mellitus	12	38	1.11	4.46e-08	9606.ENSP00000229135,9606.ENSP00000229829,9606.ENSP00000339398,9606.ENSP00000364076,9606.ENSP00000364114,9606.ENSP00000378786,9606.ENSP00000393566,9606.ENSP00000398568,9606.ENSP00000398698,9606.ENSP00000398890,9606.ENSP00000408146,9606.ENSP00000496848	IFNG,HLA-DOA,HLA-DQA1,HLA-DQA2,HLA-DRB5,HLA-DRA,HLA-DPA1,PRF1,TNF,HLA-DMB,HLA-DPB1,HLA-DOB
KEGG	hsa04659	Th17 cell differentiation	17	99	0.85	5.82e-08	9606.ENSP00000011653,9606.ENSP00000216223,9606.ENSP00000229135,9606.ENSP00000229829,9606.ENSP00000264972,9606.ENSP00000302924,9606.ENSP00000339398,9606.ENSP00000354782,9606.ENSP00000364076,9606.ENSP00000364114,9606.ENSP00000368632,9606.ENSP00000378786,9606.ENSP00000393566,9606.ENSP00000398890,9606.ENSP00000408146,9606.ENSP00000477713,9606.ENSP00000496848	CD4,IL2RB,IFNG,HLA-DOA,ZAP70,IL17D,HLA-DQA1,CD247,HLA-DQA2,HLA-DRB5,GATA3,HLA-DRA,HLA-DPA1,HLA-DMB,HLA-DPB1,LCK,HLA-DOB
KEGG	hsa05416	Viral myocarditis	13	55	0.99	1.56e-07	9606.ENSP00000229829,9606.ENSP00000249071,9606.ENSP00000339398,9606.ENSP00000349252,9606.ENSP00000364076,9606.ENSP00000364114,9606.ENSP00000378786,9606.ENSP00000380948,9606.ENSP00000393566,9606.ENSP00000398568,9606.ENSP00000398890,9606.ENSP00000408146,9606.ENSP00000496848	HLA-DOA,RAC2,HLA-DQA1,ITGAL,HLA-DQA2,HLA-DRB5,HLA-DRA,ITGB2,HLA-DPA1,PRF1,HLA-DMB,HLA-DPB1,HLA-DOB
KEGG	hsa05323	Rheumatoid arthritis	15	83	0.87	2.42e-07	9606.ENSP00000229135,9606.ENSP00000229829,9606.ENSP00000234396,9606.ENSP00000296871,9606.ENSP00000339398,9606.ENSP00000349252,9606.ENSP00000364076,9606.ENSP00000364114,9606.ENSP00000378786,9606.ENSP00000380948,9606.ENSP00000393566,9606.ENSP00000398698,9606.ENSP00000398890,9606.ENSP00000408146,9606.ENSP00000496848	IFNG,HLA-DOA,ATP6V1B1,CSF2,HLA-DQA1,ITGAL,HLA-DQA2,HLA-DRB5,HLA-DRA,ITGB2,HLA-DPA1,TNF,HLA-DMB,HLA-DPB1,HLA-DOB
KEGG	hsa05321	Inflammatory bowel disease	13	59	0.96	2.80e-07	9606.ENSP00000229135,9606.ENSP00000229829,9606.ENSP00000339398,9606.ENSP00000351255,9606.ENSP00000364076,9606.ENSP00000364114,9606.ENSP00000368632,9606.ENSP00000378786,9606.ENSP00000393566,9606.ENSP00000398698,9606.ENSP00000398890,9606.ENSP00000408146,9606.ENSP00000496848	IFNG,HLA-DOA,HLA-DQA1,STAT4,HLA-DQA2,HLA-DRB5,GATA3,HLA-DRA,HLA-DPA1,TNF,HLA-DMB,HLA-DPB1,HLA-DOB
KEGG	hsa05152	Tuberculosis	20	165	0.7	3.72e-07	9606.ENSP00000009530,9606.ENSP00000219150,9606.ENSP00000227752,9606.ENSP00000229135,9606.ENSP00000229829,9606.ENSP00000271450,9606.ENSP00000289902,9606.ENSP00000339398,9606.ENSP00000351497,9606.ENSP00000357981,9606.ENSP00000364076,9606.ENSP00000364114,9606.ENSP00000378786,9606.ENSP00000380948,9606.ENSP00000393566,9606.ENSP00000398698,9606.ENSP00000398890,9606.ENSP00000408146,9606.ENSP00000496848,…	CD74,CORO1A,IL10RA,IFNG,HLA-DOA,FCGR2A,FCER1G,HLA-DQA1,FCGR2B,CTSS,HLA-DQA2,HLA-DRB5,HLA-DRA,ITGB2,HLA-DPA1,TNF,HLA-DMB,HLA-DPB1,HLA-DOB,ITGAM
KEGG	hsa04145	Phagosome	18	141	0.72	8.72e-07	9606.ENSP00000219150,9606.ENSP00000229829,9606.ENSP00000234396,9606.ENSP00000260356,9606.ENSP00000261623,9606.ENSP00000271450,9606.ENSP00000339398,9606.ENSP00000351497,9606.ENSP00000357981,9606.ENSP00000364076,9606.ENSP00000364114,9606.ENSP00000378786,9606.ENSP00000380948,9606.ENSP00000393566,9606.ENSP00000398890,9606.ENSP00000408146,9606.ENSP00000496848,9606.ENSP00000496959	CORO1A,HLA-DOA,ATP6V1B1,THBS1,CYBA,FCGR2A,HLA-DQA1,FCGR2B,CTSS,HLA-DQA2,HLA-DRB5,HLA-DRA,ITGB2,HLA-DPA1,HLA-DMB,HLA-DPB1,HLA-DOB,ITGAM
KEGG	hsa05322	Systemic lupus erythematosus	15	94	0.82	8.72e-07	9606.ENSP00000229135,9606.ENSP00000229829,9606.ENSP00000244537,9606.ENSP00000271450,9606.ENSP00000339398,9606.ENSP00000363773,9606.ENSP00000364076,9606.ENSP00000364114,9606.ENSP00000378786,9606.ENSP00000393566,9606.ENSP00000398698,9606.ENSP00000398890,9606.ENSP00000408146,9606.ENSP00000415941,9606.ENSP00000496848	IFNG,HLA-DOA,H4C6,FCGR2A,HLA-DQA1,C1QA,HLA-DQA2,HLA-DRB5,HLA-DRA,HLA-DPA1,TNF,HLA-DMB,HLA-DPB1,C4B,HLA-DOB
KEGG	hsa04060	Cytokine-cytokine receptor interaction	25	282	0.56	1.63e-06	9606.ENSP00000011653,9606.ENSP00000064780,9606.ENSP00000216223,9606.ENSP00000223795,9606.ENSP00000227752,9606.ENSP00000229135,9606.ENSP00000258443,9606.ENSP00000266557,9606.ENSP00000282701,9606.ENSP00000292301,9606.ENSP00000295228,9606.ENSP00000296871,9606.ENSP00000297350,9606.ENSP00000302924,9606.ENSP00000326432,9606.ENSP00000327440,9606.ENSP00000356792,9606.ENSP00000356793,9606.ENSP00000362195,…	CD4,RELT,IL2RB,TNFSF8,IL10RA,IFNG,EDAR,CD27,BMP3,CCR2,INHBB,CSF2,TNFRSF11B,IL17D,CCR8,BMP8A,XCL1,XCL2,CSF3R,TNFRSF1B,CSF2RB,TNF,CCL24,IL32,PRLR
KEGG	hsa04672	Intestinal immune network for IgA production	10	43	0.98	6.67e-06	9606.ENSP00000229829,9606.ENSP00000339398,9606.ENSP00000364076,9606.ENSP00000364114,9606.ENSP00000378786,9606.ENSP00000380227,9606.ENSP00000393566,9606.ENSP00000398890,9606.ENSP00000408146,9606.ENSP00000496848	HLA-DOA,HLA-DQA1,HLA-DQA2,HLA-DRB5,HLA-DRA,ITGA4,HLA-DPA1,HLA-DMB,HLA-DPB1,HLA-DOB
KEGG	hsa05145	Toxoplasmosis	14	103	0.75	1.15e-05	9606.ENSP00000227752,9606.ENSP00000229135,9606.ENSP00000229829,9606.ENSP00000263464,9606.ENSP00000339398,9606.ENSP00000364076,9606.ENSP00000364114,9606.ENSP00000378786,9606.ENSP00000393566,9606.ENSP00000398698,9606.ENSP00000398890,9606.ENSP00000408146,9606.ENSP00000419260,9606.ENSP00000496848	IL10RA,IFNG,HLA-DOA,BIRC3,HLA-DQA1,HLA-DQA2,HLA-DRB5,HLA-DRA,HLA-DPA1,TNF,HLA-DMB,HLA-DPB1,PIK3CG,HLA-DOB
KEGG	hsa05320	Autoimmune thyroid disease	10	48	0.93	1.46e-05	9606.ENSP00000229829,9606.ENSP00000339398,9606.ENSP00000364076,9606.ENSP00000364114,9606.ENSP00000378786,9606.ENSP00000393566,9606.ENSP00000398568,9606.ENSP00000398890,9606.ENSP00000408146,9606.ENSP00000496848	HLA-DOA,HLA-DQA1,HLA-DQA2,HLA-DRB5,HLA-DRA,HLA-DPA1,PRF1,HLA-DMB,HLA-DPB1,HLA-DOB
KEGG	hsa05166	Human T-cell leukemia virus 1 infection	19	210	0.57	3.59e-05	9606.ENSP00000011653,9606.ENSP00000216223,9606.ENSP00000227163,9606.ENSP00000229829,9606.ENSP00000286355,9606.ENSP00000296871,9606.ENSP00000339398,9606.ENSP00000349252,9606.ENSP00000364076,9606.ENSP00000364114,9606.ENSP00000366563,9606.ENSP00000378786,9606.ENSP00000380948,9606.ENSP00000393566,9606.ENSP00000398698,9606.ENSP00000398890,9606.ENSP00000408146,9606.ENSP00000477713,9606.ENSP00000496848	CD4,IL2RB,SPI1,HLA-DOA,ADCY8,CSF2,HLA-DQA1,ITGAL,HLA-DQA2,HLA-DRB5,PIK3CD,HLA-DRA,ITGB2,HLA-DPA1,TNF,HLA-DMB,HLA-DPB1,LCK,HLA-DOB
KEGG	hsa04380	Osteoclast differentiation	14	120	0.68	5.19e-05	9606.ENSP00000046794,9606.ENSP00000227163,9606.ENSP00000229135,9606.ENSP00000261623,9606.ENSP00000262629,9606.ENSP00000271450,9606.ENSP00000282356,9606.ENSP00000291759,9606.ENSP00000297350,9606.ENSP00000305529,9606.ENSP00000351497,9606.ENSP00000366563,9606.ENSP00000398698,9606.ENSP00000477713	LCP2,SPI1,IFNG,CYBA,TYROBP,FCGR2A,CAMK4,LILRA4,TNFRSF11B,SIRPG,FCGR2B,PIK3CD,TNF,LCK
KEGG	hsa05169	Epstein-Barr virus infection	16	192	0.54	0.00052	9606.ENSP00000229829,9606.ENSP00000264072,9606.ENSP00000339398,9606.ENSP00000349252,9606.ENSP00000354782,9606.ENSP00000364076,9606.ENSP00000364114,9606.ENSP00000366563,9606.ENSP00000378786,9606.ENSP00000384018,9606.ENSP00000393566,9606.ENSP00000398698,9606.ENSP00000398890,9606.ENSP00000408146,9606.ENSP00000428924,9606.ENSP00000496848	HLA-DOA,FCER2,HLA-DQA1,ITGAL,CD247,HLA-DQA2,HLA-DRB5,PIK3CD,HLA-DRA,NCOR2,HLA-DPA1,TNF,HLA-DMB,HLA-DPB1,LYN,HLA-DOB
KEGG	hsa04664	Fc epsilon RI signaling pathway	9	65	0.76	0.00080	9606.ENSP00000046794,9606.ENSP00000249071,9606.ENSP00000289902,9606.ENSP00000296871,9606.ENSP00000366563,9606.ENSP00000398698,9606.ENSP00000428924,9606.ENSP00000472929,9606.ENSP00000479870	LCP2,RAC2,FCER1G,CSF2,PIK3CD,TNF,LYN,VAV1,ALOX5AP
KEGG	hsa04062	Chemokine signaling pathway	15	186	0.52	0.0012	9606.ENSP00000249071,9606.ENSP00000286355,9606.ENSP00000292301,9606.ENSP00000326432,9606.ENSP00000356792,9606.ENSP00000356793,9606.ENSP00000361009,9606.ENSP00000363117,9606.ENSP00000366563,9606.ENSP00000400533,9606.ENSP00000403701,9606.ENSP00000419260,9606.ENSP00000428924,9606.ENSP00000429283,9606.ENSP00000472929	RAC2,ADCY8,CCR2,CCR8,XCL1,XCL2,PREX1,FGR,PIK3CD,CCL24,ARRB2,PIK3CG,LYN,DOCK2,VAV1
KEGG	hsa04660	T cell receptor signaling pathway	10	100	0.62	0.0034	9606.ENSP00000011653,9606.ENSP00000046794,9606.ENSP00000229135,9606.ENSP00000264972,9606.ENSP00000296871,9606.ENSP00000354782,9606.ENSP00000366563,9606.ENSP00000398698,9606.ENSP00000472929,9606.ENSP00000477713	CD4,LCP2,IFNG,ZAP70,CSF2,CD247,PIK3CD,TNF,VAV1,LCK
KEGG	hsa05164	Influenza A	13	163	0.52	0.0035	9606.ENSP00000229135,9606.ENSP00000229829,9606.ENSP00000339398,9606.ENSP00000364076,9606.ENSP00000364114,9606.ENSP00000366563,9606.ENSP00000370034,9606.ENSP00000378786,9606.ENSP00000393566,9606.ENSP00000398698,9606.ENSP00000398890,9606.ENSP00000408146,9606.ENSP00000496848	IFNG,HLA-DOA,HLA-DQA1,HLA-DQA2,HLA-DRB5,PIK3CD,TLR7,HLA-DRA,HLA-DPA1,TNF,HLA-DMB,HLA-DPB1,HLA-DOB
KEGG	hsa05135	Yersinia infection	11	124	0.56	0.0042	9606.ENSP00000011653,9606.ENSP00000046794,9606.ENSP00000219596,9606.ENSP00000249071,9606.ENSP00000264972,9606.ENSP00000271450,9606.ENSP00000366563,9606.ENSP00000380227,9606.ENSP00000398698,9606.ENSP00000472929,9606.ENSP00000477713	CD4,LCP2,MEFV,RAC2,ZAP70,FCGR2A,PIK3CD,ITGA4,TNF,VAV1,LCK
KEGG	hsa04670	Leukocyte transendothelial migration	10	111	0.57	0.0067	9606.ENSP00000249071,9606.ENSP00000261623,9606.ENSP00000294728,9606.ENSP00000349252,9606.ENSP00000366563,9606.ENSP00000371219,9606.ENSP00000380227,9606.ENSP00000380948,9606.ENSP00000472929,9606.ENSP00000496959	RAC2,CYBA,VCAM1,ITGAL,PIK3CD,RHOH,ITGA4,ITGB2,VAV1,ITGAM
KEGG	hsa04061	Viral protein interaction with cytokine and cytokine receptor	9	96	0.59	0.0092	9606.ENSP00000216223,9606.ENSP00000227752,9606.ENSP00000292301,9606.ENSP00000326432,9606.ENSP00000356792,9606.ENSP00000356793,9606.ENSP00000365435,9606.ENSP00000398698,9606.ENSP00000400533	IL2RB,IL10RA,CCR2,CCR8,XCL1,XCL2,TNFRSF1B,TNF,CCL24
KEGG	hsa04662	B cell receptor signaling pathway	8	78	0.63	0.0100	9606.ENSP00000249071,9606.ENSP00000291759,9606.ENSP00000330825,9606.ENSP00000339826,9606.ENSP00000351497,9606.ENSP00000366563,9606.ENSP00000428924,9606.ENSP00000472929	RAC2,LILRA4,IFITM1,PIK3AP1,FCGR2B,PIK3CD,LYN,VAV1
KEGG	hsa05144	Malaria	6	46	0.73	0.0137	9606.ENSP00000229135,9606.ENSP00000260356,9606.ENSP00000294728,9606.ENSP00000349252,9606.ENSP00000380948,9606.ENSP00000398698	IFNG,THBS1,VCAM1,ITGAL,ITGB2,TNF
KEGG	hsa05418	Fluid shear stress and atherosclerosis	10	129	0.5	0.0171	9606.ENSP00000216117,9606.ENSP00000229135,9606.ENSP00000241337,9606.ENSP00000249071,9606.ENSP00000256593,9606.ENSP00000261623,9606.ENSP00000294728,9606.ENSP00000354357,9606.ENSP00000366563,9606.ENSP00000398698	HMOX1,IFNG,GSTM2,RAC2,GSTM5,CYBA,VCAM1,GSTM3,PIK3CD,TNF
KEGG	hsa05235	PD-L1 expression and PD-1 checkpoint pathway in cancer	8	87	0.58	0.0175	9606.ENSP00000011653,9606.ENSP00000229135,9606.ENSP00000264972,9606.ENSP00000286639,9606.ENSP00000301887,9606.ENSP00000354782,9606.ENSP00000366563,9606.ENSP00000477713	CD4,IFNG,ZAP70,BATF,BATF2,CD247,PIK3CD,LCK
KEGG	hsa04630	JAK-STAT signaling pathway	11	158	0.46	0.0216	9606.ENSP00000216223,9606.ENSP00000227752,9606.ENSP00000229135,9606.ENSP00000296871,9606.ENSP00000302924,9606.ENSP00000351255,9606.ENSP00000362195,9606.ENSP00000366563,9606.ENSP00000384053,9606.ENSP00000482954,9606.ENSP00000498684	IL2RB,IL10RA,IFNG,CSF2,IL17D,STAT4,CSF3R,PIK3CD,CSF2RB,PRLR,FHL1
KEGG	hsa04810	Regulation of actin cytoskeleton	13	209	0.41	0.0225	9606.ENSP00000249071,9606.ENSP00000283249,9606.ENSP00000293373,9606.ENSP00000336914,9606.ENSP00000349252,9606.ENSP00000366563,9606.ENSP00000371790,9606.ENSP00000380227,9606.ENSP00000380948,9606.ENSP00000389631,9606.ENSP00000472929,9606.ENSP00000479719,9606.ENSP00000496959	RAC2,ITGB6,NCKAP1L,FGD3,ITGAL,PIK3CD,FGF9,ITGA4,ITGB2,ARPC1B,VAV1,CYFIP2,ITGAM
KEGG	hsa04611	Platelet activation	9	122	0.48	0.0348	9606.ENSP00000046794,9606.ENSP00000271450,9606.ENSP00000279227,9606.ENSP00000286355,9606.ENSP00000289902,9606.ENSP00000304408,9606.ENSP00000366563,9606.ENSP00000419260,9606.ENSP00000428924	LCP2,FCGR2A,FERMT3,ADCY8,FCER1G,COL3A1,PIK3CD,PIK3CG,LYN
KEGG	hsa04064	NF-kappa B signaling pathway	8	101	0.51	0.0371	9606.ENSP00000258443,9606.ENSP00000263464,9606.ENSP00000264972,9606.ENSP00000294728,9606.ENSP00000362994,9606.ENSP00000398698,9606.ENSP00000428924,9606.ENSP00000477713	EDAR,BIRC3,ZAP70,VCAM1,TRAF1,TNF,LYN,LCK
KEGG	hsa05146	Amoebiasis	8	101	0.51	0.0371	9606.ENSP00000229135,9606.ENSP00000296871,9606.ENSP00000304408,9606.ENSP00000364979,9606.ENSP00000366563,9606.ENSP00000380948,9606.ENSP00000398698,9606.ENSP00000496959	IFNG,CSF2,COL3A1,COL4A1,PIK3CD,ITGB2,TNF,ITGAM
KEGG	hsa04210	Apoptosis	9	131	0.45	0.0497	9606.ENSP00000263464,9606.ENSP00000311300,9606.ENSP00000345672,9606.ENSP00000357981,9606.ENSP00000362994,9606.ENSP00000366563,9606.ENSP00000384053,9606.ENSP00000398568,9606.ENSP00000398698	BIRC3,CTSW,CTSB,CTSS,TRAF1,PIK3CD,CSF2RB,PRF1,TNF
Reactome	HSA-168256	Immune System	130	1979	0.43	4.68e-22	9606.ENSP00000009530,9606.ENSP00000011653,9606.ENSP00000046794,9606.ENSP00000075120,9606.ENSP00000160262,9606.ENSP00000207549,9606.ENSP00000216117,9606.ENSP00000216223,9606.ENSP00000218388,9606.ENSP00000219596,9606.ENSP00000223795,9606.ENSP00000227348,9606.ENSP00000227752,9606.ENSP00000229135,9606.ENSP00000229332,9606.ENSP00000229829,9606.ENSP00000234396,9606.ENSP00000246551,9606.ENSP00000249071,…	CD74,CD4,LCP2,SLC2A3,ICAM3,UNC13D,HMOX1,IL2RB,TIMP1,MEFV,TNFSF8,CRTAM,IL10RA,IFNG,CLEC4A,HLA-DOA,ATP6V1B1,HCST,RAC2,CD68,MICB,EDAR,CLEC2D,CYBA,CD33,TYROBP,SLA2,BIRC3,FCER2,UBE2S,F13A1,ZAP70,CD27,RHOF,FCGR2A,CD96,BATF,FCER1G,SIGLEC12,LILRA4,CCR2,HK3,NCKAP1L,VCAM1,CSF2,TNFRSF11B,RNASE6,COL3A1,TLR10,CD34,CD200R1,MUCL1,HAVCR2,SIGLEC7,CD300C,IFITM1,BTLA,MMP25,PIK3AP1,SIGLEC1,CTSB,C5AR1,ITGAL,STAT4,PSM…
Reactome	HSA-198933	Immunoregulatory interactions between a Lymphoid and a non-Lymphoid cell	27	130	0.93	6.95e-13	9606.ENSP00000160262,9606.ENSP00000227348,9606.ENSP00000246551,9606.ENSP00000252229,9606.ENSP00000261340,9606.ENSP00000262262,9606.ENSP00000262629,9606.ENSP00000283285,9606.ENSP00000291707,9606.ENSP00000291759,9606.ENSP00000294728,9606.ENSP00000304408,9606.ENSP00000310036,9606.ENSP00000311035,9606.ENSP00000323328,9606.ENSP00000329507,9606.ENSP00000330825,9606.ENSP00000341141,9606.ENSP00000349252,…	ICAM3,CRTAM,HCST,MICB,CLEC2D,CD33,TYROBP,CD96,SIGLEC12,LILRA4,VCAM1,COL3A1,CD34,CD200R1,SIGLEC7,CD300C,IFITM1,SIGLEC1,ITGAL,FCGR2B,CD247,SLAMF6,CD300LB,ITGA4,ITGB2,SIGLEC9,CD300LF
Reactome	HSA-1280218	Adaptive Immune System	55	758	0.48	1.88e-09	9606.ENSP00000009530,9606.ENSP00000011653,9606.ENSP00000046794,9606.ENSP00000160262,9606.ENSP00000227348,9606.ENSP00000229829,9606.ENSP00000246551,9606.ENSP00000252229,9606.ENSP00000261340,9606.ENSP00000261623,9606.ENSP00000262262,9606.ENSP00000262629,9606.ENSP00000264552,9606.ENSP00000264972,9606.ENSP00000283285,9606.ENSP00000291707,9606.ENSP00000291759,9606.ENSP00000294728,9606.ENSP00000304408,…	CD74,CD4,LCP2,ICAM3,CRTAM,HLA-DOA,HCST,MICB,CLEC2D,CYBA,CD33,TYROBP,UBE2S,ZAP70,CD96,SIGLEC12,LILRA4,VCAM1,COL3A1,CD34,CD200R1,SIGLEC7,CD300C,IFITM1,BTLA,PIK3AP1,SIGLEC1,CTSB,ITGAL,PSMB10,FCGR2B,HLA-DRB1,CD247,SLAMF6,CTSS,HLA-DQA2,HLA-DQB1,HLA-DRB5,FBXO6,PIK3CD,CD300LB,HLA-DRA,ITGA4,ITGB2,LONRF1,CD207,HLA-DPA1,HLA-DMB,HLA-DPB1,SIGLEC9,LYN,CD300LF,VAV1,LCK,HLA-DOB
Reactome	HSA-168249	Innate Immune System	65	1041	0.41	6.22e-09	9606.ENSP00000011653,9606.ENSP00000046794,9606.ENSP00000075120,9606.ENSP00000160262,9606.ENSP00000207549,9606.ENSP00000216117,9606.ENSP00000219596,9606.ENSP00000229332,9606.ENSP00000234396,9606.ENSP00000249071,9606.ENSP00000250092,9606.ENSP00000261623,9606.ENSP00000262262,9606.ENSP00000262629,9606.ENSP00000263464,9606.ENSP00000267205,9606.ENSP00000271450,9606.ENSP00000289902,9606.ENSP00000292301,…	CD4,LCP2,SLC2A3,ICAM3,UNC13D,HMOX1,MEFV,CLEC4A,ATP6V1B1,RAC2,CD68,CYBA,CD33,TYROBP,BIRC3,RHOF,FCGR2A,FCER1G,CCR2,HK3,NCKAP1L,RNASE6,TLR10,MUCL1,MMP25,CTSB,C5AR1,ITGAL,PSMB10,NLRC3,CD247,MNDA,CTSS,ZBP1,FCN1,FGR,C1QA,TNFRSF1B,LY86,TLR7,KLRC2,CD300LB,ITGB2,LAT2,CRISP3,ARPC1B,DCD,MUC7,SIGLEC9,C4B,MME,LYN,DOCK2,MUC15,PLD4,TBC1D10C,PSTPIP1,FPR2,GMFG,VAV1,LCK,CYFIP2,ITGAM,CD53,BIN2
Reactome	HSA-202430	Translocation of ZAP-70 to Immunological synapse	11	16	1.45	6.22e-09	9606.ENSP00000011653,9606.ENSP00000264972,9606.ENSP00000353099,9606.ENSP00000354782,9606.ENSP00000364076,9606.ENSP00000364080,9606.ENSP00000364114,9606.ENSP00000378786,9606.ENSP00000393566,9606.ENSP00000408146,9606.ENSP00000477713	CD4,ZAP70,HLA-DRB1,CD247,HLA-DQA2,HLA-DQB1,HLA-DRB5,HLA-DRA,HLA-DPA1,HLA-DPB1,LCK
Reactome	HSA-202433	Generation of second messenger molecules	12	31	1.2	8.17e-08	9606.ENSP00000011653,9606.ENSP00000046794,9606.ENSP00000264972,9606.ENSP00000353099,9606.ENSP00000354782,9606.ENSP00000364076,9606.ENSP00000364080,9606.ENSP00000364114,9606.ENSP00000378786,9606.ENSP00000393566,9606.ENSP00000408146,9606.ENSP00000477713	CD4,LCP2,ZAP70,HLA-DRB1,CD247,HLA-DQA2,HLA-DQB1,HLA-DRB5,HLA-DRA,HLA-DPA1,HLA-DPB1,LCK
Reactome	HSA-1280215	Cytokine Signaling in Immune system	48	706	0.45	1.74e-07	9606.ENSP00000011653,9606.ENSP00000216117,9606.ENSP00000216223,9606.ENSP00000218388,9606.ENSP00000223795,9606.ENSP00000227752,9606.ENSP00000229135,9606.ENSP00000258443,9606.ENSP00000262866,9606.ENSP00000263464,9606.ENSP00000264072,9606.ENSP00000264870,9606.ENSP00000266557,9606.ENSP00000286639,9606.ENSP00000292301,9606.ENSP00000294728,9606.ENSP00000296871,9606.ENSP00000297350,9606.ENSP00000312002,…	CD4,HMOX1,IL2RB,TIMP1,TNFSF8,IL10RA,IFNG,EDAR,SLA2,BIRC3,FCER2,F13A1,CD27,BATF,CCR2,VCAM1,CSF2,TNFRSF11B,HAVCR2,IFITM1,STAT4,PSMB10,HLA-DRB1,GBP5,GBP1,IFIT3,CSF3R,HLA-DQA2,HLA-DQB1,HLA-DRB5,TNFRSF1B,PIK3CD,GATA3,TRIM22,HLA-DRA,ITGB2,LCP1,CSF2RB,HLA-DPA1,TNF,HLA-DPB1,PIK3CG,LYN,IL32,VAV1,LCK,PRLR,ITGAM
Reactome	HSA-202427	Phosphorylation of CD3 and TCR zeta chains	10	19	1.34	1.94e-07	9606.ENSP00000011653,9606.ENSP00000353099,9606.ENSP00000354782,9606.ENSP00000364076,9606.ENSP00000364080,9606.ENSP00000364114,9606.ENSP00000378786,9606.ENSP00000393566,9606.ENSP00000408146,9606.ENSP00000477713	CD4,HLA-DRB1,CD247,HLA-DQA2,HLA-DQB1,HLA-DRB5,HLA-DRA,HLA-DPA1,HLA-DPB1,LCK
Reactome	HSA-389948	PD-1 signaling	10	20	1.31	2.53e-07	9606.ENSP00000011653,9606.ENSP00000353099,9606.ENSP00000354782,9606.ENSP00000364076,9606.ENSP00000364080,9606.ENSP00000364114,9606.ENSP00000378786,9606.ENSP00000393566,9606.ENSP00000408146,9606.ENSP00000477713	CD4,HLA-DRB1,CD247,HLA-DQA2,HLA-DQB1,HLA-DRB5,HLA-DRA,HLA-DPA1,HLA-DPB1,LCK
Reactome	HSA-388841	Costimulation by the CD28 family	13	66	0.91	9.13e-06	9606.ENSP00000011653,9606.ENSP00000333919,9606.ENSP00000353099,9606.ENSP00000354782,9606.ENSP00000364076,9606.ENSP00000364080,9606.ENSP00000364114,9606.ENSP00000378786,9606.ENSP00000393566,9606.ENSP00000408146,9606.ENSP00000428924,9606.ENSP00000472929,9606.ENSP00000477713	CD4,BTLA,HLA-DRB1,CD247,HLA-DQA2,HLA-DQB1,HLA-DRB5,HLA-DRA,HLA-DPA1,HLA-DPB1,LYN,VAV1,LCK
Reactome	HSA-6798695	Neutrophil degranulation	31	476	0.43	0.00034	9606.ENSP00000075120,9606.ENSP00000207549,9606.ENSP00000250092,9606.ENSP00000261623,9606.ENSP00000262262,9606.ENSP00000262629,9606.ENSP00000267205,9606.ENSP00000271450,9606.ENSP00000289902,9606.ENSP00000292432,9606.ENSP00000293373,9606.ENSP00000337816,9606.ENSP00000345672,9606.ENSP00000347197,9606.ENSP00000349252,9606.ENSP00000357123,9606.ENSP00000357981,9606.ENSP00000360871,9606.ENSP00000363117,…	SLC2A3,UNC13D,CD68,CYBA,CD33,TYROBP,RHOF,FCGR2A,FCER1G,HK3,NCKAP1L,MMP25,CTSB,C5AR1,ITGAL,MNDA,CTSS,FCN1,FGR,TNFRSF1B,ITGB2,CRISP3,SIGLEC9,MME,DOCK2,TBC1D10C,FPR2,GMFG,ITGAM,CD53,BIN2
Reactome	HSA-1474244	Extracellular matrix organization	23	300	0.5	0.00058	9606.ENSP00000160262,9606.ENSP00000218388,9606.ENSP00000244728,9606.ENSP00000257359,9606.ENSP00000260356,9606.ENSP00000271971,9606.ENSP00000283249,9606.ENSP00000294728,9606.ENSP00000304408,9606.ENSP00000311905,9606.ENSP00000337816,9606.ENSP00000345672,9606.ENSP00000349252,9606.ENSP00000357981,9606.ENSP00000364979,9606.ENSP00000373783,9606.ENSP00000378517,9606.ENSP00000380227,9606.ENSP00000380948,…	ICAM3,TIMP1,COL21A1,ADAMTS8,THBS1,CAPN9,ITGB6,VCAM1,COL3A1,LTBP4,MMP25,CTSB,ITGAL,CTSS,COL4A1,LOXL2,SPP1,ITGA4,ITGB2,COL25A1,COL28A1,ADAMTS9,ITGAM
Reactome	HSA-877300	Interferon gamma signaling	12	90	0.74	0.00094	9606.ENSP00000229135,9606.ENSP00000294728,9606.ENSP00000353099,9606.ENSP00000359488,9606.ENSP00000359504,9606.ENSP00000364076,9606.ENSP00000364080,9606.ENSP00000364114,9606.ENSP00000369299,9606.ENSP00000378786,9606.ENSP00000393566,9606.ENSP00000408146	IFNG,VCAM1,HLA-DRB1,GBP5,GBP1,HLA-DQA2,HLA-DQB1,HLA-DRB5,TRIM22,HLA-DRA,HLA-DPA1,HLA-DPB1
Reactome	HSA-114604	GPVI-mediated activation cascade	8	35	0.97	0.0011	9606.ENSP00000046794,9606.ENSP00000249071,9606.ENSP00000289902,9606.ENSP00000294489,9606.ENSP00000419260,9606.ENSP00000428924,9606.ENSP00000472929,9606.ENSP00000477713	LCP2,RAC2,FCER1G,PDPN,PIK3CG,LYN,VAV1,LCK
Reactome	HSA-202403	TCR signaling	13	114	0.67	0.0016	9606.ENSP00000011653,9606.ENSP00000046794,9606.ENSP00000264972,9606.ENSP00000351314,9606.ENSP00000353099,9606.ENSP00000354782,9606.ENSP00000364076,9606.ENSP00000364080,9606.ENSP00000364114,9606.ENSP00000378786,9606.ENSP00000393566,9606.ENSP00000408146,9606.ENSP00000477713	CD4,LCP2,ZAP70,PSMB10,HLA-DRB1,CD247,HLA-DQA2,HLA-DQB1,HLA-DRB5,HLA-DRA,HLA-DPA1,HLA-DPB1,LCK
Reactome	HSA-449147	Signaling by Interleukins	28	453	0.41	0.0018	9606.ENSP00000011653,9606.ENSP00000216117,9606.ENSP00000216223,9606.ENSP00000218388,9606.ENSP00000227752,9606.ENSP00000229135,9606.ENSP00000264072,9606.ENSP00000264870,9606.ENSP00000286639,9606.ENSP00000292301,9606.ENSP00000294728,9606.ENSP00000296871,9606.ENSP00000312002,9606.ENSP00000351255,9606.ENSP00000351314,9606.ENSP00000362195,9606.ENSP00000365435,9606.ENSP00000366563,9606.ENSP00000368632,…	CD4,HMOX1,IL2RB,TIMP1,IL10RA,IFNG,FCER2,F13A1,BATF,CCR2,VCAM1,CSF2,HAVCR2,STAT4,PSMB10,CSF3R,TNFRSF1B,PIK3CD,GATA3,ITGB2,LCP1,CSF2RB,TNF,LYN,IL32,VAV1,LCK,ITGAM
Reactome	HSA-202733	Cell surface interactions at the vascular wall	14	139	0.62	0.0023	9606.ENSP00000009530,9606.ENSP00000289902,9606.ENSP00000305529,9606.ENSP00000312367,9606.ENSP00000349252,9606.ENSP00000357012,9606.ENSP00000380227,9606.ENSP00000380948,9606.ENSP00000428924,9606.ENSP00000463978,9606.ENSP00000477713,9606.ENSP00000484431,9606.ENSP00000496959,9606.ENSP00000498852	CD74,FCER1G,SIRPG,CD84,ITGAL,CD244,ITGA4,ITGB2,LYN,SLC16A3,LCK,CD48,ITGAM,SPN
Reactome	HSA-216083	Integrin cell surface interactions	11	85	0.73	0.0023	9606.ENSP00000160262,9606.ENSP00000260356,9606.ENSP00000283249,9606.ENSP00000294728,9606.ENSP00000304408,9606.ENSP00000349252,9606.ENSP00000364979,9606.ENSP00000378517,9606.ENSP00000380227,9606.ENSP00000380948,9606.ENSP00000496959	ICAM3,THBS1,ITGB6,VCAM1,COL3A1,ITGAL,COL4A1,SPP1,ITGA4,ITGB2,ITGAM
Reactome	HSA-2132295	MHC class II antigen presentation	13	122	0.64	0.0024	9606.ENSP00000009530,9606.ENSP00000229829,9606.ENSP00000345672,9606.ENSP00000353099,9606.ENSP00000357981,9606.ENSP00000364076,9606.ENSP00000364080,9606.ENSP00000364114,9606.ENSP00000378786,9606.ENSP00000393566,9606.ENSP00000398890,9606.ENSP00000408146,9606.ENSP00000496848	CD74,HLA-DOA,CTSB,HLA-DRB1,CTSS,HLA-DQA2,HLA-DQB1,HLA-DRB5,HLA-DRA,HLA-DPA1,HLA-DMB,HLA-DPB1,HLA-DOB
Reactome	HSA-202424	Downstream TCR signaling	11	92	0.69	0.0038	9606.ENSP00000011653,9606.ENSP00000351314,9606.ENSP00000353099,9606.ENSP00000354782,9606.ENSP00000364076,9606.ENSP00000364080,9606.ENSP00000364114,9606.ENSP00000378786,9606.ENSP00000393566,9606.ENSP00000408146,9606.ENSP00000477713	CD4,PSMB10,HLA-DRB1,CD247,HLA-DQA2,HLA-DQB1,HLA-DRB5,HLA-DRA,HLA-DPA1,HLA-DPB1,LCK
Reactome	HSA-388396	GPCR downstream signalling	32	624	0.32	0.0106	9606.ENSP00000246115,9606.ENSP00000254079,9606.ENSP00000282096,9606.ENSP00000282356,9606.ENSP00000286063,9606.ENSP00000286355,9606.ENSP00000292301,9606.ENSP00000298440,9606.ENSP00000306662,9606.ENSP00000320376,9606.ENSP00000326432,9606.ENSP00000328818,9606.ENSP00000336914,9606.ENSP00000347197,9606.ENSP00000348828,9606.ENSP00000356430,9606.ENSP00000356792,9606.ENSP00000356793,9606.ENSP00000361009,…	S1PR4,PPP1R1B,PDE3B,CAMK4,PDE11A,ADCY8,CCR2,OXGR1,ADRA1B,P2RY13,CCR8,GPR132,FGD3,C5AR1,ARHGEF26,RGS18,XCL1,XCL2,PREX1,TACR2,GPSM3,ADRA1A,RGS19,PDE1C,PTH1R,ARRB2,PIK3CG,FPR2,VAV1,P2RY6,GPR55,GPR68
Reactome	HSA-9658195	Leishmania infection	14	165	0.54	0.0106	9606.ENSP00000216117,9606.ENSP00000219596,9606.ENSP00000261623,9606.ENSP00000271450,9606.ENSP00000286355,9606.ENSP00000293373,9606.ENSP00000352071,9606.ENSP00000354782,9606.ENSP00000363117,9606.ENSP00000389631,9606.ENSP00000428924,9606.ENSP00000452746,9606.ENSP00000472929,9606.ENSP00000479719	HMOX1,MEFV,CYBA,FCGR2A,ADCY8,NCKAP1L,CD163,CD247,FGR,ARPC1B,LYN,PSTPIP1,VAV1,CYFIP2
Reactome	HSA-162582	Signal Transduction	91	2540	0.17	0.0114	9606.ENSP00000216223,9606.ENSP00000234396,9606.ENSP00000244537,9606.ENSP00000246115,9606.ENSP00000249071,9606.ENSP00000249750,9606.ENSP00000250448,9606.ENSP00000254079,9606.ENSP00000254260,9606.ENSP00000260356,9606.ENSP00000261623,9606.ENSP00000263464,9606.ENSP00000264072,9606.ENSP00000264972,9606.ENSP00000267205,9606.ENSP00000281453,9606.ENSP00000282096,9606.ENSP00000282356,9606.ENSP00000283249,…	IL2RB,ATP6V1B1,H4C6,S1PR4,RAC2,ALDH1A2,FOXA1,PPP1R1B,RHPN2,THBS1,CYBA,BIRC3,FCER2,ZAP70,RHOF,CENPU,PDE3B,CAMK4,ITGB6,PDE11A,ADCY8,CCR2,NCKAP1L,ARHGAP15,INHBB,CSF2,OXGR1,CKB,COL3A1,ADRA1B,LTBP4,BASP1,P2RY13,FZD2,CCR8,GPR132,IKZF1,FGD3,PIK3AP1,TCF7,SYDE2,WNT7B,RASAL3,APOD,C5AR1,ARHGEF26,PSMB10,NTRK3,TAGAP,RGS18,XCL1,XCL2,ARHGAP4,PREX1,TACR2,TRAF1,STARD8,GPSM3,COL4A1,PIK3CD,GATA3,ADRA1A,RHOH,FGF9,FA…
Reactome	HSA-6785807	Interleukin-4 and Interleukin-13 signaling	11	107	0.63	0.0114	9606.ENSP00000216117,9606.ENSP00000218388,9606.ENSP00000264072,9606.ENSP00000264870,9606.ENSP00000286639,9606.ENSP00000294728,9606.ENSP00000365435,9606.ENSP00000368632,9606.ENSP00000380948,9606.ENSP00000398698,9606.ENSP00000496959	HMOX1,TIMP1,FCER2,F13A1,BATF,VCAM1,TNFRSF1B,GATA3,ITGB2,TNF,ITGAM
Reactome	HSA-5621480	Dectin-2 family	6	28	0.95	0.0120	9606.ENSP00000229332,9606.ENSP00000289902,9606.ENSP00000311364,9606.ENSP00000407422,9606.ENSP00000428924,9606.ENSP00000431983	CLEC4A,FCER1G,MUCL1,MUC7,LYN,MUC15
Reactome	HSA-109582	Hemostasis	31	607	0.32	0.0122	9606.ENSP00000009530,9606.ENSP00000046794,9606.ENSP00000218388,9606.ENSP00000249071,9606.ENSP00000260356,9606.ENSP00000264870,9606.ENSP00000266085,9606.ENSP00000279227,9606.ENSP00000286063,9606.ENSP00000289902,9606.ENSP00000294489,9606.ENSP00000305529,9606.ENSP00000311300,9606.ENSP00000312367,9606.ENSP00000349252,9606.ENSP00000357012,9606.ENSP00000363117,9606.ENSP00000368632,9606.ENSP00000380227,…	CD74,LCP2,TIMP1,RAC2,THBS1,F13A1,TIMP3,FERMT3,PDE11A,FCER1G,PDPN,SIRPG,CTSW,CD84,ITGAL,CD244,FGR,GATA3,ITGA4,ITGB2,ARRB2,KIF21B,PIK3CG,LYN,DOCK2,SLC16A3,VAV1,LCK,CD48,ITGAM,SPN
Reactome	HSA-372790	Signaling by GPCR	34	697	0.3	0.0130	9606.ENSP00000246115,9606.ENSP00000254079,9606.ENSP00000282096,9606.ENSP00000282356,9606.ENSP00000286063,9606.ENSP00000286355,9606.ENSP00000292301,9606.ENSP00000298440,9606.ENSP00000306662,9606.ENSP00000320376,9606.ENSP00000323901,9606.ENSP00000326432,9606.ENSP00000328818,9606.ENSP00000336914,9606.ENSP00000341032,9606.ENSP00000347197,9606.ENSP00000348828,9606.ENSP00000356430,9606.ENSP00000356792,…	S1PR4,PPP1R1B,PDE3B,CAMK4,PDE11A,ADCY8,CCR2,OXGR1,ADRA1B,P2RY13,FZD2,CCR8,GPR132,FGD3,WNT7B,C5AR1,ARHGEF26,RGS18,XCL1,XCL2,PREX1,TACR2,GPSM3,ADRA1A,RGS19,PDE1C,PTH1R,ARRB2,PIK3CG,FPR2,VAV1,P2RY6,GPR55,GPR68
Reactome	HSA-9012999	RHO GTPase cycle	25	449	0.36	0.0146	9606.ENSP00000249071,9606.ENSP00000254260,9606.ENSP00000261623,9606.ENSP00000264972,9606.ENSP00000267205,9606.ENSP00000293373,9606.ENSP00000295095,9606.ENSP00000299198,9606.ENSP00000319281,9606.ENSP00000336914,9606.ENSP00000340594,9606.ENSP00000348828,9606.ENSP00000356033,9606.ENSP00000359045,9606.ENSP00000361009,9606.ENSP00000363727,9606.ENSP00000371219,9606.ENSP00000373808,9606.ENSP00000386741,…	RAC2,RHPN2,CYBA,ZAP70,RHOF,NCKAP1L,ARHGAP15,CKB,BASP1,FGD3,SYDE2,ARHGEF26,TAGAP,ARHGAP4,PREX1,STARD8,RHOH,FAM169A,CHN1,ARHGAP25,DOCK2,IL32,VAV1,LCK,CYFIP2
Reactome	HSA-451927	Interleukin-2 family signaling	7	44	0.82	0.0148	9606.ENSP00000216223,9606.ENSP00000296871,9606.ENSP00000312002,9606.ENSP00000351255,9606.ENSP00000366563,9606.ENSP00000384053,9606.ENSP00000477713	IL2RB,CSF2,HAVCR2,STAT4,PIK3CD,CSF2RB,LCK
Reactome	HSA-6783783	Interleukin-10 signaling	7	45	0.81	0.0162	9606.ENSP00000218388,9606.ENSP00000227752,9606.ENSP00000264072,9606.ENSP00000292301,9606.ENSP00000296871,9606.ENSP00000365435,9606.ENSP00000398698	TIMP1,IL10RA,FCER2,CCR2,CSF2,TNFRSF1B,TNF
Reactome	HSA-189200	Cellular hexose transport	5	21	0.99	0.0235	9606.ENSP00000075120,9606.ENSP00000236495,9606.ENSP00000275230,9606.ENSP00000320935,9606.ENSP00000360966	SLC2A3,SLC5A9,SLC2A12,SLC2A4,SLC2A6
Reactome	HSA-2029480	Fcgamma receptor (FCGR) dependent phagocytosis	9	89	0.62	0.0379	9606.ENSP00000271450,9606.ENSP00000293373,9606.ENSP00000354782,9606.ENSP00000363117,9606.ENSP00000389631,9606.ENSP00000428924,9606.ENSP00000438677,9606.ENSP00000472929,9606.ENSP00000479719	FCGR2A,NCKAP1L,CD247,FGR,ARPC1B,LYN,PLD4,VAV1,CYFIP2
Reactome	HSA-913531	Interferon Signaling	14	199	0.46	0.0404	9606.ENSP00000229135,9606.ENSP00000294728,9606.ENSP00000330825,9606.ENSP00000353099,9606.ENSP00000359488,9606.ENSP00000359504,9606.ENSP00000360876,9606.ENSP00000364076,9606.ENSP00000364080,9606.ENSP00000364114,9606.ENSP00000369299,9606.ENSP00000378786,9606.ENSP00000393566,9606.ENSP00000408146	IFNG,VCAM1,IFITM1,HLA-DRB1,GBP5,GBP1,IFIT3,HLA-DQA2,HLA-DQB1,HLA-DRB5,TRIM22,HLA-DRA,HLA-DPA1,HLA-DPB1
WikiPathways	WP3937	Microglia pathogen phagocytosis pathway	14	40	1.16	1.55e-08	9606.ENSP00000249071,9606.ENSP00000261623,9606.ENSP00000262629,9606.ENSP00000289902,9606.ENSP00000293373,9606.ENSP00000323328,9606.ENSP00000363773,9606.ENSP00000366563,9606.ENSP00000380948,9606.ENSP00000389631,9606.ENSP00000419260,9606.ENSP00000428924,9606.ENSP00000472929,9606.ENSP00000496959	RAC2,CYBA,TYROBP,FCER1G,NCKAP1L,SIGLEC7,C1QA,PIK3CD,ITGB2,ARPC1B,PIK3CG,LYN,VAV1,ITGAM
WikiPathways	WP3945	TYROBP causal network in microglia	14	59	0.99	5.84e-07	9606.ENSP00000011653,9606.ENSP00000227752,9606.ENSP00000262629,9606.ENSP00000293373,9606.ENSP00000302046,9606.ENSP00000312367,9606.ENSP00000320176,9606.ENSP00000325708,9606.ENSP00000365435,9606.ENSP00000378517,9606.ENSP00000380948,9606.ENSP00000483246,9606.ENSP00000496959,9606.ENSP00000498807	CD4,IL10RA,TYROBP,NCKAP1L,RNASE6,CD84,HCLS1,CD37,TNFRSF1B,SPP1,ITGB2,TMEM106A,ITGAM,BIN2
WikiPathways	WP2328	Allograft rejection	16	88	0.87	7.81e-07	9606.ENSP00000229135,9606.ENSP00000229829,9606.ENSP00000339398,9606.ENSP00000353099,9606.ENSP00000363773,9606.ENSP00000364076,9606.ENSP00000364080,9606.ENSP00000364114,9606.ENSP00000378786,9606.ENSP00000393566,9606.ENSP00000398568,9606.ENSP00000398698,9606.ENSP00000398890,9606.ENSP00000408146,9606.ENSP00000415941,9606.ENSP00000496848	IFNG,HLA-DOA,HLA-DQA1,HLA-DRB1,C1QA,HLA-DQA2,HLA-DQB1,HLA-DRB5,HLA-DRA,HLA-DPA1,PRF1,TNF,HLA-DMB,HLA-DPB1,C4B,HLA-DOB
WikiPathways	WP4884	Pathogenesis of SARS-CoV-2 mediated by nsp9-nsp10 complex	9	21	1.25	3.91e-06	9606.ENSP00000011653,9606.ENSP00000264972,9606.ENSP00000331172,9606.ENSP00000337816,9606.ENSP00000353099,9606.ENSP00000354782,9606.ENSP00000364114,9606.ENSP00000378786,9606.ENSP00000477713	CD4,ZAP70,CD8B,MMP25,HLA-DRB1,CD247,HLA-DRB5,HLA-DRA,LCK
WikiPathways	WP4217	Ebola virus infection in host	16	129	0.71	5.61e-05	9606.ENSP00000160262,9606.ENSP00000229829,9606.ENSP00000312002,9606.ENSP00000339398,9606.ENSP00000345672,9606.ENSP00000353099,9606.ENSP00000364076,9606.ENSP00000364080,9606.ENSP00000364114,9606.ENSP00000366563,9606.ENSP00000378786,9606.ENSP00000380227,9606.ENSP00000393566,9606.ENSP00000398890,9606.ENSP00000408146,9606.ENSP00000496848	ICAM3,HLA-DOA,HAVCR2,HLA-DQA1,CTSB,HLA-DRB1,HLA-DQA2,HLA-DQB1,HLA-DRB5,PIK3CD,HLA-DRA,ITGA4,HLA-DPA1,HLA-DMB,HLA-DPB1,HLA-DOB
WikiPathways	WP5092	Interactions of natural killer cells in pancreatic cancer	7	27	1.03	0.0016	9606.ENSP00000229135,9606.ENSP00000252229,9606.ENSP00000283285,9606.ENSP00000296871,9606.ENSP00000398568,9606.ENSP00000398698,9606.ENSP00000419085	IFNG,MICB,CD96,CSF2,PRF1,TNF,TIGIT
WikiPathways	WP5115	Network map of SARS-CoV-2 signaling pathway	18	218	0.53	0.0016	9606.ENSP00000011653,9606.ENSP00000229135,9606.ENSP00000264972,9606.ENSP00000282356,9606.ENSP00000330825,9606.ENSP00000331172,9606.ENSP00000337816,9606.ENSP00000338171,9606.ENSP00000345179,9606.ENSP00000345672,9606.ENSP00000352071,9606.ENSP00000353099,9606.ENSP00000354782,9606.ENSP00000359787,9606.ENSP00000364114,9606.ENSP00000378786,9606.ENSP00000398698,9606.ENSP00000477713	CD4,IFNG,ZAP70,CAMK4,IFITM1,CD8B,MMP25,SKAP1,APOD,CTSB,CD163,HLA-DRB1,CD247,IFI44L,HLA-DRB5,HLA-DRA,TNF,LCK
WikiPathways	WP453	Inflammatory response pathway	7	30	0.98	0.0022	9606.ENSP00000216223,9606.ENSP00000229135,9606.ENSP00000260356,9606.ENSP00000264972,9606.ENSP00000304408,9606.ENSP00000365435,9606.ENSP00000477713	IL2RB,IFNG,THBS1,ZAP70,COL3A1,TNFRSF1B,LCK
WikiPathways	WP5098	T-cell activation SARS-CoV-2	11	88	0.71	0.0022	9606.ENSP00000011653,9606.ENSP00000046794,9606.ENSP00000229135,9606.ENSP00000264972,9606.ENSP00000351255,9606.ENSP00000353099,9606.ENSP00000354782,9606.ENSP00000366563,9606.ENSP00000378786,9606.ENSP00000398698,9606.ENSP00000477713	CD4,LCP2,IFNG,ZAP70,STAT4,HLA-DRB1,CD247,PIK3CD,HLA-DRA,TNF,LCK
WikiPathways	WP4585	Cancer immunotherapy by PD-1 blockade	6	23	1.03	0.0040	9606.ENSP00000229135,9606.ENSP00000264972,9606.ENSP00000286639,9606.ENSP00000331172,9606.ENSP00000353099,9606.ENSP00000477713	IFNG,ZAP70,BATF,CD8B,HLA-DRB1,LCK
WikiPathways	WP2849	Hematopoietic stem cell differentiation	8	54	0.79	0.0065	9606.ENSP00000227163,9606.ENSP00000293373,9606.ENSP00000296871,9606.ENSP00000310036,9606.ENSP00000331614,9606.ENSP00000355991,9606.ENSP00000371219,9606.ENSP00000472929	SPI1,NCKAP1L,CSF2,CD34,IKZF1,TRAF3IP3,RHOH,VAV1
WikiPathways	WP3929	Chemokine signaling pathway	14	165	0.54	0.0065	9606.ENSP00000249071,9606.ENSP00000286355,9606.ENSP00000292301,9606.ENSP00000326432,9606.ENSP00000356792,9606.ENSP00000361009,9606.ENSP00000363117,9606.ENSP00000366563,9606.ENSP00000400533,9606.ENSP00000403701,9606.ENSP00000419260,9606.ENSP00000428924,9606.ENSP00000429283,9606.ENSP00000472929	RAC2,ADCY8,CCR2,CCR8,XCL1,PREX1,FGR,PIK3CD,CCL24,ARRB2,PIK3CG,LYN,DOCK2,VAV1
WikiPathways	WP530	Cytokines and inflammatory response	6	26	0.98	0.0065	9606.ENSP00000011653,9606.ENSP00000229135,9606.ENSP00000296871,9606.ENSP00000353099,9606.ENSP00000378786,9606.ENSP00000398698	CD4,IFNG,CSF2,HLA-DRB1,HLA-DRA,TNF
WikiPathways	WP4493	Cells and molecules involved in local acute inflammatory response	5	17	1.08	0.0073	9606.ENSP00000294728,9606.ENSP00000349252,9606.ENSP00000380227,9606.ENSP00000380948,9606.ENSP00000398698	VCAM1,ITGAL,ITGA4,ITGB2,TNF
WikiPathways	WP69	T-cell receptor signaling pathway	10	90	0.66	0.0073	9606.ENSP00000011653,9606.ENSP00000046794,9606.ENSP00000264972,9606.ENSP00000338171,9606.ENSP00000354782,9606.ENSP00000368632,9606.ENSP00000452746,9606.ENSP00000465039,9606.ENSP00000472929,9606.ENSP00000477713	CD4,LCP2,ZAP70,SKAP1,CD247,GATA3,PSTPIP1,MAP4K1,VAV1,LCK
WikiPathways	WP4146	Macrophage markers	4	9	1.26	0.0092	9606.ENSP00000009530,9606.ENSP00000249071,9606.ENSP00000250092,9606.ENSP00000352071	CD74,RAC2,CD68,CD163
WikiPathways	WP23	B cell receptor signaling pathway	10	97	0.63	0.0105	9606.ENSP00000249071,9606.ENSP00000320176,9606.ENSP00000339826,9606.ENSP00000381492,9606.ENSP00000383234,9606.ENSP00000419260,9606.ENSP00000428924,9606.ENSP00000465039,9606.ENSP00000472929,9606.ENSP00000477713	RAC2,HCLS1,PIK3AP1,LAT2,MAPK4,PIK3CG,LYN,MAP4K1,VAV1,LCK
WikiPathways	WP3932	Focal adhesion: PI3K-Akt-mTOR-signaling pathway	18	301	0.39	0.0277	9606.ENSP00000075120,9606.ENSP00000216223,9606.ENSP00000250448,9606.ENSP00000260356,9606.ENSP00000264867,9606.ENSP00000283249,9606.ENSP00000304408,9606.ENSP00000320935,9606.ENSP00000349252,9606.ENSP00000362195,9606.ENSP00000364979,9606.ENSP00000366563,9606.ENSP00000371790,9606.ENSP00000378517,9606.ENSP00000380227,9606.ENSP00000380948,9606.ENSP00000419260,9606.ENSP00000482954	SLC2A3,IL2RB,FOXA1,THBS1,PPARGC1A,ITGB6,COL3A1,SLC2A4,ITGAL,CSF3R,COL4A1,PIK3CD,FGF9,SPP1,ITGA4,ITGB2,PIK3CG,PRLR
WikiPathways	WP3941	Oxidative damage response	6	39	0.8	0.0277	9606.ENSP00000347197,9606.ENSP00000362994,9606.ENSP00000363773,9606.ENSP00000365435,9606.ENSP00000398698,9606.ENSP00000415941	C5AR1,TRAF1,C1QA,TNFRSF1B,TNF,C4B
WikiPathways	WP2877	Vitamin D receptor pathway	13	183	0.47	0.0326	9606.ENSP00000266085,9606.ENSP00000297350,9606.ENSP00000306662,9606.ENSP00000320935,9606.ENSP00000333919,9606.ENSP00000339398,9606.ENSP00000340983,9606.ENSP00000353099,9606.ENSP00000355760,9606.ENSP00000364076,9606.ENSP00000378488,9606.ENSP00000378517,9606.ENSP00000496959	TIMP3,TNFRSF11B,ADRA1B,SLC2A4,BTLA,HLA-DQA1,LRRC25,HLA-DRB1,DACT2,HLA-DQA2,CYP1A1,SPP1,ITGAM
WikiPathways	WP3678	Amplification and expansion of oncogenic pathways as metastatic traits	4	16	1.01	0.0415	9606.ENSP00000264192,9606.ENSP00000294728,9606.ENSP00000340347,9606.ENSP00000419260	CYTIP,VCAM1,TCF7,PIK3CG
WikiPathways	WP3863	T-cell antigen receptor (TCR) pathway during Staphylococcus aureus infection	7	62	0.67	0.0415	9606.ENSP00000011653,9606.ENSP00000046794,9606.ENSP00000229135,9606.ENSP00000264972,9606.ENSP00000296871,9606.ENSP00000398698,9606.ENSP00000477713	CD4,LCP2,IFNG,ZAP70,CSF2,TNF,LCK
WikiPathways	WP5072	Modulators of TCR signaling and T cell activation	7	61	0.67	0.0415	9606.ENSP00000046794,9606.ENSP00000264972,9606.ENSP00000354782,9606.ENSP00000371219,9606.ENSP00000465039,9606.ENSP00000472929,9606.ENSP00000477713	LCP2,ZAP70,CD247,RHOH,MAP4K1,VAV1,LCK
Monarch	EFO:0004308	Leukocyte count	96	2057	0.28	7.72e-06	9606.ENSP00000046794,9606.ENSP00000158762,9606.ENSP00000216223,9606.ENSP00000216471,9606.ENSP00000221804,9606.ENSP00000223795,9606.ENSP00000241337,9606.ENSP00000246115,9606.ENSP00000247815,9606.ENSP00000249071,9606.ENSP00000249750,9606.ENSP00000260126,9606.ENSP00000262262,9606.ENSP00000262461,9606.ENSP00000263285,9606.ENSP00000265843,9606.ENSP00000267205,9606.ENSP00000271450,9606.ENSP00000279227,…	LCP2,ACAP1,IL2RB,SAMD15,CLC,TNFSF8,GSTM2,S1PR4,HELB,RAC2,ALDH1A2,SLCO5A1,CD33,SLC12A2,LY9,EXPH5,RHOF,FCGR2A,FERMT3,KCNE4,CAMK4,SEMA3D,FCER1G,CCR2,VCAM1,ARHGAP15,SLC9A4,CSF2,TNFRSF11B,CD200R1,LTBP4,SCD5,FUT7,P2RY13,IKZF1,BTLA,SKAP1,HLA-DQA1,PIK3AP1,TCF7,SIGLEC1,RASAL3,CTSB,ACSL5,ITGAL,STAT4,FCGR2B,HLA-DRB1,SLFN12L,CD247,TGM2,TRAF3IP3,TAGAP,RCSD1,CD244,CTSS,SCML4,AFF2,PREX1,CSF3R,TRAF1,SPDEF,HLA-DQ…
Monarch	EFO:0000684	Respiratory system disease	22	199	0.66	9.63e-05	9606.ENSP00000207549,9606.ENSP00000249750,9606.ENSP00000252229,9606.ENSP00000282356,9606.ENSP00000289902,9606.ENSP00000295095,9606.ENSP00000295269,9606.ENSP00000331376,9606.ENSP00000339398,9606.ENSP00000345667,9606.ENSP00000351255,9606.ENSP00000353099,9606.ENSP00000354782,9606.ENSP00000362994,9606.ENSP00000364076,9606.ENSP00000364080,9606.ENSP00000368632,9606.ENSP00000374135,9606.ENSP00000394751,…	UNC13D,ALDH1A2,MICB,CAMK4,FCER1G,ARHGAP15,SLC9A4,SERHL2,HLA-DQA1,ILDR1,STAT4,HLA-DRB1,CD247,TRAF1,HLA-DQA2,HLA-DQB1,GATA3,LRP1B,IPCEF1,TESPA1,RFX8,AOAH
Monarch	EFO:0004586	Complete blood cell count	110	2849	0.2	0.0017	9606.ENSP00000046794,9606.ENSP00000158762,9606.ENSP00000216223,9606.ENSP00000216471,9606.ENSP00000221804,9606.ENSP00000223795,9606.ENSP00000229829,9606.ENSP00000241337,9606.ENSP00000245960,9606.ENSP00000246115,9606.ENSP00000247815,9606.ENSP00000249071,9606.ENSP00000249750,9606.ENSP00000252229,9606.ENSP00000254079,9606.ENSP00000260126,9606.ENSP00000262262,9606.ENSP00000262461,9606.ENSP00000263285,…	LCP2,ACAP1,IL2RB,SAMD15,CLC,TNFSF8,HLA-DOA,GSTM2,CDC25B,S1PR4,HELB,RAC2,ALDH1A2,MICB,PPP1R1B,SLCO5A1,CD33,SLC12A2,LY9,PPARGC1A,EXPH5,RHOF,FCGR2A,FERMT3,CGNL1,KCNE4,CAMK4,ITGB6,SEMA3D,FCER1G,CCR2,VCAM1,ARHGAP15,SLC9A4,CSF2,TNFRSF11B,CD200R1,LTBP4,SCD5,FUT7,P2RY13,TMC8,IKZF1,BTLA,SKAP1,HLA-DQA1,PIK3AP1,TCF7,WNT7B,SIGLEC1,RASAL3,CTSB,ACSL5,ITGAL,STAT4,FCGR2B,HLA-DRB1,CASS4,SLFN12L,CD247,TGM2,TRAF3IP…
Monarch	EFO:0007987	Granulocyte count	62	1288	0.3	0.0017	9606.ENSP00000046794,9606.ENSP00000158762,9606.ENSP00000216223,9606.ENSP00000216471,9606.ENSP00000221804,9606.ENSP00000223795,9606.ENSP00000246115,9606.ENSP00000247815,9606.ENSP00000249750,9606.ENSP00000260126,9606.ENSP00000262262,9606.ENSP00000262461,9606.ENSP00000267205,9606.ENSP00000271450,9606.ENSP00000281830,9606.ENSP00000289902,9606.ENSP00000295095,9606.ENSP00000295269,9606.ENSP00000296871,…	LCP2,ACAP1,IL2RB,SAMD15,CLC,TNFSF8,S1PR4,HELB,ALDH1A2,SLCO5A1,CD33,SLC12A2,RHOF,FCGR2A,KCNE4,FCER1G,ARHGAP15,SLC9A4,CSF2,TNFRSF11B,CD200R1,LTBP4,SCD5,IKZF1,BTLA,HLA-DQA1,TCF7,CTSB,ACSL5,ITGAL,STAT4,HLA-DRB1,SLFN12L,CD247,TAGAP,RCSD1,CD244,SCML4,AFF2,PREX1,CSF3R,HLA-DQB1,LST1,TNFRSF1B,GATA3,KLRC2,TMEM156,HLA-DRA,ITGA4,KCNJ15,MAPK4,NCOR2,CSF2RB,ZC3H12D,ARHGAP25,TBXAS1,HLA-DPA1,CCL24,HLA-DPB1,PSTPIP…
Monarch	EFO:0007988	Myeloid white cell count	65	1390	0.28	0.0017	9606.ENSP00000046794,9606.ENSP00000158762,9606.ENSP00000216223,9606.ENSP00000216471,9606.ENSP00000221804,9606.ENSP00000223795,9606.ENSP00000246115,9606.ENSP00000247815,9606.ENSP00000249750,9606.ENSP00000260126,9606.ENSP00000262262,9606.ENSP00000262461,9606.ENSP00000267205,9606.ENSP00000271450,9606.ENSP00000281830,9606.ENSP00000289902,9606.ENSP00000295095,9606.ENSP00000295269,9606.ENSP00000296871,…	LCP2,ACAP1,IL2RB,SAMD15,CLC,TNFSF8,S1PR4,HELB,ALDH1A2,SLCO5A1,CD33,SLC12A2,RHOF,FCGR2A,KCNE4,FCER1G,ARHGAP15,SLC9A4,CSF2,TNFRSF11B,CD200R1,LTBP4,SCD5,IKZF1,BTLA,HLA-DQA1,TCF7,CTSB,ACSL5,ITGAL,STAT4,HLA-DRB1,SLFN12L,CD247,TGM2,TAGAP,RCSD1,CD244,SCML4,AFF2,PREX1,CSF3R,TRAF1,HLA-DQB1,LST1,TNFRSF1B,GATA3,KLRC2,TMEM156,HLA-DRA,ITGA4,KCNJ15,MAPK4,NCOR2,CSF2RB,ZC3H12D,ARHGAP25,TBXAS1,HLA-DPA1,CCL24,HLA-…
Monarch	EFO:0009433	Lower respiratory tract disease	17	153	0.66	0.0017	9606.ENSP00000207549,9606.ENSP00000249750,9606.ENSP00000252229,9606.ENSP00000282356,9606.ENSP00000289902,9606.ENSP00000295095,9606.ENSP00000295269,9606.ENSP00000339398,9606.ENSP00000345667,9606.ENSP00000353099,9606.ENSP00000354782,9606.ENSP00000362994,9606.ENSP00000364080,9606.ENSP00000368632,9606.ENSP00000394751,9606.ENSP00000400892,9606.ENSP00000479664	UNC13D,ALDH1A2,MICB,CAMK4,FCER1G,ARHGAP15,SLC9A4,HLA-DQA1,ILDR1,HLA-DRB1,CD247,TRAF1,HLA-DQB1,GATA3,IPCEF1,TESPA1,AOAH
Monarch	EFO:0006843	Infectious disease biomarker	53	1087	0.3	0.0037	9606.ENSP00000246115,9606.ENSP00000249071,9606.ENSP00000249750,9606.ENSP00000252229,9606.ENSP00000262262,9606.ENSP00000263285,9606.ENSP00000265104,9606.ENSP00000265843,9606.ENSP00000273666,9606.ENSP00000281830,9606.ENSP00000282356,9606.ENSP00000284136,9606.ENSP00000294728,9606.ENSP00000295095,9606.ENSP00000305529,9606.ENSP00000306662,9606.ENSP00000316329,9606.ENSP00000318142,9606.ENSP00000331614,…	S1PR4,RAC2,ALDH1A2,MICB,CD33,LY9,DNAH5,EXPH5,STXBP5L,KCNE4,CAMK4,SEMA3D,VCAM1,ARHGAP15,SIRPG,ADRA1B,SCD5,FUT7,IKZF1,HLA-DQA1,PIK3AP1,SIGLEC1,RASAL3,CD247,CD244,CTSS,SCML4,PREX1,CSF3R,TRAF1,HLA-DQB1,HLA-DRB5,GPSM3,COL4A1,GATA3,RHOH,KLRC2,HLA-DRA,ITGA4,ITGB2,LCP1,ARHGAP25,HLA-DPA1,PRF1,ARRB2,UNC5C,HLA-DPB1,NUGGC,CD300LF,GPRIN3,AOAH,ZNF831,HLA-DOB
Monarch	EFO:1002018	Bronchial disease	14	121	0.68	0.0062	9606.ENSP00000207549,9606.ENSP00000252229,9606.ENSP00000282356,9606.ENSP00000289902,9606.ENSP00000295269,9606.ENSP00000339398,9606.ENSP00000345667,9606.ENSP00000353099,9606.ENSP00000354782,9606.ENSP00000362994,9606.ENSP00000364080,9606.ENSP00000368632,9606.ENSP00000394751,9606.ENSP00000400892	UNC13D,MICB,CAMK4,FCER1G,SLC9A4,HLA-DQA1,ILDR1,HLA-DRB1,CD247,TRAF1,HLA-DQB1,GATA3,IPCEF1,TESPA1
Monarch	MONDO:0004979	Asthma	14	121	0.68	0.0062	9606.ENSP00000207549,9606.ENSP00000252229,9606.ENSP00000282356,9606.ENSP00000289902,9606.ENSP00000295269,9606.ENSP00000339398,9606.ENSP00000345667,9606.ENSP00000353099,9606.ENSP00000354782,9606.ENSP00000362994,9606.ENSP00000364080,9606.ENSP00000368632,9606.ENSP00000394751,9606.ENSP00000400892	UNC13D,MICB,CAMK4,FCER1G,SLC9A4,HLA-DQA1,ILDR1,HLA-DRB1,CD247,TRAF1,HLA-DQB1,GATA3,IPCEF1,TESPA1
Monarch	EFO:0004587	Lymphocyte count	38	694	0.35	0.0069	9606.ENSP00000246115,9606.ENSP00000249071,9606.ENSP00000249750,9606.ENSP00000262262,9606.ENSP00000263285,9606.ENSP00000265843,9606.ENSP00000281830,9606.ENSP00000282356,9606.ENSP00000284136,9606.ENSP00000294728,9606.ENSP00000295095,9606.ENSP00000316329,9606.ENSP00000318142,9606.ENSP00000331614,9606.ENSP00000339398,9606.ENSP00000339826,9606.ENSP00000341141,9606.ENSP00000341905,9606.ENSP00000357012,…	S1PR4,RAC2,ALDH1A2,CD33,LY9,EXPH5,KCNE4,CAMK4,SEMA3D,VCAM1,ARHGAP15,SCD5,FUT7,IKZF1,HLA-DQA1,PIK3AP1,SIGLEC1,RASAL3,CD244,CTSS,SCML4,PREX1,CSF3R,TRAF1,HLA-DQB1,HLA-DRB5,COL4A1,GATA3,KLRC2,ITGA4,ITGB2,LCP1,ARHGAP25,PRF1,ARRB2,CD300LF,GPRIN3,ZNF831
Monarch	EFO:0004842	Eosinophil count	39	734	0.34	0.0083	9606.ENSP00000046794,9606.ENSP00000216223,9606.ENSP00000216471,9606.ENSP00000221804,9606.ENSP00000223795,9606.ENSP00000246115,9606.ENSP00000249750,9606.ENSP00000262461,9606.ENSP00000267205,9606.ENSP00000289902,9606.ENSP00000295095,9606.ENSP00000295269,9606.ENSP00000296871,9606.ENSP00000297350,9606.ENSP00000311035,9606.ENSP00000311905,9606.ENSP00000316329,9606.ENSP00000331614,9606.ENSP00000333919,…	LCP2,IL2RB,SAMD15,CLC,TNFSF8,S1PR4,ALDH1A2,SLC12A2,RHOF,FCER1G,ARHGAP15,SLC9A4,CSF2,TNFRSF11B,CD200R1,LTBP4,SCD5,IKZF1,BTLA,TCF7,STAT4,HLA-DRB1,SLFN12L,CD247,CSF3R,HLA-DQB1,TNFRSF1B,GATA3,TMEM156,HLA-DRA,MAPK4,NCOR2,CSF2RB,ZC3H12D,TBXAS1,HLA-DPA1,CCL24,HLA-DPB1,CD300LF
Monarch	HP:0002733	Abnormal lymph node morphology	15	147	0.62	0.0083	9606.ENSP00000207549,9606.ENSP00000216223,9606.ENSP00000219596,9606.ENSP00000249071,9606.ENSP00000261623,9606.ENSP00000264972,9606.ENSP00000266557,9606.ENSP00000279227,9606.ENSP00000293373,9606.ENSP00000365435,9606.ENSP00000366563,9606.ENSP00000384018,9606.ENSP00000389631,9606.ENSP00000398568,9606.ENSP00000452746	UNC13D,IL2RB,MEFV,RAC2,CYBA,ZAP70,CD27,FERMT3,NCKAP1L,TNFRSF1B,PIK3CD,NCOR2,ARPC1B,PRF1,PSTPIP1
Monarch	HP:0002716	Lymphadenopathy	14	136	0.63	0.0129	9606.ENSP00000207549,9606.ENSP00000216223,9606.ENSP00000219596,9606.ENSP00000249071,9606.ENSP00000261623,9606.ENSP00000264972,9606.ENSP00000266557,9606.ENSP00000293373,9606.ENSP00000365435,9606.ENSP00000366563,9606.ENSP00000384018,9606.ENSP00000389631,9606.ENSP00000398568,9606.ENSP00000452746	UNC13D,IL2RB,MEFV,RAC2,CYBA,ZAP70,CD27,NCKAP1L,TNFRSF1B,PIK3CD,NCOR2,ARPC1B,PRF1,PSTPIP1
Monarch	EFO:0004556	Antibody measurement	22	330	0.44	0.0333	9606.ENSP00000250092,9606.ENSP00000264870,9606.ENSP00000271450,9606.ENSP00000305529,9606.ENSP00000331614,9606.ENSP00000339398,9606.ENSP00000339826,9606.ENSP00000351497,9606.ENSP00000353099,9606.ENSP00000362479,9606.ENSP00000364080,9606.ENSP00000371327,9606.ENSP00000374135,9606.ENSP00000379496,9606.ENSP00000385019,9606.ENSP00000386711,9606.ENSP00000391490,9606.ENSP00000393566,9606.ENSP00000408146,…	CD68,F13A1,FCGR2A,SIRPG,IKZF1,HLA-DQA1,PIK3AP1,FCGR2B,HLA-DRB1,CSMD2,HLA-DQB1,KLRC2,LRP1B,PDE1C,CACNA1I,JAKMIP1,AGR2,HLA-DPA1,HLA-DPB1,DOCK2,CYFIP2,HLA-DOB
Monarch	HP:0001433	Hepatosplenomegaly	13	136	0.6	0.0459	9606.ENSP00000207549,9606.ENSP00000216117,9606.ENSP00000249071,9606.ENSP00000264972,9606.ENSP00000266557,9606.ENSP00000279227,9606.ENSP00000293373,9606.ENSP00000312002,9606.ENSP00000354357,9606.ENSP00000354782,9606.ENSP00000362195,9606.ENSP00000398568,9606.ENSP00000452746	UNC13D,HMOX1,RAC2,ZAP70,CD27,FERMT3,NCKAP1L,HAVCR2,GSTM3,CD247,CSF3R,PRF1,PSTPIP1
Monarch	HP:0011122	Abnormality of skin physiology	29	524	0.36	0.0467	9606.ENSP00000207549,9606.ENSP00000219596,9606.ENSP00000227752,9606.ENSP00000252229,9606.ENSP00000258443,9606.ENSP00000261623,9606.ENSP00000264972,9606.ENSP00000279227,9606.ENSP00000289902,9606.ENSP00000293373,9606.ENSP00000293599,9606.ENSP00000295095,9606.ENSP00000325561,9606.ENSP00000339398,9606.ENSP00000345672,9606.ENSP00000349238,9606.ENSP00000351314,9606.ENSP00000353099,9606.ENSP00000354782,…	UNC13D,MEFV,IL10RA,MICB,EDAR,CYBA,ZAP70,FERMT3,FCER1G,NCKAP1L,AQP5,ARHGAP15,TMC8,HLA-DQA1,CTSB,CCDC88B,PSMB10,HLA-DRB1,CD247,HLA-DQB1,TNFRSF1B,PIK3CD,GATA3,CSF2RB,PRF1,HLA-DMB,TESPA1,HLA-DPB1,PSTPIP1
DISEASES	DOID:612	Primary immunodeficiency disease	44	470	0.59	8.44e-10	9606.ENSP00000011653,9606.ENSP00000207549,9606.ENSP00000216223,9606.ENSP00000219150,9606.ENSP00000219596,9606.ENSP00000227752,9606.ENSP00000229135,9606.ENSP00000249071,9606.ENSP00000261623,9606.ENSP00000264972,9606.ENSP00000266557,9606.ENSP00000271450,9606.ENSP00000279227,9606.ENSP00000325561,9606.ENSP00000331614,9606.ENSP00000339398,9606.ENSP00000347197,9606.ENSP00000349252,9606.ENSP00000351255,…	CD4,UNC13D,IL2RB,CORO1A,MEFV,IL10RA,IFNG,RAC2,CYBA,ZAP70,CD27,FCGR2A,FERMT3,TMC8,IKZF1,HLA-DQA1,C5AR1,ITGAL,STAT4,FCGR2B,HLA-DRB1,CD247,TGM2,TAGAP,SLAMF6,LGI1,TRAF1,HLA-DQA2,HLA-DQB1,HLA-DRB5,PIK3CD,GATA3,TLR7,HLA-DRA,ITGB2,ARPC1B,HLA-DPA1,TNF,HLA-DMB,LAX1,HLA-DPB1,C4B,DOCK2,ITGAM
DISEASES	DOID:2914	Immune system disease	51	675	0.49	9.53e-09	9606.ENSP00000011653,9606.ENSP00000207549,9606.ENSP00000216223,9606.ENSP00000219150,9606.ENSP00000219596,9606.ENSP00000227752,9606.ENSP00000229135,9606.ENSP00000246115,9606.ENSP00000249071,9606.ENSP00000250092,9606.ENSP00000261623,9606.ENSP00000262262,9606.ENSP00000263464,9606.ENSP00000264972,9606.ENSP00000266557,9606.ENSP00000271450,9606.ENSP00000279227,9606.ENSP00000325561,9606.ENSP00000331614,…	CD4,UNC13D,IL2RB,CORO1A,MEFV,IL10RA,IFNG,S1PR4,RAC2,CD68,CYBA,CD33,BIRC3,ZAP70,CD27,FCGR2A,FERMT3,TMC8,IKZF1,HLA-DQA1,C5AR1,ITGAL,STAT4,FCGR2B,HLA-DRB1,CD247,TGM2,TAGAP,SLAMF6,LGI1,TRAF1,HLA-DQA2,HLA-DQB1,HLA-DRB5,PIK3CD,GATA3,TLR7,HLA-DRA,ITGB2,CD207,ARPC1B,HLA-DPA1,PRF1,TNF,HLA-DMB,LAX1,HLA-DPB1,C4B,MME,DOCK2,ITGAM
DISEASES	DOID:417	Autoimmune disease	28	317	0.56	2.56e-05	9606.ENSP00000011653,9606.ENSP00000216223,9606.ENSP00000219596,9606.ENSP00000227752,9606.ENSP00000229135,9606.ENSP00000271450,9606.ENSP00000331614,9606.ENSP00000339398,9606.ENSP00000351255,9606.ENSP00000351497,9606.ENSP00000353099,9606.ENSP00000354782,9606.ENSP00000355330,9606.ENSP00000356033,9606.ENSP00000360472,9606.ENSP00000362994,9606.ENSP00000364076,9606.ENSP00000364080,9606.ENSP00000364114,…	CD4,IL2RB,MEFV,IL10RA,IFNG,FCGR2A,IKZF1,HLA-DQA1,STAT4,FCGR2B,HLA-DRB1,CD247,TGM2,TAGAP,LGI1,TRAF1,HLA-DQA2,HLA-DQB1,HLA-DRB5,GATA3,HLA-DRA,HLA-DPA1,TNF,HLA-DMB,LAX1,HLA-DPB1,C4B,ITGAM
DISEASES	DOID:0060031	Autoimmune disease of gastrointestinal tract	11	41	1.04	3.40e-05	9606.ENSP00000011653,9606.ENSP00000227752,9606.ENSP00000229135,9606.ENSP00000339398,9606.ENSP00000351255,9606.ENSP00000353099,9606.ENSP00000355330,9606.ENSP00000356033,9606.ENSP00000364076,9606.ENSP00000364080,9606.ENSP00000398698	CD4,IL10RA,IFNG,HLA-DQA1,STAT4,HLA-DRB1,TGM2,TAGAP,HLA-DQA2,HLA-DQB1,TNF
DISEASES	DOID:676	Juvenile rheumatoid arthritis	9	28	1.12	0.00011	9606.ENSP00000216223,9606.ENSP00000339398,9606.ENSP00000351255,9606.ENSP00000353099,9606.ENSP00000354782,9606.ENSP00000362994,9606.ENSP00000364080,9606.ENSP00000398698,9606.ENSP00000408146	IL2RB,HLA-DQA1,STAT4,HLA-DRB1,CD247,TRAF1,HLA-DQB1,TNF,HLA-DPB1
DISEASES	DOID:7148	Rheumatoid arthritis	13	74	0.86	0.00011	9606.ENSP00000216223,9606.ENSP00000271450,9606.ENSP00000339398,9606.ENSP00000351255,9606.ENSP00000351497,9606.ENSP00000353099,9606.ENSP00000354782,9606.ENSP00000356033,9606.ENSP00000362994,9606.ENSP00000364080,9606.ENSP00000368632,9606.ENSP00000398698,9606.ENSP00000408146	IL2RB,FCGR2A,HLA-DQA1,STAT4,FCGR2B,HLA-DRB1,CD247,TAGAP,TRAF1,HLA-DQB1,GATA3,TNF,HLA-DPB1
DISEASES	DOID:848	Arthritis	16	118	0.75	0.00011	9606.ENSP00000216223,9606.ENSP00000219596,9606.ENSP00000249750,9606.ENSP00000271450,9606.ENSP00000339398,9606.ENSP00000351255,9606.ENSP00000351497,9606.ENSP00000353099,9606.ENSP00000354782,9606.ENSP00000356033,9606.ENSP00000362994,9606.ENSP00000363973,9606.ENSP00000364080,9606.ENSP00000368632,9606.ENSP00000398698,9606.ENSP00000408146	IL2RB,MEFV,ALDH1A2,FCGR2A,HLA-DQA1,STAT4,FCGR2B,HLA-DRB1,CD247,TAGAP,TRAF1,ALPL,HLA-DQB1,GATA3,TNF,HLA-DPB1
DISEASES	DOID:0060032	Autoimmune disease of musculoskeletal system	20	200	0.62	0.00018	9606.ENSP00000216223,9606.ENSP00000229135,9606.ENSP00000271450,9606.ENSP00000339398,9606.ENSP00000351255,9606.ENSP00000351497,9606.ENSP00000353099,9606.ENSP00000354782,9606.ENSP00000356033,9606.ENSP00000362994,9606.ENSP00000364076,9606.ENSP00000364080,9606.ENSP00000364114,9606.ENSP00000368632,9606.ENSP00000378786,9606.ENSP00000398698,9606.ENSP00000398890,9606.ENSP00000408146,9606.ENSP00000415941,…	IL2RB,IFNG,FCGR2A,HLA-DQA1,STAT4,FCGR2B,HLA-DRB1,CD247,TAGAP,TRAF1,HLA-DQA2,HLA-DQB1,HLA-DRB5,GATA3,HLA-DRA,TNF,HLA-DMB,HLA-DPB1,C4B,ITGAM
DISEASES	DOID:2723	Dermatitis	12	74	0.82	0.00037	9606.ENSP00000011653,9606.ENSP00000219596,9606.ENSP00000227752,9606.ENSP00000229135,9606.ENSP00000246115,9606.ENSP00000250092,9606.ENSP00000265843,9606.ENSP00000339398,9606.ENSP00000353099,9606.ENSP00000355330,9606.ENSP00000398698,9606.ENSP00000452746	CD4,MEFV,IL10RA,IFNG,S1PR4,CD68,EXPH5,HLA-DQA1,HLA-DRB1,TGM2,TNF,PSTPIP1
DISEASES	DOID:986	Alopecia areata	10	47	0.94	0.00037	9606.ENSP00000229135,9606.ENSP00000339398,9606.ENSP00000353099,9606.ENSP00000362994,9606.ENSP00000364076,9606.ENSP00000364080,9606.ENSP00000364114,9606.ENSP00000378786,9606.ENSP00000398698,9606.ENSP00000398890	IFNG,HLA-DQA1,HLA-DRB1,TRAF1,HLA-DQA2,HLA-DQB1,HLA-DRB5,HLA-DRA,TNF,HLA-DMB
DISEASES	DOID:10608	Celiac disease	6	12	1.31	0.00096	9606.ENSP00000339398,9606.ENSP00000353099,9606.ENSP00000355330,9606.ENSP00000356033,9606.ENSP00000364076,9606.ENSP00000364080	HLA-DQA1,HLA-DRB1,TGM2,TAGAP,HLA-DQA2,HLA-DQB1
DISEASES	DOID:8986	Narcolepsy	5	11	1.27	0.0091	9606.ENSP00000339398,9606.ENSP00000353099,9606.ENSP00000364080,9606.ENSP00000365435,9606.ENSP00000398698	HLA-DQA1,HLA-DRB1,HLA-DQB1,TNFRSF1B,TNF
DISEASES	DOID:18	Urinary system disease	23	350	0.43	0.0104	9606.ENSP00000011653,9606.ENSP00000234396,9606.ENSP00000250092,9606.ENSP00000272542,9606.ENSP00000294489,9606.ENSP00000310036,9606.ENSP00000332771,9606.ENSP00000339398,9606.ENSP00000353099,9606.ENSP00000354207,9606.ENSP00000364076,9606.ENSP00000368544,9606.ENSP00000369960,9606.ENSP00000378488,9606.ENSP00000378517,9606.ENSP00000393566,9606.ENSP00000398698,9606.ENSP00000402152,9606.ENSP00000408146,…	CD4,ATP6V1B1,CD68,SLC20A1,PDPN,CD34,CLCNKA,HLA-DQA1,HLA-DRB1,NTRK3,HLA-DQA2,VIT,ADRA1A,CYP1A1,SPP1,HLA-DPA1,TNF,SLC12A3,HLA-DPB1,C4B,MME,GREB1L,ITGAM
DISEASES	DOID:0111962	Combined immunodeficiency	10	76	0.73	0.0110	9606.ENSP00000219150,9606.ENSP00000249071,9606.ENSP00000264972,9606.ENSP00000279227,9606.ENSP00000349252,9606.ENSP00000354782,9606.ENSP00000366563,9606.ENSP00000380948,9606.ENSP00000389631,9606.ENSP00000429283	CORO1A,RAC2,ZAP70,FERMT3,ITGAL,CD247,PIK3CD,ITGB2,ARPC1B,DOCK2
DISEASES	DOID:37	Skin disease	29	518	0.36	0.0145	9606.ENSP00000011653,9606.ENSP00000219596,9606.ENSP00000227752,9606.ENSP00000229135,9606.ENSP00000246115,9606.ENSP00000250092,9606.ENSP00000258443,9606.ENSP00000261623,9606.ENSP00000265843,9606.ENSP00000279227,9606.ENSP00000291009,9606.ENSP00000293599,9606.ENSP00000310036,9606.ENSP00000311905,9606.ENSP00000339398,9606.ENSP00000353099,9606.ENSP00000355330,9606.ENSP00000362994,9606.ENSP00000364076,…	CD4,MEFV,IL10RA,IFNG,S1PR4,CD68,EDAR,CYBA,EXPH5,FERMT3,PIP,AQP5,CD34,LTBP4,HLA-DQA1,HLA-DRB1,TGM2,TRAF1,HLA-DQA2,HLA-DQB1,HLA-DRB5,LY86,TLR7,HLA-DRA,HLA-DPA1,TNF,HLA-DMB,HLA-DPB1,PSTPIP1
DISEASES	DOID:65	Connective tissue disease	38	774	0.31	0.0149	9606.ENSP00000011653,9606.ENSP00000216223,9606.ENSP00000219596,9606.ENSP00000229135,9606.ENSP00000234396,9606.ENSP00000249750,9606.ENSP00000250092,9606.ENSP00000261623,9606.ENSP00000271450,9606.ENSP00000283285,9606.ENSP00000297350,9606.ENSP00000299164,9606.ENSP00000304408,9606.ENSP00000305725,9606.ENSP00000310036,9606.ENSP00000323901,9606.ENSP00000327506,9606.ENSP00000339398,9606.ENSP00000351255,…	CD4,IL2RB,MEFV,IFNG,ATP6V1B1,ALDH1A2,CD68,CYBA,FCGR2A,CD96,TNFRSF11B,ADAMTS15,COL3A1,CHST11,CD34,FZD2,C16orf54,HLA-DQA1,STAT4,FCGR2B,HLA-DRB1,NTRK3,CD247,TAGAP,TRAF1,EXTL1,ALPL,HLA-DQA2,HLA-DQB1,HLA-DRB5,GATA3,HLA-DRA,TNF,HLA-DMB,PTH1R,HLA-DPB1,C4B,ITGAM
DISEASES	DOID:10976	Membranous glomerulonephritis	4	7	1.37	0.0210	9606.ENSP00000339398,9606.ENSP00000353099,9606.ENSP00000364076,9606.ENSP00000398698	HLA-DQA1,HLA-DRB1,HLA-DQA2,TNF
DISEASES	DOID:557	Kidney disease	19	275	0.45	0.0210	9606.ENSP00000234396,9606.ENSP00000250092,9606.ENSP00000294489,9606.ENSP00000310036,9606.ENSP00000332771,9606.ENSP00000339398,9606.ENSP00000353099,9606.ENSP00000354207,9606.ENSP00000364076,9606.ENSP00000368544,9606.ENSP00000378488,9606.ENSP00000378517,9606.ENSP00000393566,9606.ENSP00000398698,9606.ENSP00000402152,9606.ENSP00000408146,9606.ENSP00000415941,9606.ENSP00000464162,9606.ENSP00000496959	ATP6V1B1,CD68,PDPN,CD34,CLCNKA,HLA-DQA1,HLA-DRB1,NTRK3,HLA-DQA2,VIT,CYP1A1,SPP1,HLA-DPA1,TNF,SLC12A3,HLA-DPB1,C4B,GREB1L,ITGAM
DISEASES	DOID:8857	Lupus erythematosus	7	38	0.88	0.0210	9606.ENSP00000271450,9606.ENSP00000351255,9606.ENSP00000351497,9606.ENSP00000353099,9606.ENSP00000398698,9606.ENSP00000415941,9606.ENSP00000496959	FCGR2A,STAT4,FCGR2B,HLA-DRB1,TNF,C4B,ITGAM
DISEASES	DOID:16	Integumentary system disease	30	575	0.33	0.0273	9606.ENSP00000011653,9606.ENSP00000207549,9606.ENSP00000219596,9606.ENSP00000227752,9606.ENSP00000229135,9606.ENSP00000246115,9606.ENSP00000250092,9606.ENSP00000258443,9606.ENSP00000261623,9606.ENSP00000265843,9606.ENSP00000279227,9606.ENSP00000291009,9606.ENSP00000293599,9606.ENSP00000310036,9606.ENSP00000311905,9606.ENSP00000339398,9606.ENSP00000353099,9606.ENSP00000355330,9606.ENSP00000362994,…	CD4,UNC13D,MEFV,IL10RA,IFNG,S1PR4,CD68,EDAR,CYBA,EXPH5,FERMT3,PIP,AQP5,CD34,LTBP4,HLA-DQA1,HLA-DRB1,TGM2,TRAF1,HLA-DQA2,HLA-DQB1,HLA-DRB5,LY86,TLR7,HLA-DRA,HLA-DPA1,TNF,HLA-DMB,HLA-DPB1,PSTPIP1
DISEASES	DOID:77	Gastrointestinal system disease	30	576	0.33	0.0273	9606.ENSP00000011653,9606.ENSP00000064780,9606.ENSP00000227163,9606.ENSP00000227752,9606.ENSP00000229135,9606.ENSP00000256593,9606.ENSP00000258443,9606.ENSP00000262262,9606.ENSP00000283249,9606.ENSP00000284136,9606.ENSP00000291009,9606.ENSP00000294489,9606.ENSP00000295095,9606.ENSP00000296327,9606.ENSP00000310036,9606.ENSP00000323280,9606.ENSP00000339398,9606.ENSP00000351255,9606.ENSP00000353099,…	CD4,RELT,SPI1,IL10RA,IFNG,GSTM5,EDAR,CD33,ITGB6,SEMA3D,PIP,PDPN,ARHGAP15,SLC51A,CD34,CD6,HLA-DQA1,STAT4,HLA-DRB1,NTRK3,TGM2,TAGAP,HLA-DQA2,HLA-DQB1,VIT,LAT2,TNF,PTH1R,MME,GPR68
DISEASES	DOID:75	Lymphatic system disease	14	174	0.52	0.0327	9606.ENSP00000011653,9606.ENSP00000207549,9606.ENSP00000219596,9606.ENSP00000229135,9606.ENSP00000250092,9606.ENSP00000262262,9606.ENSP00000263464,9606.ENSP00000264972,9606.ENSP00000271450,9606.ENSP00000331614,9606.ENSP00000386378,9606.ENSP00000398568,9606.ENSP00000398698,9606.ENSP00000418525	CD4,UNC13D,MEFV,IFNG,CD68,CD33,BIRC3,ZAP70,FCGR2A,IKZF1,CD207,PRF1,TNF,MME
DISEASES	DOID:0060004	Autoimmune disease of central nervous system	6	30	0.92	0.0342	9606.ENSP00000011653,9606.ENSP00000229135,9606.ENSP00000339398,9606.ENSP00000353099,9606.ENSP00000360472,9606.ENSP00000398698	CD4,IFNG,HLA-DQA1,HLA-DRB1,LGI1,TNF
DISEASES	DOID:10952	Nephritis	7	44	0.82	0.0342	9606.ENSP00000339398,9606.ENSP00000353099,9606.ENSP00000364076,9606.ENSP00000378488,9606.ENSP00000398698,9606.ENSP00000415941,9606.ENSP00000496959	HLA-DQA1,HLA-DRB1,HLA-DQA2,CYP1A1,TNF,C4B,ITGAM
DISEASES	DOID:934	Viral infectious disease	12	133	0.57	0.0342	9606.ENSP00000011653,9606.ENSP00000229135,9606.ENSP00000252229,9606.ENSP00000325561,9606.ENSP00000327440,9606.ENSP00000360472,9606.ENSP00000370034,9606.ENSP00000371327,9606.ENSP00000385057,9606.ENSP00000393566,9606.ENSP00000398698,9606.ENSP00000408146	CD4,IFNG,MICB,TMC8,BMP8A,LGI1,TLR7,KLRC2,APOBEC3G,HLA-DPA1,TNF,HLA-DPB1
DISEASES	DOID:9074	Systemic lupus erythematosus	6	31	0.9	0.0363	9606.ENSP00000271450,9606.ENSP00000351255,9606.ENSP00000351497,9606.ENSP00000353099,9606.ENSP00000415941,9606.ENSP00000496959	FCGR2A,STAT4,FCGR2B,HLA-DRB1,C4B,ITGAM
DISEASES	DOID:0080001	Bone disease	28	540	0.33	0.0376	9606.ENSP00000011653,9606.ENSP00000216223,9606.ENSP00000219596,9606.ENSP00000229135,9606.ENSP00000234396,9606.ENSP00000249750,9606.ENSP00000261623,9606.ENSP00000271450,9606.ENSP00000283285,9606.ENSP00000297350,9606.ENSP00000299164,9606.ENSP00000310036,9606.ENSP00000323901,9606.ENSP00000327506,9606.ENSP00000339398,9606.ENSP00000351255,9606.ENSP00000351497,9606.ENSP00000353099,9606.ENSP00000354782,…	CD4,IL2RB,MEFV,IFNG,ATP6V1B1,ALDH1A2,CYBA,FCGR2A,CD96,TNFRSF11B,ADAMTS15,CD34,FZD2,C16orf54,HLA-DQA1,STAT4,FCGR2B,HLA-DRB1,CD247,TAGAP,TRAF1,EXTL1,ALPL,HLA-DQB1,GATA3,TNF,PTH1R,HLA-DPB1
DISEASES	DOID:635	Acquired immunodeficiency syndrome	4	10	1.22	0.0384	9606.ENSP00000011653,9606.ENSP00000229135,9606.ENSP00000385057,9606.ENSP00000398698	CD4,IFNG,APOBEC3G,TNF
DISEASES	DOID:8553	Pyoderma gangrenosum	3	3	1.62	0.0384	9606.ENSP00000219596,9606.ENSP00000398698,9606.ENSP00000452746	MEFV,TNF,PSTPIP1
TISSUES	BTO:0000570	Hematopoietic system	161	2755	0.38	1.90e-23	9606.ENSP00000009530,9606.ENSP00000011653,9606.ENSP00000046794,9606.ENSP00000064780,9606.ENSP00000075120,9606.ENSP00000158762,9606.ENSP00000207549,9606.ENSP00000218388,9606.ENSP00000219150,9606.ENSP00000219596,9606.ENSP00000221978,9606.ENSP00000227752,9606.ENSP00000229135,9606.ENSP00000229829,9606.ENSP00000244537,9606.ENSP00000246115,9606.ENSP00000247815,9606.ENSP00000248901,9606.ENSP00000249071,…	CD74,CD4,LCP2,RELT,SLC2A3,ACAP1,UNC13D,TIMP1,CORO1A,MEFV,NKG7,IL10RA,IFNG,HLA-DOA,H4C6,S1PR4,HELB,CYTH4,RAC2,CD68,THBS1,CLEC2D,CD33,TYROBP,SLA2,LY9,BIRC3,FCER2,CYTIP,ZAP70,CD27,FCGR2A,GZMA,FERMT3,CAMK4,CD96,FCER1G,LILRA4,CCR2,HK3,NCKAP1L,PDPN,VCAM1,ARHGAP15,FRZB,CSF2,AKNA,SIRPG,TLR10,CD34,HAVCR2,CD84,PVRIG,FUT7,HCLS1,P2RY13,CD6,SIGLEC7,TMC8,CD37,SAMD9L,CCR8,GPR132,CD8B,IKZF1,SNX20,BTLA,FGD3,SKAP1…
TISSUES	BTO:0005810	Immune system	107	1664	0.42	6.84e-17	9606.ENSP00000009530,9606.ENSP00000011653,9606.ENSP00000064780,9606.ENSP00000075120,9606.ENSP00000207549,9606.ENSP00000219150,9606.ENSP00000229135,9606.ENSP00000244537,9606.ENSP00000246115,9606.ENSP00000247815,9606.ENSP00000250092,9606.ENSP00000261340,9606.ENSP00000262629,9606.ENSP00000262866,9606.ENSP00000263285,9606.ENSP00000264059,9606.ENSP00000264972,9606.ENSP00000266557,9606.ENSP00000269081,…	CD74,CD4,RELT,SLC2A3,UNC13D,CORO1A,IFNG,H4C6,S1PR4,HELB,CD68,CLEC2D,TYROBP,SLA2,LY9,EFHD1,ZAP70,CD27,ABCA10,GZMA,FERMT3,CAMK4,CD96,LILRA4,CCR2,VCAM1,FRZB,CSF2,AKNA,SIRPG,TLR10,HCLS1,P2RY13,CD6,SIGLEC7,TMC8,CD37,SAMD9L,CCR8,GPR132,CD8B,IKZF1,SNX20,HLA-DQA1,RASSF4,PIK3AP1,TCF7,LRRC25,SIGLEC1,RASAL3,TRPV2,PRELP,WARS1,CCDC88B,ITGAL,FCGR2B,NLRC3,CD163,HLA-DRB1,MPEG1,CD247,TGM2,TAGAP,RCSD1,CD244,SLAMF6…
TISSUES	BTO:0000753	Lymphoid tissue	101	1600	0.42	2.23e-15	9606.ENSP00000009530,9606.ENSP00000011653,9606.ENSP00000064780,9606.ENSP00000075120,9606.ENSP00000207549,9606.ENSP00000219150,9606.ENSP00000229135,9606.ENSP00000244537,9606.ENSP00000246115,9606.ENSP00000247815,9606.ENSP00000250092,9606.ENSP00000261340,9606.ENSP00000262629,9606.ENSP00000262866,9606.ENSP00000263285,9606.ENSP00000264972,9606.ENSP00000266557,9606.ENSP00000274306,9606.ENSP00000279227,…	CD74,CD4,RELT,SLC2A3,UNC13D,CORO1A,IFNG,H4C6,S1PR4,HELB,CD68,CLEC2D,TYROBP,SLA2,LY9,ZAP70,CD27,GZMA,FERMT3,CAMK4,CD96,LILRA4,CCR2,FRZB,CSF2,AKNA,SIRPG,TLR10,HCLS1,P2RY13,CD6,SIGLEC7,TMC8,CD37,SAMD9L,CCR8,GPR132,CD8B,IKZF1,SNX20,HLA-DQA1,RASSF4,PIK3AP1,TCF7,LRRC25,SIGLEC1,RASAL3,TRPV2,PRELP,WARS1,CCDC88B,ITGAL,FCGR2B,NLRC3,CD163,HLA-DRB1,MPEG1,CD247,TGM2,TAGAP,RCSD1,CD244,SLAMF6,TNFAIP8L2,KCNA3,ZB…
TISSUES	BTO:0000089	Blood	109	1824	0.39	2.43e-15	9606.ENSP00000009530,9606.ENSP00000011653,9606.ENSP00000046794,9606.ENSP00000075120,9606.ENSP00000207549,9606.ENSP00000218388,9606.ENSP00000219150,9606.ENSP00000219596,9606.ENSP00000221978,9606.ENSP00000227752,9606.ENSP00000229135,9606.ENSP00000244537,9606.ENSP00000246115,9606.ENSP00000248901,9606.ENSP00000249071,9606.ENSP00000250092,9606.ENSP00000260356,9606.ENSP00000261340,9606.ENSP00000262262,…	CD74,CD4,LCP2,SLC2A3,UNC13D,TIMP1,CORO1A,MEFV,NKG7,IL10RA,IFNG,H4C6,S1PR4,CYTH4,RAC2,CD68,THBS1,CLEC2D,CD33,TYROBP,LY9,FCER2,CYTIP,ZAP70,CD27,FCGR2A,GZMA,FERMT3,CAMK4,FCER1G,CCR2,HK3,NCKAP1L,CSF2,AKNA,SIRPG,CD34,HAVCR2,CD84,FUT7,SIGLEC7,CD8B,BTLA,FGD3,SKAP1,HLA-DQA1,TCF7,LRRC25,SIGLEC1,TRPV2,CTSB,WARS1,FCGR2B,HLA-DRB1,CASS4,CD247,TRAF3IP3,RGS18,XCL1,RCSD1,CD244,CTSS,KCNA3,ZBP1,SLC2A6,CSF3R,C1QA,H…
TISSUES	BTO:0001281	Spleen	52	540	0.6	1.65e-13	9606.ENSP00000009530,9606.ENSP00000011653,9606.ENSP00000064780,9606.ENSP00000207549,9606.ENSP00000219150,9606.ENSP00000229135,9606.ENSP00000246115,9606.ENSP00000247815,9606.ENSP00000250092,9606.ENSP00000263285,9606.ENSP00000291759,9606.ENSP00000295113,9606.ENSP00000296871,9606.ENSP00000303769,9606.ENSP00000308925,9606.ENSP00000320176,9606.ENSP00000320376,9606.ENSP00000323328,9606.ENSP00000325561,…	CD74,CD4,RELT,UNC13D,CORO1A,IFNG,S1PR4,HELB,CD68,LY9,LILRA4,FRZB,CSF2,AKNA,TLR10,HCLS1,P2RY13,SIGLEC7,TMC8,SAMD9L,GPR132,PIK3AP1,LRRC25,SIGLEC1,RASAL3,PRELP,CCDC88B,NLRC3,CD163,MPEG1,TAGAP,SLAMF6,ZBP1,TRAF1,C1QA,LY86,TLR7,LOXL2,ITGB2,LAT2,PARVG,PRF1,HLA-DPB1,TIGIT,SLC43A2,VAV1,HSH2D,MYO1F,ITGAM,CD53,SPN,UCP2
TISSUES	BTO:0001489	Whole body	375	13099	0.07	3.67e-06	9606.ENSP00000009530,9606.ENSP00000011653,9606.ENSP00000020926,9606.ENSP00000046794,9606.ENSP00000064780,9606.ENSP00000075120,9606.ENSP00000158762,9606.ENSP00000160262,9606.ENSP00000167106,9606.ENSP00000207549,9606.ENSP00000215886,9606.ENSP00000216117,9606.ENSP00000216223,9606.ENSP00000218388,9606.ENSP00000219150,9606.ENSP00000219596,9606.ENSP00000221978,9606.ENSP00000226299,9606.ENSP00000226444,…	CD74,CD4,SYT13,LCP2,RELT,SLC2A3,ACAP1,ICAM3,VASH1,UNC13D,LGALS2,HMOX1,IL2RB,TIMP1,CORO1A,MEFV,NKG7,LAP3,SULT1E1,SPI1,IL10RA,SCGB2A2,IFNG,HLA-DOA,ATP6V1B1,SLC5A9,GSTM2,H4C6,CDC25B,S1PR4,HCST,EVI2A,HELB,CYTH4,APOL2,RAC2,ALDH1A2,CD68,FOXA1,NALCN,MICB,PPP1R1B,RHPN2,GSTM5,ADAMTS8,EDAR,THBS1,HAL,CLEC2D,CYBA,CD33,SLC12A2,TYROBP,SLA2,LY9,BIRC3,EFHD1,FCER2,CYTIP,UBE2S,PPARGC1A,F13A1,ZAP70,DNAH5,EXPH5,TIMP…
TISSUES	BTO:0001522	B-lymphocyte cell line	16	119	0.74	4.61e-05	9606.ENSP00000009530,9606.ENSP00000229135,9606.ENSP00000264072,9606.ENSP00000266557,9606.ENSP00000321445,9606.ENSP00000339398,9606.ENSP00000351314,9606.ENSP00000353099,9606.ENSP00000364080,9606.ENSP00000371219,9606.ENSP00000378786,9606.ENSP00000381492,9606.ENSP00000408146,9606.ENSP00000482604,9606.ENSP00000484431,9606.ENSP00000496848	CD74,IFNG,FCER2,CD27,MSC,HLA-DQA1,PSMB10,HLA-DRB1,HLA-DQB1,RHOH,HLA-DRA,LAT2,HLA-DPB1,HSH2D,CD48,HLA-DOB
TISSUES	BTO:0000751	Leukocyte	50	924	0.35	6.71e-05	9606.ENSP00000011653,9606.ENSP00000219150,9606.ENSP00000219596,9606.ENSP00000229135,9606.ENSP00000244537,9606.ENSP00000249071,9606.ENSP00000261340,9606.ENSP00000262262,9606.ENSP00000262629,9606.ENSP00000264972,9606.ENSP00000266557,9606.ENSP00000274306,9606.ENSP00000292301,9606.ENSP00000303769,9606.ENSP00000305529,9606.ENSP00000331172,9606.ENSP00000340347,9606.ENSP00000341141,9606.ENSP00000342222,…	CD4,CORO1A,MEFV,IFNG,H4C6,RAC2,CLEC2D,CD33,TYROBP,ZAP70,CD27,GZMA,CCR2,AKNA,SIRPG,CD8B,TCF7,SIGLEC1,TRPV2,FCGR2B,HLA-DRB1,CD247,RCSD1,CD244,KCNA3,ZBP1,SLC2A6,C1QA,AIF1,PIK3CD,GATA3,LY86,KLRC2,ITGB2,LAT2,LCP1,PRF1,TNF,CCL24,TESPA1,FBP1,HLA-DPB1,DOCK2,TBC1D10C,FPR2,LCK,MYO1F,ITGAM,BIN2,SPN
TISSUES	BTO:0001441	Marrow cell	16	124	0.73	6.71e-05	9606.ENSP00000011653,9606.ENSP00000229135,9606.ENSP00000262629,9606.ENSP00000266557,9606.ENSP00000292301,9606.ENSP00000310036,9606.ENSP00000341141,9606.ENSP00000363773,9606.ENSP00000369286,9606.ENSP00000378485,9606.ENSP00000380948,9606.ENSP00000398698,9606.ENSP00000400533,9606.ENSP00000408025,9606.ENSP00000468897,9606.ENSP00000496959	CD4,IFNG,TYROBP,CD27,CCR2,CD34,SIGLEC1,C1QA,LY86,MATK,ITGB2,TNF,CCL24,FBP1,FPR2,ITGAM
TISSUES	BTO:0000574	Hematopoietic cell	53	1019	0.33	8.14e-05	9606.ENSP00000011653,9606.ENSP00000219150,9606.ENSP00000219596,9606.ENSP00000229135,9606.ENSP00000244537,9606.ENSP00000249071,9606.ENSP00000250092,9606.ENSP00000261340,9606.ENSP00000262262,9606.ENSP00000262629,9606.ENSP00000264972,9606.ENSP00000266557,9606.ENSP00000274306,9606.ENSP00000292301,9606.ENSP00000303769,9606.ENSP00000305529,9606.ENSP00000310036,9606.ENSP00000331172,9606.ENSP00000340347,…	CD4,CORO1A,MEFV,IFNG,H4C6,RAC2,CD68,CLEC2D,CD33,TYROBP,ZAP70,CD27,GZMA,CCR2,AKNA,SIRPG,CD34,CD8B,TCF7,SIGLEC1,TRPV2,FCGR2B,HLA-DRB1,CD247,RCSD1,CD244,KCNA3,ZBP1,SLC2A6,C1QA,AIF1,PIK3CD,GATA3,LY86,KLRC2,MATK,ITGB2,LAT2,LCP1,PRF1,TNF,CCL24,TESPA1,FBP1,HLA-DPB1,DOCK2,TBC1D10C,FPR2,LCK,MYO1F,ITGAM,BIN2,SPN
TISSUES	BTO:0001374	Thymus	23	271	0.54	0.00014	9606.ENSP00000009530,9606.ENSP00000011653,9606.ENSP00000075120,9606.ENSP00000219150,9606.ENSP00000262866,9606.ENSP00000266557,9606.ENSP00000279227,9606.ENSP00000282356,9606.ENSP00000292301,9606.ENSP00000326432,9606.ENSP00000328818,9606.ENSP00000331614,9606.ENSP00000332062,9606.ENSP00000340347,9606.ENSP00000341141,9606.ENSP00000370889,9606.ENSP00000380948,9606.ENSP00000381581,9606.ENSP00000393566,…	CD74,CD4,SLC2A3,CORO1A,SLA2,CD27,FERMT3,CAMK4,CCR2,CCR8,GPR132,IKZF1,SNX20,TCF7,SIGLEC1,DENND1C,ITGB2,LCP1,HLA-DPA1,TESPA1,LCK,THEMIS,SPN
TISSUES	BTO:0001368	Thorax	37	640	0.38	0.00047	9606.ENSP00000009530,9606.ENSP00000011653,9606.ENSP00000075120,9606.ENSP00000219150,9606.ENSP00000227918,9606.ENSP00000250448,9606.ENSP00000261208,9606.ENSP00000262866,9606.ENSP00000264059,9606.ENSP00000264192,9606.ENSP00000266557,9606.ENSP00000279227,9606.ENSP00000282356,9606.ENSP00000292301,9606.ENSP00000311364,9606.ENSP00000318142,9606.ENSP00000326432,9606.ENSP00000328818,9606.ENSP00000331614,…	CD74,CD4,SLC2A3,CORO1A,SCGB2A2,FOXA1,HAL,SLA2,EFHD1,CYTIP,CD27,FERMT3,CAMK4,CCR2,MUCL1,FUT7,CCR8,GPR132,IKZF1,SNX20,CYP4Z1,TCF7,WNT7B,SIGLEC1,SPDEF,DENND1C,ITGB2,LCP1,AGR2,HLA-DPA1,TESPA1,FBP1,MUC15,AGAP2,LCK,THEMIS,SPN
TISSUES	BTO:0001044	Phagocyte	15	135	0.66	0.00054	9606.ENSP00000011653,9606.ENSP00000229135,9606.ENSP00000249071,9606.ENSP00000266557,9606.ENSP00000292301,9606.ENSP00000341141,9606.ENSP00000363773,9606.ENSP00000369286,9606.ENSP00000380948,9606.ENSP00000381492,9606.ENSP00000398698,9606.ENSP00000400533,9606.ENSP00000408025,9606.ENSP00000468897,9606.ENSP00000496959	CD4,IFNG,RAC2,CD27,CCR2,SIGLEC1,C1QA,LY86,ITGB2,LAT2,TNF,CCL24,FBP1,FPR2,ITGAM
TISSUES	BTO:0000855	Lymph	17	177	0.6	0.00069	9606.ENSP00000009530,9606.ENSP00000263464,9606.ENSP00000279227,9606.ENSP00000308925,9606.ENSP00000316675,9606.ENSP00000320176,9606.ENSP00000331614,9606.ENSP00000339398,9606.ENSP00000347495,9606.ENSP00000349252,9606.ENSP00000353099,9606.ENSP00000381492,9606.ENSP00000381581,9606.ENSP00000408146,9606.ENSP00000477713,9606.ENSP00000479870,9606.ENSP00000497382	CD74,BIRC3,FERMT3,TLR10,PVRIG,HCLS1,IKZF1,HLA-DQA1,WARS1,ITGAL,HLA-DRB1,LAT2,LCP1,HLA-DPB1,LCK,ALOX5AP,CD53
TISSUES	BTO:0000801	Macrophage	12	89	0.74	0.00078	9606.ENSP00000011653,9606.ENSP00000229135,9606.ENSP00000250092,9606.ENSP00000262629,9606.ENSP00000269081,9606.ENSP00000352071,9606.ENSP00000357981,9606.ENSP00000365227,9606.ENSP00000378517,9606.ENSP00000386378,9606.ENSP00000398698,9606.ENSP00000496959	CD4,IFNG,CD68,TYROBP,ABCA10,CD163,CTSS,AIF1,SPP1,CD207,TNF,ITGAM
TISSUES	BTO:0000876	Monocyte	12	92	0.73	0.00099	9606.ENSP00000011653,9606.ENSP00000229135,9606.ENSP00000266557,9606.ENSP00000292301,9606.ENSP00000341141,9606.ENSP00000363773,9606.ENSP00000369286,9606.ENSP00000398698,9606.ENSP00000400533,9606.ENSP00000408025,9606.ENSP00000468897,9606.ENSP00000496959	CD4,IFNG,CD27,CCR2,SIGLEC1,C1QA,LY86,TNF,CCL24,FBP1,FPR2,ITGAM
TISSUES	BTO:0000914	Natural killer cell	10	62	0.82	0.00099	9606.ENSP00000011653,9606.ENSP00000229135,9606.ENSP00000261340,9606.ENSP00000262629,9606.ENSP00000274306,9606.ENSP00000354782,9606.ENSP00000357012,9606.ENSP00000371327,9606.ENSP00000398568,9606.ENSP00000496959	CD4,IFNG,CLEC2D,TYROBP,GZMA,CD247,CD244,KLRC2,PRF1,ITGAM
TISSUES	BTO:0000878	Mononuclear cell	14	130	0.65	0.0010	9606.ENSP00000011653,9606.ENSP00000229135,9606.ENSP00000250092,9606.ENSP00000266557,9606.ENSP00000292301,9606.ENSP00000341141,9606.ENSP00000363773,9606.ENSP00000369286,9606.ENSP00000398698,9606.ENSP00000400533,9606.ENSP00000408025,9606.ENSP00000468897,9606.ENSP00000477713,9606.ENSP00000496959	CD4,IFNG,CD68,CD27,CCR2,SIGLEC1,C1QA,LY86,TNF,CCL24,FBP1,FPR2,LCK,ITGAM
TISSUES	BTO:0000782	T-lymphocyte	21	279	0.49	0.0012	9606.ENSP00000011653,9606.ENSP00000219150,9606.ENSP00000229135,9606.ENSP00000266557,9606.ENSP00000274306,9606.ENSP00000305529,9606.ENSP00000331172,9606.ENSP00000340347,9606.ENSP00000356828,9606.ENSP00000360215,9606.ENSP00000368632,9606.ENSP00000381492,9606.ENSP00000381581,9606.ENSP00000398568,9606.ENSP00000398698,9606.ENSP00000400892,9606.ENSP00000429283,9606.ENSP00000477713,9606.ENSP00000494550,…	CD4,CORO1A,IFNG,CD27,GZMA,SIRPG,CD8B,TCF7,RCSD1,ZBP1,GATA3,LAT2,LCP1,PRF1,TNF,TESPA1,DOCK2,LCK,MYO1F,BIN2,SPN
TISSUES	BTO:0001493	Trunk	48	1014	0.29	0.0015	9606.ENSP00000009530,9606.ENSP00000011653,9606.ENSP00000075120,9606.ENSP00000219150,9606.ENSP00000227918,9606.ENSP00000229135,9606.ENSP00000250448,9606.ENSP00000261208,9606.ENSP00000262866,9606.ENSP00000264059,9606.ENSP00000264192,9606.ENSP00000266557,9606.ENSP00000279227,9606.ENSP00000282356,9606.ENSP00000292301,9606.ENSP00000294489,9606.ENSP00000298440,9606.ENSP00000311364,9606.ENSP00000318142,…	CD74,CD4,SLC2A3,CORO1A,SCGB2A2,IFNG,FOXA1,HAL,SLA2,EFHD1,CYTIP,CD27,FERMT3,CAMK4,CCR2,PDPN,OXGR1,MUCL1,FUT7,CCR8,GPR132,IKZF1,SNX20,CYP4Z1,HLA-DQA1,TCF7,SYDE2,WNT7B,SIGLEC1,CTSB,SPDEF,DENND1C,ITGB2,LCP1,CRISP3,AGR2,HLA-DPA1,TNF,TESPA1,ARRB2,FBP1,CACNA2D2,MUC15,AGAP2,LCK,THEMIS,ITGAM,SPN
TISSUES	BTO:0000775	Lymphocyte	36	698	0.33	0.0034	9606.ENSP00000011653,9606.ENSP00000219150,9606.ENSP00000229135,9606.ENSP00000244537,9606.ENSP00000261340,9606.ENSP00000262629,9606.ENSP00000266557,9606.ENSP00000274306,9606.ENSP00000303769,9606.ENSP00000305529,9606.ENSP00000331172,9606.ENSP00000340347,9606.ENSP00000342222,9606.ENSP00000351497,9606.ENSP00000353099,9606.ENSP00000354782,9606.ENSP00000356828,9606.ENSP00000357012,9606.ENSP00000358784,…	CD4,CORO1A,IFNG,H4C6,CLEC2D,TYROBP,CD27,GZMA,AKNA,SIRPG,CD8B,TCF7,TRPV2,FCGR2B,HLA-DRB1,CD247,RCSD1,CD244,KCNA3,ZBP1,AIF1,GATA3,KLRC2,ITGB2,LAT2,LCP1,PRF1,TNF,TESPA1,HLA-DPB1,DOCK2,LCK,MYO1F,ITGAM,BIN2,SPN
TISSUES	BTO:0000553	Peripheral blood	17	227	0.49	0.0072	9606.ENSP00000011653,9606.ENSP00000229135,9606.ENSP00000246115,9606.ENSP00000296871,9606.ENSP00000310036,9606.ENSP00000323328,9606.ENSP00000331172,9606.ENSP00000333919,9606.ENSP00000340983,9606.ENSP00000356792,9606.ENSP00000364080,9606.ENSP00000370034,9606.ENSP00000389414,9606.ENSP00000398698,9606.ENSP00000408146,9606.ENSP00000413861,9606.ENSP00000477713	CD4,IFNG,S1PR4,CSF2,CD34,SIGLEC7,CD8B,BTLA,LRRC25,XCL1,HLA-DQB1,TLR7,TBXAS1,TNF,HLA-DPB1,SIGLEC9,LCK
TISSUES	BTO:0001491	Viscus	169	5378	0.11	0.0077	9606.ENSP00000009530,9606.ENSP00000011653,9606.ENSP00000046794,9606.ENSP00000064780,9606.ENSP00000075120,9606.ENSP00000160262,9606.ENSP00000207549,9606.ENSP00000215886,9606.ENSP00000218388,9606.ENSP00000219150,9606.ENSP00000226299,9606.ENSP00000226444,9606.ENSP00000227163,9606.ENSP00000229135,9606.ENSP00000234396,9606.ENSP00000236495,9606.ENSP00000241337,9606.ENSP00000244537,9606.ENSP00000246115,…	CD74,CD4,LCP2,RELT,SLC2A3,ICAM3,UNC13D,LGALS2,TIMP1,CORO1A,LAP3,SULT1E1,SPI1,IFNG,ATP6V1B1,SLC5A9,GSTM2,H4C6,S1PR4,HCST,HELB,CYTH4,CD68,FOXA1,MICB,PPP1R1B,THBS1,HAL,SLC12A2,LY9,BIRC3,UBE2S,PPARGC1A,F13A1,TIMP3,RHOF,CAPN9,SLC20A1,GZMA,CGNL1,CENPU,PDE3B,ITGB6,CA3,SLCO2B1,FCER1G,LILRA4,NCKAP1L,PDPN,FRZB,SLC9A4,SLC51A,CSF2,TNFRSF11B,FOLR2,CKB,KLK1,BATF2,AKNA,COL3A1,TLR10,LTBP4,HAVCR2,HCLS1,P2RY13,SLC…
TISSUES	BTO:0000130	Neutrophil	7	42	0.84	0.0126	9606.ENSP00000011653,9606.ENSP00000229135,9606.ENSP00000249071,9606.ENSP00000380948,9606.ENSP00000381492,9606.ENSP00000398698,9606.ENSP00000496959	CD4,IFNG,RAC2,ITGB2,LAT2,TNF,ITGAM
TISSUES	BTO:0001546	Chronic lymphocytic leukemia cell	16	222	0.47	0.0158	9606.ENSP00000046794,9606.ENSP00000244537,9606.ENSP00000263285,9606.ENSP00000264972,9606.ENSP00000283285,9606.ENSP00000320176,9606.ENSP00000331614,9606.ENSP00000349252,9606.ENSP00000354782,9606.ENSP00000357036,9606.ENSP00000380227,9606.ENSP00000380948,9606.ENSP00000429283,9606.ENSP00000477713,9606.ENSP00000484431,9606.ENSP00000498852	LCP2,H4C6,LY9,ZAP70,CD96,HCLS1,IKZF1,ITGAL,CD247,SLAMF6,ITGA4,ITGB2,DOCK2,LCK,CD48,SPN
TISSUES	BTO:0001338	Synovial tissue	10	95	0.64	0.0159	9606.ENSP00000009530,9606.ENSP00000207549,9606.ENSP00000328818,9606.ENSP00000357981,9606.ENSP00000368544,9606.ENSP00000380948,9606.ENSP00000384115,9606.ENSP00000386845,9606.ENSP00000398698,9606.ENSP00000479664	CD74,UNC13D,GPR132,CTSS,VIT,ITGB2,MEI1,ZNF385B,TNF,AOAH
TISSUES	BTO:0000000	Tissues, cell types and enzyme sources	400	15199	0.04	0.0243	9606.ENSP00000009530,9606.ENSP00000011653,9606.ENSP00000020926,9606.ENSP00000046794,9606.ENSP00000064780,9606.ENSP00000075120,9606.ENSP00000158762,9606.ENSP00000160262,9606.ENSP00000167106,9606.ENSP00000207549,9606.ENSP00000215886,9606.ENSP00000216117,9606.ENSP00000216223,9606.ENSP00000218388,9606.ENSP00000219150,9606.ENSP00000219596,9606.ENSP00000221978,9606.ENSP00000226299,9606.ENSP00000226444,…	CD74,CD4,SYT13,LCP2,RELT,SLC2A3,ACAP1,ICAM3,VASH1,UNC13D,LGALS2,HMOX1,IL2RB,TIMP1,CORO1A,MEFV,NKG7,LAP3,SULT1E1,SPI1,IL10RA,SCGB2A2,RERGL,IFNG,HLA-DOA,ATP6V1B1,SLC5A9,GSTM2,H4C6,COL21A1,CDC25B,S1PR4,HCST,EVI2A,HELB,CYTH4,APOL2,RAC2,LRRC4,ALDH1A2,CD68,FOXA1,NALCN,MICB,PPP1R1B,RHPN2,GSTM5,ADAMTS8,EDAR,LIMD2,THBS1,HAL,CLEC2D,CYBA,CD33,SLC12A2,TYROBP,SLA2,LY9,BIRC3,EFHD1,FCER2,CYTIP,UBE2S,PPARGC1A,F1…
TISSUES	BTO:0004053	Umbilical cord blood	8	66	0.7	0.0272	9606.ENSP00000250092,9606.ENSP00000262629,9606.ENSP00000310036,9606.ENSP00000312002,9606.ENSP00000312367,9606.ENSP00000318142,9606.ENSP00000462309,9606.ENSP00000479664	CD68,TYROBP,CD34,HAVCR2,CD84,FUT7,CD300LF,AOAH
TISSUES	BTO:0000042	Animal	398	15148	0.03	0.0333	9606.ENSP00000009530,9606.ENSP00000011653,9606.ENSP00000020926,9606.ENSP00000046794,9606.ENSP00000064780,9606.ENSP00000075120,9606.ENSP00000158762,9606.ENSP00000160262,9606.ENSP00000167106,9606.ENSP00000207549,9606.ENSP00000215886,9606.ENSP00000216117,9606.ENSP00000216223,9606.ENSP00000218388,9606.ENSP00000219150,9606.ENSP00000219596,9606.ENSP00000221978,9606.ENSP00000226299,9606.ENSP00000226444,…	CD74,CD4,SYT13,LCP2,RELT,SLC2A3,ACAP1,ICAM3,VASH1,UNC13D,LGALS2,HMOX1,IL2RB,TIMP1,CORO1A,MEFV,NKG7,LAP3,SULT1E1,SPI1,IL10RA,SCGB2A2,RERGL,IFNG,HLA-DOA,ATP6V1B1,SLC5A9,GSTM2,H4C6,COL21A1,CDC25B,S1PR4,HCST,EVI2A,HELB,CYTH4,APOL2,RAC2,LRRC4,ALDH1A2,CD68,FOXA1,NALCN,MICB,PPP1R1B,RHPN2,GSTM5,ADAMTS8,EDAR,LIMD2,THBS1,HAL,CLEC2D,CYBA,CD33,SLC12A2,TYROBP,SLA2,LY9,BIRC3,EFHD1,FCER2,CYTIP,UBE2S,PPARGC1A,F1…
TISSUES	BTO:0000539	Granulocyte	8	69	0.68	0.0336	9606.ENSP00000011653,9606.ENSP00000229135,9606.ENSP00000249071,9606.ENSP00000380948,9606.ENSP00000381492,9606.ENSP00000398698,9606.ENSP00000468897,9606.ENSP00000496959	CD4,IFNG,RAC2,ITGB2,LAT2,TNF,FPR2,ITGAM
TISSUES	BTO:0004850	Bone marrow cell	14	198	0.46	0.0387	9606.ENSP00000160262,9606.ENSP00000218388,9606.ENSP00000260356,9606.ENSP00000262262,9606.ENSP00000264870,9606.ENSP00000294728,9606.ENSP00000310036,9606.ENSP00000345179,9606.ENSP00000352071,9606.ENSP00000363773,9606.ENSP00000380948,9606.ENSP00000398890,9606.ENSP00000415941,9606.ENSP00000417138	ICAM3,TIMP1,THBS1,CD33,F13A1,VCAM1,CD34,APOD,CD163,C1QA,ITGB2,HLA-DMB,C4B,PLTP
TISSUES	BTO:0000289	Cytotoxic T-lymphocyte	5	25	0.92	0.0430	9606.ENSP00000011653,9606.ENSP00000229135,9606.ENSP00000266557,9606.ENSP00000274306,9606.ENSP00000398568	CD4,IFNG,CD27,GZMA,PRF1
TISSUES	BTO:0003861	Inflammatory cell	4	14	1.07	0.0479	9606.ENSP00000011653,9606.ENSP00000229135,9606.ENSP00000250092,9606.ENSP00000398698	CD4,IFNG,CD68,TNF
COMPARTMENTS	GOCC:0071944	Cell periphery	181	3860	0.29	1.40e-16	9606.ENSP00000009530,9606.ENSP00000011653,9606.ENSP00000046794,9606.ENSP00000075120,9606.ENSP00000160262,9606.ENSP00000216223,9606.ENSP00000218388,9606.ENSP00000219150,9606.ENSP00000221954,9606.ENSP00000221978,9606.ENSP00000223795,9606.ENSP00000227348,9606.ENSP00000227752,9606.ENSP00000229135,9606.ENSP00000229829,9606.ENSP00000234396,9606.ENSP00000246115,9606.ENSP00000248901,9606.ENSP00000249071,…	CD74,CD4,LCP2,SLC2A3,ICAM3,IL2RB,TIMP1,CORO1A,CEACAM4,NKG7,TNFSF8,CRTAM,IL10RA,IFNG,HLA-DOA,ATP6V1B1,S1PR4,CYTH4,RAC2,CD68,NALCN,MICB,RHPN2,SLCO5A1,THBS1,CLEC2D,CYBA,CD33,SLC12A2,TYROBP,SLA2,LY9,FCER2,CYTIP,ZAP70,TIMP3,CD27,FCGR2A,SLC20A1,GZMA,SLC2A12,KCNK13,GRIA4,ITGB6,CD96,ADCY8,SLCO2B1,FCER1G,LILRA4,CCR2,NCKAP1L,AQP5,PDPN,VCAM1,SLC51A,GRIA2,CSF2,FOLR2,OXGR1,PPP1R16B,COL3A1,ADRA1B,HAS2,TLR10,CD…
COMPARTMENTS	GOCC:0005886	Plasma membrane	166	3535	0.29	5.69e-15	9606.ENSP00000009530,9606.ENSP00000011653,9606.ENSP00000046794,9606.ENSP00000075120,9606.ENSP00000160262,9606.ENSP00000216223,9606.ENSP00000219150,9606.ENSP00000221954,9606.ENSP00000221978,9606.ENSP00000223795,9606.ENSP00000227348,9606.ENSP00000227752,9606.ENSP00000229135,9606.ENSP00000229829,9606.ENSP00000234396,9606.ENSP00000246115,9606.ENSP00000248901,9606.ENSP00000249071,9606.ENSP00000250092,…	CD74,CD4,LCP2,SLC2A3,ICAM3,IL2RB,CORO1A,CEACAM4,NKG7,TNFSF8,CRTAM,IL10RA,IFNG,HLA-DOA,ATP6V1B1,S1PR4,CYTH4,RAC2,CD68,NALCN,MICB,RHPN2,SLCO5A1,THBS1,CLEC2D,CYBA,CD33,SLC12A2,TYROBP,SLA2,LY9,FCER2,ZAP70,CD27,FCGR2A,SLC20A1,GZMA,SLC2A12,KCNK13,GRIA4,ITGB6,CD96,ADCY8,SLCO2B1,FCER1G,LILRA4,CCR2,NCKAP1L,AQP5,PDPN,VCAM1,SLC51A,GRIA2,CSF2,FOLR2,OXGR1,PPP1R16B,ADRA1B,HAS2,TLR10,CD34,CD200R1,CD84,PVRIG,BAS…
COMPARTMENTS	GOCC:0031226	Intrinsic component of plasma membrane	62	851	0.48	5.52e-11	9606.ENSP00000011653,9606.ENSP00000075120,9606.ENSP00000216223,9606.ENSP00000246115,9606.ENSP00000249071,9606.ENSP00000261623,9606.ENSP00000262262,9606.ENSP00000262461,9606.ENSP00000262629,9606.ENSP00000266557,9606.ENSP00000282499,9606.ENSP00000283249,9606.ENSP00000289902,9606.ENSP00000291759,9606.ENSP00000292301,9606.ENSP00000293373,9606.ENSP00000293599,9606.ENSP00000294489,9606.ENSP00000294728,…	CD4,SLC2A3,IL2RB,S1PR4,RAC2,CYBA,CD33,SLC12A2,TYROBP,CD27,GRIA4,ITGB6,FCER1G,LILRA4,CCR2,NCKAP1L,AQP5,PDPN,VCAM1,GRIA2,CSF2,FOLR2,HAS2,CD34,SLC2A4,CD6,CCR8,HLA-DQA1,C5AR1,ITGAL,FCGR2B,CD163,HLA-DRB1,TGM2,KCNA3,SLC16A12,CSF3R,HLA-DQA2,KLRC2,SPP1,HLA-DRA,ITGA4,ITGB2,KCNJ15,COL25A1,CSF2RB,CACNA1I,TRABD2A,HLA-DPA1,GRIK2,TNF,PTH1R,SIGLEC9,MME,LYN,LCK,P2RY6,CD48,ITGAM,GPR55,GPR68,SPN
COMPARTMENTS	GOCC:0005887	Integral component of plasma membrane	58	792	0.48	1.97e-10	9606.ENSP00000011653,9606.ENSP00000075120,9606.ENSP00000216223,9606.ENSP00000246115,9606.ENSP00000249071,9606.ENSP00000261623,9606.ENSP00000262262,9606.ENSP00000262461,9606.ENSP00000262629,9606.ENSP00000266557,9606.ENSP00000282499,9606.ENSP00000283249,9606.ENSP00000289902,9606.ENSP00000291759,9606.ENSP00000292301,9606.ENSP00000293373,9606.ENSP00000293599,9606.ENSP00000294489,9606.ENSP00000294728,…	CD4,SLC2A3,IL2RB,S1PR4,RAC2,CYBA,CD33,SLC12A2,TYROBP,CD27,GRIA4,ITGB6,FCER1G,LILRA4,CCR2,NCKAP1L,AQP5,PDPN,VCAM1,GRIA2,CSF2,HAS2,CD34,SLC2A4,CCR8,HLA-DQA1,C5AR1,ITGAL,FCGR2B,CD163,HLA-DRB1,KCNA3,SLC16A12,CSF3R,HLA-DQA2,KLRC2,SPP1,HLA-DRA,ITGA4,ITGB2,KCNJ15,COL25A1,CSF2RB,CACNA1I,TRABD2A,HLA-DPA1,GRIK2,TNF,PTH1R,SIGLEC9,MME,LYN,LCK,P2RY6,ITGAM,GPR55,GPR68,SPN
COMPARTMENTS	GOCC:0042613	MHC class II protein complex	12	15	1.52	1.97e-10	9606.ENSP00000009530,9606.ENSP00000229829,9606.ENSP00000339398,9606.ENSP00000353099,9606.ENSP00000364076,9606.ENSP00000364080,9606.ENSP00000364114,9606.ENSP00000378786,9606.ENSP00000393566,9606.ENSP00000398890,9606.ENSP00000408146,9606.ENSP00000496848	CD74,HLA-DOA,HLA-DQA1,HLA-DRB1,HLA-DQA2,HLA-DQB1,HLA-DRB5,HLA-DRA,HLA-DPA1,HLA-DMB,HLA-DPB1,HLA-DOB
COMPARTMENTS	GOCC:0016020	Membrane	209	5715	0.18	3.66e-09	9606.ENSP00000009530,9606.ENSP00000011653,9606.ENSP00000046794,9606.ENSP00000075120,9606.ENSP00000160262,9606.ENSP00000207549,9606.ENSP00000216117,9606.ENSP00000216223,9606.ENSP00000219150,9606.ENSP00000221954,9606.ENSP00000221978,9606.ENSP00000223795,9606.ENSP00000226444,9606.ENSP00000227348,9606.ENSP00000227752,9606.ENSP00000229135,9606.ENSP00000229829,9606.ENSP00000234396,9606.ENSP00000246115,…	CD74,CD4,LCP2,SLC2A3,ICAM3,UNC13D,HMOX1,IL2RB,CORO1A,CEACAM4,NKG7,TNFSF8,SULT1E1,CRTAM,IL10RA,IFNG,HLA-DOA,ATP6V1B1,S1PR4,EVI2A,CYTH4,APOL2,RAC2,CD68,NALCN,MICB,RHPN2,EDAR,SLCO5A1,THBS1,CLEC2D,CYBA,CD33,SLC12A2,TYROBP,SLA2,LY9,FCER2,ZAP70,CD27,FCGR2A,SLC20A1,STXBP5L,GZMA,SLC2A12,PDE3B,KCNK13,GRIA4,ITGB6,CD96,ADCY8,SLCO2B1,FCER1G,SIGLEC12,LILRA4,CCR2,NCKAP1L,AQP5,PDPN,VCAM1,FRZB,SLC51A,GRIA2,CSF2,…
COMPARTMENTS	GOCC:0098797	Plasma membrane protein complex	50	682	0.48	5.43e-09	9606.ENSP00000009530,9606.ENSP00000011653,9606.ENSP00000216223,9606.ENSP00000229135,9606.ENSP00000229829,9606.ENSP00000249071,9606.ENSP00000261623,9606.ENSP00000264072,9606.ENSP00000264972,9606.ENSP00000266557,9606.ENSP00000271450,9606.ENSP00000282499,9606.ENSP00000283249,9606.ENSP00000289902,9606.ENSP00000291759,9606.ENSP00000294728,9606.ENSP00000296327,9606.ENSP00000296526,9606.ENSP00000296871,…	CD74,CD4,IL2RB,IFNG,HLA-DOA,RAC2,CYBA,FCER2,ZAP70,CD27,FCGR2A,GRIA4,ITGB6,FCER1G,LILRA4,VCAM1,SLC51A,GRIA2,CSF2,SLC2A4,CD8B,TRDN,HLA-DQA1,ITGAL,FCGR2B,HLA-DRB1,CD247,KCNA3,HLA-DQA2,HLA-DQB1,HLA-DRB5,SPP1,HLA-DRA,ITGA4,ITGB2,CSF2RB,CACNA1I,HLA-DPA1,GRIK2,HLA-DMB,LAX1,HLA-DPB1,CACNA2D2,LYN,WSCD2,SLC43A2,LCK,HLA-DOB,ITGAM,SPN
COMPARTMENTS	GOCC:0005576	Extracellular region	96	2079	0.28	2.76e-07	9606.ENSP00000009530,9606.ENSP00000011653,9606.ENSP00000160262,9606.ENSP00000167106,9606.ENSP00000216117,9606.ENSP00000218388,9606.ENSP00000229135,9606.ENSP00000241337,9606.ENSP00000244537,9606.ENSP00000244728,9606.ENSP00000248901,9606.ENSP00000249071,9606.ENSP00000256593,9606.ENSP00000260356,9606.ENSP00000264072,9606.ENSP00000264870,9606.ENSP00000266085,9606.ENSP00000266557,9606.ENSP00000282701,…	CD74,CD4,ICAM3,VASH1,HMOX1,TIMP1,IFNG,GSTM2,H4C6,COL21A1,CYTH4,RAC2,GSTM5,THBS1,FCER2,F13A1,TIMP3,CD27,BMP3,PIP,AQP5,VCAM1,INHBB,CSF2,TNFRSF11B,FOLR2,KLK1,RNASE6,IL17D,COL3A1,HAS2,CD34,CD200R1,CTSW,LTBP4,CABP4,CD37,MMP25,WNT7B,SIGLEC1,PRELP,IGFL3,APOD,CTSB,AADACL2,ITGAL,CD163,HLA-DRB1,GSTM3,TGM2,XCL1,XCL2,SLAMF6,CTSS,HPSE2,LGI1,FCN1,PCDH15,C1QA,ALPL,HLA-DRB5,COL4A1,TNFRSF1B,VIT,LY86,FGF9,LOXL2,SP…
COMPARTMENTS	GOCC:0031224	Intrinsic component of membrane	80	1606	0.31	3.28e-07	9606.ENSP00000009530,9606.ENSP00000011653,9606.ENSP00000075120,9606.ENSP00000216223,9606.ENSP00000246115,9606.ENSP00000249071,9606.ENSP00000250092,9606.ENSP00000258443,9606.ENSP00000261623,9606.ENSP00000262262,9606.ENSP00000262461,9606.ENSP00000262629,9606.ENSP00000266557,9606.ENSP00000282499,9606.ENSP00000283249,9606.ENSP00000289902,9606.ENSP00000291759,9606.ENSP00000292301,9606.ENSP00000293373,…	CD74,CD4,SLC2A3,IL2RB,S1PR4,RAC2,CD68,EDAR,CYBA,CD33,SLC12A2,TYROBP,CD27,GRIA4,ITGB6,FCER1G,LILRA4,CCR2,NCKAP1L,AQP5,PDPN,VCAM1,GRIA2,CSF2,FOLR2,OXGR1,CHST11,HAS2,CD34,SLC2A4,CD6,CCR8,CLCNKA,TRDN,HLA-DQA1,SIGLEC1,C5AR1,ITGAL,FCGR2B,CD163,HLA-DRB1,TGM2,KCNA3,SLC16A12,CSF3R,HLA-DQA2,HLA-DQB1,HLA-DRB5,LST1,KLRC2,SPP1,HLA-DRA,ITGA4,ITGB2,KCNJ15,COL25A1,CSF2RB,CACNA1I,TRABD2A,HLA-DPA1,GRIK2,PRF1,TNF,P…
COMPARTMENTS	GOCC:0009986	Cell surface	35	438	0.52	6.28e-07	9606.ENSP00000009530,9606.ENSP00000011653,9606.ENSP00000216223,9606.ENSP00000246551,9606.ENSP00000252229,9606.ENSP00000260356,9606.ENSP00000261340,9606.ENSP00000262262,9606.ENSP00000262629,9606.ENSP00000289902,9606.ENSP00000294728,9606.ENSP00000296526,9606.ENSP00000298223,9606.ENSP00000310036,9606.ENSP00000311035,9606.ENSP00000312002,9606.ENSP00000320176,9606.ENSP00000320935,9606.ENSP00000348074,…	CD74,CD4,IL2RB,HCST,MICB,THBS1,CLEC2D,CD33,TYROBP,FCER1G,VCAM1,GRIA2,FOLR2,CD34,CD200R1,HAVCR2,HCLS1,SLC2A4,CLEC9A,ITGAL,CD163,HLA-DRB1,CD244,FCN1,HLA-DRA,ITGA4,ITGB2,HLA-DPA1,TNF,HLA-DPB1,MME,TIGIT,PRLR,ITGAM,SPN
COMPARTMENTS	GOCC:0016021	Integral component of membrane	75	1507	0.31	9.50e-07	9606.ENSP00000009530,9606.ENSP00000011653,9606.ENSP00000075120,9606.ENSP00000216223,9606.ENSP00000246115,9606.ENSP00000249071,9606.ENSP00000250092,9606.ENSP00000258443,9606.ENSP00000261623,9606.ENSP00000262262,9606.ENSP00000262461,9606.ENSP00000262629,9606.ENSP00000266557,9606.ENSP00000282499,9606.ENSP00000283249,9606.ENSP00000289902,9606.ENSP00000291759,9606.ENSP00000292301,9606.ENSP00000293373,…	CD74,CD4,SLC2A3,IL2RB,S1PR4,RAC2,CD68,EDAR,CYBA,CD33,SLC12A2,TYROBP,CD27,GRIA4,ITGB6,FCER1G,LILRA4,CCR2,NCKAP1L,AQP5,PDPN,VCAM1,GRIA2,CSF2,OXGR1,CHST11,HAS2,CD34,SLC2A4,CCR8,CLCNKA,TRDN,HLA-DQA1,SIGLEC1,C5AR1,ITGAL,FCGR2B,CD163,HLA-DRB1,KCNA3,SLC16A12,CSF3R,HLA-DQA2,HLA-DQB1,HLA-DRB5,LST1,KLRC2,SPP1,HLA-DRA,ITGA4,ITGB2,KCNJ15,COL25A1,CSF2RB,CACNA1I,TRABD2A,HLA-DPA1,GRIK2,PRF1,TNF,PTH1R,HLA-DPB1,S…
COMPARTMENTS	GOCC:0043235	Receptor complex	34	425	0.52	9.50e-07	9606.ENSP00000009530,9606.ENSP00000011653,9606.ENSP00000216223,9606.ENSP00000227752,9606.ENSP00000229135,9606.ENSP00000264072,9606.ENSP00000264972,9606.ENSP00000266557,9606.ENSP00000282499,9606.ENSP00000283249,9606.ENSP00000294728,9606.ENSP00000296526,9606.ENSP00000296871,9606.ENSP00000297350,9606.ENSP00000311035,9606.ENSP00000320935,9606.ENSP00000331172,9606.ENSP00000349252,9606.ENSP00000354207,…	CD74,CD4,IL2RB,IL10RA,IFNG,FCER2,ZAP70,CD27,GRIA4,ITGB6,VCAM1,GRIA2,CSF2,TNFRSF11B,CD200R1,SLC2A4,CD8B,ITGAL,NTRK3,CD247,TNFRSF1B,TLR7,KLRC2,LRP1B,CYP1A1,SPP1,ITGA4,ITGB2,CSF2RB,GRIK2,LYN,LCK,ITGAM,SPN
COMPARTMENTS	GOCC:0001772	Immunological synapse	11	36	1.1	1.56e-06	9606.ENSP00000219150,9606.ENSP00000227348,9606.ENSP00000264972,9606.ENSP00000274306,9606.ENSP00000323280,9606.ENSP00000325708,9606.ENSP00000338171,9606.ENSP00000353099,9606.ENSP00000378786,9606.ENSP00000477713,9606.ENSP00000497382	CORO1A,CRTAM,ZAP70,GZMA,CD6,CD37,SKAP1,HLA-DRB1,HLA-DRA,LCK,CD53
COMPARTMENTS	GOCC:0030139	Endocytic vesicle	25	260	0.6	3.30e-06	9606.ENSP00000009530,9606.ENSP00000011653,9606.ENSP00000219150,9606.ENSP00000249071,9606.ENSP00000261623,9606.ENSP00000296526,9606.ENSP00000322594,9606.ENSP00000323901,9606.ENSP00000339398,9606.ENSP00000352071,9606.ENSP00000353099,9606.ENSP00000354335,9606.ENSP00000357981,9606.ENSP00000362195,9606.ENSP00000364076,9606.ENSP00000364080,9606.ENSP00000364114,9606.ENSP00000370034,9606.ENSP00000378786,…	CD74,CD4,CORO1A,RAC2,CYBA,GRIA2,RAB39A,FZD2,HLA-DQA1,CD163,HLA-DRB1,MPEG1,CTSS,CSF3R,HLA-DQA2,HLA-DQB1,HLA-DRB5,TLR7,HLA-DRA,CD207,HLA-DPA1,ARRB2,HLA-DPB1,LYN,PLD4
COMPARTMENTS	GOCC:0031982	Vesicle	92	2125	0.25	7.56e-06	9606.ENSP00000009530,9606.ENSP00000011653,9606.ENSP00000020926,9606.ENSP00000075120,9606.ENSP00000160262,9606.ENSP00000207549,9606.ENSP00000218388,9606.ENSP00000219150,9606.ENSP00000229829,9606.ENSP00000241337,9606.ENSP00000244537,9606.ENSP00000249071,9606.ENSP00000250092,9606.ENSP00000260356,9606.ENSP00000261623,9606.ENSP00000262262,9606.ENSP00000262629,9606.ENSP00000262866,9606.ENSP00000264192,…	CD74,CD4,SYT13,SLC2A3,ICAM3,UNC13D,TIMP1,CORO1A,HLA-DOA,GSTM2,H4C6,RAC2,CD68,THBS1,CYBA,CD33,TYROBP,SLA2,CYTIP,F13A1,EXPH5,TIMP3,FCGR2A,FERMT3,FCER1G,HK3,NCKAP1L,AQP5,PDPN,VCAM1,GRIA2,RNASE6,HAS2,CTSW,SLC2A4,RAB39A,FZD2,CD37,CD8B,SNX20,MMP25,HLA-DQA1,WNT7B,APOD,CTSB,C5AR1,ITGAL,CD163,HLA-DRB1,MPEG1,TGM2,MNDA,CTSS,GBP1,FCN1,CSF3R,FGR,ALPL,HLA-DQA2,HLA-DQB1,HLA-DRB5,TNFRSF1B,TLR7,SPP1,HLA-DRA,ITGA4…
COMPARTMENTS	GOCC:0098802	Plasma membrane signaling receptor complex	24	255	0.59	8.10e-06	9606.ENSP00000011653,9606.ENSP00000216223,9606.ENSP00000229135,9606.ENSP00000264072,9606.ENSP00000264972,9606.ENSP00000266557,9606.ENSP00000282499,9606.ENSP00000283249,9606.ENSP00000294728,9606.ENSP00000296526,9606.ENSP00000296871,9606.ENSP00000320935,9606.ENSP00000331172,9606.ENSP00000349252,9606.ENSP00000354782,9606.ENSP00000378517,9606.ENSP00000380227,9606.ENSP00000380948,9606.ENSP00000384053,…	CD4,IL2RB,IFNG,FCER2,ZAP70,CD27,GRIA4,ITGB6,VCAM1,GRIA2,CSF2,SLC2A4,CD8B,ITGAL,CD247,SPP1,ITGA4,ITGB2,CSF2RB,GRIK2,LYN,LCK,ITGAM,SPN
COMPARTMENTS	GOCC:0071556	Integral component of lumenal side of endoplasmic reticulum membrane	9	26	1.15	1.14e-05	9606.ENSP00000009530,9606.ENSP00000339398,9606.ENSP00000353099,9606.ENSP00000364076,9606.ENSP00000364080,9606.ENSP00000364114,9606.ENSP00000378786,9606.ENSP00000393566,9606.ENSP00000408146	CD74,HLA-DQA1,HLA-DRB1,HLA-DQA2,HLA-DQB1,HLA-DRB5,HLA-DRA,HLA-DPA1,HLA-DPB1
COMPARTMENTS	GOCC:0030666	Endocytic vesicle membrane	17	135	0.72	1.46e-05	9606.ENSP00000009530,9606.ENSP00000011653,9606.ENSP00000219150,9606.ENSP00000249071,9606.ENSP00000261623,9606.ENSP00000296526,9606.ENSP00000323901,9606.ENSP00000339398,9606.ENSP00000353099,9606.ENSP00000364076,9606.ENSP00000364080,9606.ENSP00000364114,9606.ENSP00000378786,9606.ENSP00000386378,9606.ENSP00000393566,9606.ENSP00000408146,9606.ENSP00000428924	CD74,CD4,CORO1A,RAC2,CYBA,GRIA2,FZD2,HLA-DQA1,HLA-DRB1,HLA-DQA2,HLA-DQB1,HLA-DRB5,HLA-DRA,CD207,HLA-DPA1,HLA-DPB1,LYN
COMPARTMENTS	GOCC:0098552	Side of membrane	23	264	0.56	4.20e-05	9606.ENSP00000009530,9606.ENSP00000011653,9606.ENSP00000216223,9606.ENSP00000260356,9606.ENSP00000262262,9606.ENSP00000294728,9606.ENSP00000296526,9606.ENSP00000298223,9606.ENSP00000310036,9606.ENSP00000320935,9606.ENSP00000339398,9606.ENSP00000341905,9606.ENSP00000352071,9606.ENSP00000353099,9606.ENSP00000357012,9606.ENSP00000360871,9606.ENSP00000364076,9606.ENSP00000364080,9606.ENSP00000364114,…	CD74,CD4,IL2RB,THBS1,CD33,VCAM1,GRIA2,FOLR2,CD34,SLC2A4,HLA-DQA1,RASAL3,CD163,HLA-DRB1,CD244,FCN1,HLA-DQA2,HLA-DQB1,HLA-DRB5,HLA-DRA,ITGB2,HLA-DPA1,HLA-DPB1
COMPARTMENTS	GOCC:0030669	Clathrin-coated endocytic vesicle membrane	12	70	0.85	5.02e-05	9606.ENSP00000009530,9606.ENSP00000011653,9606.ENSP00000323901,9606.ENSP00000339398,9606.ENSP00000353099,9606.ENSP00000364076,9606.ENSP00000364080,9606.ENSP00000364114,9606.ENSP00000378786,9606.ENSP00000386378,9606.ENSP00000393566,9606.ENSP00000408146	CD74,CD4,FZD2,HLA-DQA1,HLA-DRB1,HLA-DQA2,HLA-DQB1,HLA-DRB5,HLA-DRA,CD207,HLA-DPA1,HLA-DPB1
COMPARTMENTS	GOCC:0012506	Vesicle membrane	42	730	0.37	5.07e-05	9606.ENSP00000009530,9606.ENSP00000011653,9606.ENSP00000075120,9606.ENSP00000219150,9606.ENSP00000229829,9606.ENSP00000249071,9606.ENSP00000250092,9606.ENSP00000261623,9606.ENSP00000262262,9606.ENSP00000262629,9606.ENSP00000262866,9606.ENSP00000271450,9606.ENSP00000289902,9606.ENSP00000293373,9606.ENSP00000293599,9606.ENSP00000296526,9606.ENSP00000320935,9606.ENSP00000323901,9606.ENSP00000337816,…	CD74,CD4,SLC2A3,CORO1A,HLA-DOA,RAC2,CD68,CYBA,CD33,TYROBP,SLA2,FCGR2A,FCER1G,NCKAP1L,AQP5,GRIA2,SLC2A4,FZD2,MMP25,HLA-DQA1,ITGAL,CD163,HLA-DRB1,GBP1,HLA-DQA2,HLA-DQB1,HLA-DRB5,TNFRSF1B,TLR7,HLA-DRA,ITGB2,CD207,HLA-DPA1,HLA-DMB,HLA-DPB1,SIGLEC9,LYN,TBC1D10C,FPR2,HLA-DOB,ITGAM,CD53
COMPARTMENTS	GOCC:0009897	External side of plasma membrane	14	102	0.75	5.96e-05	9606.ENSP00000011653,9606.ENSP00000216223,9606.ENSP00000260356,9606.ENSP00000262262,9606.ENSP00000294728,9606.ENSP00000296526,9606.ENSP00000298223,9606.ENSP00000310036,9606.ENSP00000320935,9606.ENSP00000352071,9606.ENSP00000353099,9606.ENSP00000357012,9606.ENSP00000360871,9606.ENSP00000380948	CD4,IL2RB,THBS1,CD33,VCAM1,GRIA2,FOLR2,CD34,SLC2A4,CD163,HLA-DRB1,CD244,FCN1,ITGB2
COMPARTMENTS	GOCC:0031410	Cytoplasmic vesicle	76	1738	0.26	5.96e-05	9606.ENSP00000009530,9606.ENSP00000011653,9606.ENSP00000020926,9606.ENSP00000075120,9606.ENSP00000207549,9606.ENSP00000218388,9606.ENSP00000219150,9606.ENSP00000229829,9606.ENSP00000249071,9606.ENSP00000250092,9606.ENSP00000260356,9606.ENSP00000261623,9606.ENSP00000262262,9606.ENSP00000262629,9606.ENSP00000262866,9606.ENSP00000264192,9606.ENSP00000264870,9606.ENSP00000265843,9606.ENSP00000266085,…	CD74,CD4,SYT13,SLC2A3,UNC13D,TIMP1,CORO1A,HLA-DOA,RAC2,CD68,THBS1,CYBA,CD33,TYROBP,SLA2,CYTIP,F13A1,EXPH5,TIMP3,FCGR2A,FERMT3,FCER1G,HK3,NCKAP1L,AQP5,PDPN,VCAM1,GRIA2,RNASE6,CTSW,SLC2A4,RAB39A,FZD2,CD8B,SNX20,MMP25,HLA-DQA1,CTSB,C5AR1,ITGAL,CD163,HLA-DRB1,MPEG1,MNDA,CTSS,FCN1,CSF3R,FGR,HLA-DQA2,HLA-DQB1,HLA-DRB5,TNFRSF1B,TLR7,HLA-DRA,ITGB2,CD207,CRISP3,HLA-DPA1,HLA-DMB,ARRB2,HLA-DPB1,SIGLEC9,MME,…
COMPARTMENTS	GOCC:0030659	Cytoplasmic vesicle membrane	41	723	0.37	8.47e-05	9606.ENSP00000009530,9606.ENSP00000011653,9606.ENSP00000075120,9606.ENSP00000219150,9606.ENSP00000229829,9606.ENSP00000249071,9606.ENSP00000250092,9606.ENSP00000261623,9606.ENSP00000262262,9606.ENSP00000262629,9606.ENSP00000262866,9606.ENSP00000271450,9606.ENSP00000289902,9606.ENSP00000293373,9606.ENSP00000293599,9606.ENSP00000296526,9606.ENSP00000320935,9606.ENSP00000323901,9606.ENSP00000337816,…	CD74,CD4,SLC2A3,CORO1A,HLA-DOA,RAC2,CD68,CYBA,CD33,TYROBP,SLA2,FCGR2A,FCER1G,NCKAP1L,AQP5,GRIA2,SLC2A4,FZD2,MMP25,HLA-DQA1,ITGAL,CD163,HLA-DRB1,HLA-DQA2,HLA-DQB1,HLA-DRB5,TNFRSF1B,TLR7,HLA-DRA,ITGB2,CD207,HLA-DPA1,HLA-DMB,HLA-DPB1,SIGLEC9,LYN,TBC1D10C,FPR2,HLA-DOB,ITGAM,CD53
COMPARTMENTS	GOCC:0012507	ER to Golgi transport vesicle membrane	9	47	0.9	0.00047	9606.ENSP00000009530,9606.ENSP00000339398,9606.ENSP00000353099,9606.ENSP00000364076,9606.ENSP00000364080,9606.ENSP00000364114,9606.ENSP00000378786,9606.ENSP00000393566,9606.ENSP00000408146	CD74,HLA-DQA1,HLA-DRB1,HLA-DQA2,HLA-DQB1,HLA-DRB5,HLA-DRA,HLA-DPA1,HLA-DPB1
COMPARTMENTS	GOCC:0005615	Extracellular space	49	1027	0.29	0.00069	9606.ENSP00000009530,9606.ENSP00000011653,9606.ENSP00000160262,9606.ENSP00000167106,9606.ENSP00000216117,9606.ENSP00000218388,9606.ENSP00000229135,9606.ENSP00000260356,9606.ENSP00000264870,9606.ENSP00000291009,9606.ENSP00000293599,9606.ENSP00000294728,9606.ENSP00000295228,9606.ENSP00000296871,9606.ENSP00000302046,9606.ENSP00000302924,9606.ENSP00000304408,9606.ENSP00000325708,9606.ENSP00000344860,…	CD74,CD4,ICAM3,VASH1,HMOX1,TIMP1,IFNG,THBS1,F13A1,PIP,AQP5,VCAM1,INHBB,CSF2,RNASE6,IL17D,COL3A1,CD37,IGFL3,APOD,CTSB,ITGAL,HLA-DRB1,TGM2,CTSS,LGI1,C1QA,ALPL,LY86,FGF9,LOXL2,SPP1,ITGA4,ITGB2,COL25A1,AGR2,TNF,SLC12A3,DCD,C4B,PLTP,MME,LYN,IL32,CTRL,LCK,ITGAM,CD53,SPN
COMPARTMENTS	GOCC:0032997	Fc receptor complex	5	10	1.31	0.0013	9606.ENSP00000271450,9606.ENSP00000289902,9606.ENSP00000291759,9606.ENSP00000351497,9606.ENSP00000354782	FCGR2A,FCER1G,LILRA4,FCGR2B,CD247
COMPARTMENTS	GOCC:0030141	Secretory granule	37	719	0.33	0.0018	9606.ENSP00000075120,9606.ENSP00000207549,9606.ENSP00000218388,9606.ENSP00000250092,9606.ENSP00000260356,9606.ENSP00000261623,9606.ENSP00000262262,9606.ENSP00000262629,9606.ENSP00000264870,9606.ENSP00000266085,9606.ENSP00000271450,9606.ENSP00000279227,9606.ENSP00000289902,9606.ENSP00000292432,9606.ENSP00000293373,9606.ENSP00000311300,9606.ENSP00000320935,9606.ENSP00000337816,9606.ENSP00000345672,…	SLC2A3,UNC13D,TIMP1,CD68,THBS1,CYBA,CD33,TYROBP,F13A1,TIMP3,FCGR2A,FERMT3,FCER1G,HK3,NCKAP1L,CTSW,SLC2A4,MMP25,CTSB,C5AR1,ITGAL,MNDA,CTSS,FCN1,FGR,TNFRSF1B,ITGB2,CRISP3,SIGLEC9,MME,DOCK2,TBC1D10C,FPR2,GMFG,ITGAM,CD53,BIN2
COMPARTMENTS	GOCC:0030136	Clathrin-coated vesicle	14	154	0.57	0.0031	9606.ENSP00000009530,9606.ENSP00000011653,9606.ENSP00000207549,9606.ENSP00000320935,9606.ENSP00000323901,9606.ENSP00000339398,9606.ENSP00000353099,9606.ENSP00000364076,9606.ENSP00000364080,9606.ENSP00000364114,9606.ENSP00000378786,9606.ENSP00000386378,9606.ENSP00000393566,9606.ENSP00000408146	CD74,CD4,UNC13D,SLC2A4,FZD2,HLA-DQA1,HLA-DRB1,HLA-DQA2,HLA-DQB1,HLA-DRB5,HLA-DRA,CD207,HLA-DPA1,HLA-DPB1
COMPARTMENTS	GOCC:0098796	Membrane protein complex	57	1353	0.24	0.0033	9606.ENSP00000009530,9606.ENSP00000011653,9606.ENSP00000216223,9606.ENSP00000229135,9606.ENSP00000229829,9606.ENSP00000234396,9606.ENSP00000249071,9606.ENSP00000261623,9606.ENSP00000264072,9606.ENSP00000264972,9606.ENSP00000266557,9606.ENSP00000271450,9606.ENSP00000273666,9606.ENSP00000282499,9606.ENSP00000283249,9606.ENSP00000289902,9606.ENSP00000291759,9606.ENSP00000294728,9606.ENSP00000296327,…	CD74,CD4,IL2RB,IFNG,HLA-DOA,ATP6V1B1,RAC2,CYBA,FCER2,ZAP70,CD27,FCGR2A,STXBP5L,GRIA4,ITGB6,FCER1G,LILRA4,VCAM1,SLC51A,GRIA2,CSF2,CD34,SLC2A4,CD8B,CLCNKA,TRDN,HLA-DQA1,ITGAL,FCGR2B,HLA-DRB1,CD247,KCNA3,HLA-DQA2,HLA-DQB1,HLA-DRB5,PIK3CD,SPP1,HLA-DRA,ITGA4,ITGB2,CSF2RB,CACNA1I,HLA-DPA1,GRIK2,HLA-DMB,LAX1,HLA-DPB1,CACNA2D2,PIK3CG,LYN,WSCD2,SLC43A2,LCK,ALOX5AP,HLA-DOB,ITGAM,SPN
COMPARTMENTS	GOCC:0012505	Endomembrane system	110	3156	0.16	0.0034	9606.ENSP00000009530,9606.ENSP00000011653,9606.ENSP00000020926,9606.ENSP00000075120,9606.ENSP00000167106,9606.ENSP00000207549,9606.ENSP00000216117,9606.ENSP00000218388,9606.ENSP00000226444,9606.ENSP00000229135,9606.ENSP00000229829,9606.ENSP00000241337,9606.ENSP00000249066,9606.ENSP00000250092,9606.ENSP00000260356,9606.ENSP00000261340,9606.ENSP00000261623,9606.ENSP00000262262,9606.ENSP00000262629,…	CD74,CD4,SYT13,SLC2A3,VASH1,UNC13D,HMOX1,TIMP1,SULT1E1,IFNG,HLA-DOA,GSTM2,APOL2,CD68,THBS1,CLEC2D,CYBA,CD33,TYROBP,SLA2,CYTIP,F13A1,EXPH5,TIMP3,FCGR2A,FERMT3,ADCY8,FCER1G,HK3,NCKAP1L,VCAM1,SLC51A,COL3A1,CHST11,ADRA1B,HAS2,CTSW,MUCL1,SCD5,FUT7,SLC2A4,TMC8,CD8B,AEN,SNX20,TRDN,CYP4Z1,MMP25,HLA-DQA1,WNT7B,PRELP,GALNT15,CTSB,C5AR1,ACSL5,ITGAL,HLA-DRB1,TPPP,MNDA,CTSS,GBP5,GBP1,FCN1,FGR,HLA-DQA2,HLA-DQB…
COMPARTMENTS	GOCC:0008305	Integrin complex	8	50	0.82	0.0037	9606.ENSP00000283249,9606.ENSP00000294728,9606.ENSP00000349252,9606.ENSP00000378517,9606.ENSP00000380227,9606.ENSP00000380948,9606.ENSP00000428924,9606.ENSP00000496959	ITGB6,VCAM1,ITGAL,SPP1,ITGA4,ITGB2,LYN,ITGAM
COMPARTMENTS	GOCC:0065010	Extracellular membrane-bounded organelle	27	473	0.37	0.0039	9606.ENSP00000009530,9606.ENSP00000160262,9606.ENSP00000218388,9606.ENSP00000244537,9606.ENSP00000260356,9606.ENSP00000293599,9606.ENSP00000294728,9606.ENSP00000306991,9606.ENSP00000325708,9606.ENSP00000341032,9606.ENSP00000345179,9606.ENSP00000345672,9606.ENSP00000349252,9606.ENSP00000353099,9606.ENSP00000355330,9606.ENSP00000363973,9606.ENSP00000378517,9606.ENSP00000380227,9606.ENSP00000380948,…	CD74,ICAM3,TIMP1,H4C6,THBS1,AQP5,VCAM1,HAS2,CD37,WNT7B,APOD,CTSB,ITGAL,HLA-DRB1,TGM2,ALPL,SPP1,ITGA4,ITGB2,SLC12A3,C4B,MME,LYN,LCK,ITGAM,CD53,SPN
COMPARTMENTS	GOCC:0042101	T cell receptor complex	5	15	1.14	0.0047	9606.ENSP00000011653,9606.ENSP00000229135,9606.ENSP00000264972,9606.ENSP00000331172,9606.ENSP00000354782	CD4,IFNG,ZAP70,CD8B,CD247
COMPARTMENTS	GOCC:0034668	Integrin alpha4-beta1 complex	4	7	1.37	0.0049	9606.ENSP00000294728,9606.ENSP00000349252,9606.ENSP00000380227,9606.ENSP00000380948	VCAM1,ITGAL,ITGA4,ITGB2
COMPARTMENTS	GOCC:0099503	Secretory vesicle	38	797	0.29	0.0053	9606.ENSP00000075120,9606.ENSP00000207549,9606.ENSP00000218388,9606.ENSP00000250092,9606.ENSP00000260356,9606.ENSP00000261623,9606.ENSP00000262262,9606.ENSP00000262629,9606.ENSP00000264870,9606.ENSP00000266085,9606.ENSP00000271450,9606.ENSP00000279227,9606.ENSP00000289902,9606.ENSP00000292432,9606.ENSP00000293373,9606.ENSP00000311300,9606.ENSP00000320935,9606.ENSP00000337816,9606.ENSP00000345672,…	SLC2A3,UNC13D,TIMP1,CD68,THBS1,CYBA,CD33,TYROBP,F13A1,TIMP3,FCGR2A,FERMT3,FCER1G,HK3,NCKAP1L,CTSW,SLC2A4,MMP25,CTSB,C5AR1,ITGAL,MNDA,CTSS,FCN1,FGR,TNFRSF1B,ITGB2,CRISP3,SIGLEC9,MME,RIMS1,DOCK2,TBC1D10C,FPR2,GMFG,ITGAM,CD53,BIN2
COMPARTMENTS	GOCC:0035579	Specific granule membrane	10	90	0.66	0.0068	9606.ENSP00000075120,9606.ENSP00000261623,9606.ENSP00000262262,9606.ENSP00000337816,9606.ENSP00000349252,9606.ENSP00000365435,9606.ENSP00000380948,9606.ENSP00000468897,9606.ENSP00000496959,9606.ENSP00000497382	SLC2A3,CYBA,CD33,MMP25,ITGAL,TNFRSF1B,ITGB2,FPR2,ITGAM,CD53
COMPARTMENTS	GOCC:0043230	Extracellular organelle	28	524	0.34	0.0073	9606.ENSP00000009530,9606.ENSP00000160262,9606.ENSP00000218388,9606.ENSP00000244537,9606.ENSP00000249071,9606.ENSP00000260356,9606.ENSP00000293599,9606.ENSP00000294728,9606.ENSP00000306991,9606.ENSP00000325708,9606.ENSP00000341032,9606.ENSP00000345179,9606.ENSP00000345672,9606.ENSP00000349252,9606.ENSP00000353099,9606.ENSP00000355330,9606.ENSP00000363973,9606.ENSP00000378517,9606.ENSP00000380227,…	CD74,ICAM3,TIMP1,H4C6,RAC2,THBS1,AQP5,VCAM1,HAS2,CD37,WNT7B,APOD,CTSB,ITGAL,HLA-DRB1,TGM2,ALPL,SPP1,ITGA4,ITGB2,SLC12A3,C4B,MME,LYN,LCK,ITGAM,CD53,SPN
COMPARTMENTS	GOCC:1903561	Extracellular vesicle	27	500	0.35	0.0080	9606.ENSP00000009530,9606.ENSP00000160262,9606.ENSP00000218388,9606.ENSP00000244537,9606.ENSP00000260356,9606.ENSP00000293599,9606.ENSP00000294728,9606.ENSP00000306991,9606.ENSP00000325708,9606.ENSP00000341032,9606.ENSP00000345179,9606.ENSP00000345672,9606.ENSP00000349252,9606.ENSP00000353099,9606.ENSP00000355330,9606.ENSP00000363973,9606.ENSP00000378517,9606.ENSP00000380227,9606.ENSP00000380948,…	CD74,ICAM3,TIMP1,H4C6,THBS1,AQP5,VCAM1,HAS2,CD37,WNT7B,APOD,CTSB,ITGAL,HLA-DRB1,TGM2,ALPL,SPP1,ITGA4,ITGB2,SLC12A3,C4B,MME,LYN,LCK,ITGAM,CD53,SPN
COMPARTMENTS	GOCC:0005765	Lysosomal membrane	18	272	0.44	0.0101	9606.ENSP00000009530,9606.ENSP00000221978,9606.ENSP00000229829,9606.ENSP00000250092,9606.ENSP00000330825,9606.ENSP00000339398,9606.ENSP00000353099,9606.ENSP00000360966,9606.ENSP00000364080,9606.ENSP00000364114,9606.ENSP00000370034,9606.ENSP00000378786,9606.ENSP00000386331,9606.ENSP00000393566,9606.ENSP00000398890,9606.ENSP00000408146,9606.ENSP00000428924,9606.ENSP00000496848	CD74,NKG7,HLA-DOA,CD68,IFITM1,HLA-DQA1,HLA-DRB1,SLC2A6,HLA-DQB1,HLA-DRB5,TLR7,HLA-DRA,MYO7A,HLA-DPA1,HLA-DMB,HLA-DPB1,LYN,HLA-DOB
COMPARTMENTS	GOCC:0032588	trans-Golgi network membrane	10	97	0.63	0.0108	9606.ENSP00000009530,9606.ENSP00000339398,9606.ENSP00000353099,9606.ENSP00000364076,9606.ENSP00000364080,9606.ENSP00000364114,9606.ENSP00000378786,9606.ENSP00000393566,9606.ENSP00000408146,9606.ENSP00000438677	CD74,HLA-DQA1,HLA-DRB1,HLA-DQA2,HLA-DQB1,HLA-DRB5,HLA-DRA,HLA-DPA1,HLA-DPB1,PLD4
COMPARTMENTS	GOCC:0045121	Membrane raft	14	181	0.5	0.0110	9606.ENSP00000011653,9606.ENSP00000046794,9606.ENSP00000286355,9606.ENSP00000294489,9606.ENSP00000338171,9606.ENSP00000365435,9606.ENSP00000380948,9606.ENSP00000381492,9606.ENSP00000398698,9606.ENSP00000418525,9606.ENSP00000428924,9606.ENSP00000477713,9606.ENSP00000484431,9606.ENSP00000496959	CD4,LCP2,ADCY8,PDPN,SKAP1,TNFRSF1B,ITGB2,LAT2,TNF,MME,LYN,LCK,CD48,ITGAM
COMPARTMENTS	GOCC:0036398	TCR signalosome	3	3	1.62	0.0111	9606.ENSP00000046794,9606.ENSP00000264972,9606.ENSP00000400892	LCP2,ZAP70,TESPA1
COMPARTMENTS	GOCC:0030667	Secretory granule membrane	17	255	0.44	0.0124	9606.ENSP00000075120,9606.ENSP00000250092,9606.ENSP00000261623,9606.ENSP00000262262,9606.ENSP00000262629,9606.ENSP00000271450,9606.ENSP00000289902,9606.ENSP00000293373,9606.ENSP00000337816,9606.ENSP00000349252,9606.ENSP00000365435,9606.ENSP00000380948,9606.ENSP00000413861,9606.ENSP00000443654,9606.ENSP00000468897,9606.ENSP00000496959,9606.ENSP00000497382	SLC2A3,CD68,CYBA,CD33,TYROBP,FCGR2A,FCER1G,NCKAP1L,MMP25,ITGAL,TNFRSF1B,ITGB2,SIGLEC9,TBC1D10C,FPR2,ITGAM,CD53
COMPARTMENTS	GOCC:0019814	Immunoglobulin complex	7	49	0.77	0.0144	9606.ENSP00000011653,9606.ENSP00000229135,9606.ENSP00000264072,9606.ENSP00000266557,9606.ENSP00000355330,9606.ENSP00000398698,9606.ENSP00000498852	CD4,IFNG,FCER2,CD27,TGM2,TNF,SPN
COMPARTMENTS	GOCC:0031012	Extracellular matrix	17	259	0.43	0.0144	9606.ENSP00000011653,9606.ENSP00000218388,9606.ENSP00000229135,9606.ENSP00000260356,9606.ENSP00000266085,9606.ENSP00000304408,9606.ENSP00000311905,9606.ENSP00000337816,9606.ENSP00000343924,9606.ENSP00000355330,9606.ENSP00000359583,9606.ENSP00000364979,9606.ENSP00000368544,9606.ENSP00000373783,9606.ENSP00000389026,9606.ENSP00000398698,9606.ENSP00000418735	CD4,TIMP1,IFNG,THBS1,TIMP3,COL3A1,LTBP4,MMP25,PRELP,TGM2,HPSE2,COL4A1,VIT,LOXL2,CRISP3,TNF,ADAMTS9
COMPARTMENTS	GOCC:0098636	Protein complex involved in cell adhesion	9	85	0.64	0.0160	9606.ENSP00000215886,9606.ENSP00000283249,9606.ENSP00000294728,9606.ENSP00000349252,9606.ENSP00000378517,9606.ENSP00000380227,9606.ENSP00000380948,9606.ENSP00000428924,9606.ENSP00000496959	LGALS2,ITGB6,VCAM1,ITGAL,SPP1,ITGA4,ITGB2,LYN,ITGAM
COMPARTMENTS	GOCC:0005774	Vacuolar membrane	19	314	0.4	0.0163	9606.ENSP00000009530,9606.ENSP00000221978,9606.ENSP00000229829,9606.ENSP00000234396,9606.ENSP00000250092,9606.ENSP00000330825,9606.ENSP00000339398,9606.ENSP00000353099,9606.ENSP00000360966,9606.ENSP00000364080,9606.ENSP00000364114,9606.ENSP00000370034,9606.ENSP00000378786,9606.ENSP00000386331,9606.ENSP00000393566,9606.ENSP00000398890,9606.ENSP00000408146,9606.ENSP00000428924,9606.ENSP00000496848	CD74,NKG7,HLA-DOA,ATP6V1B1,CD68,IFITM1,HLA-DQA1,HLA-DRB1,SLC2A6,HLA-DQB1,HLA-DRB5,TLR7,HLA-DRA,MYO7A,HLA-DPA1,HLA-DMB,HLA-DPB1,LYN,HLA-DOB
COMPARTMENTS	GOCC:0070821	Tertiary granule membrane	8	73	0.65	0.0258	9606.ENSP00000075120,9606.ENSP00000261623,9606.ENSP00000262262,9606.ENSP00000289902,9606.ENSP00000380948,9606.ENSP00000468897,9606.ENSP00000496959,9606.ENSP00000497382	SLC2A3,CYBA,CD33,FCER1G,ITGB2,FPR2,ITGAM,CD53
COMPARTMENTS	GOCC:0042581	Specific granule	12	158	0.5	0.0287	9606.ENSP00000075120,9606.ENSP00000261623,9606.ENSP00000262262,9606.ENSP00000337816,9606.ENSP00000349252,9606.ENSP00000365435,9606.ENSP00000380948,9606.ENSP00000389026,9606.ENSP00000429283,9606.ENSP00000468897,9606.ENSP00000496959,9606.ENSP00000497382	SLC2A3,CYBA,CD33,MMP25,ITGAL,TNFRSF1B,ITGB2,CRISP3,DOCK2,FPR2,ITGAM,CD53
COMPARTMENTS	GOCC:0030312	External encapsulating structure	16	259	0.41	0.0337	9606.ENSP00000218388,9606.ENSP00000260356,9606.ENSP00000266085,9606.ENSP00000304408,9606.ENSP00000311905,9606.ENSP00000337816,9606.ENSP00000343924,9606.ENSP00000355330,9606.ENSP00000357981,9606.ENSP00000359583,9606.ENSP00000364979,9606.ENSP00000373783,9606.ENSP00000389026,9606.ENSP00000398698,9606.ENSP00000406970,9606.ENSP00000418735	TIMP1,THBS1,TIMP3,COL3A1,LTBP4,MMP25,PRELP,TGM2,CTSS,HPSE2,COL4A1,LOXL2,CRISP3,TNF,LAX1,ADAMTS9
COMPARTMENTS	GOCC:0071753	IgM immunoglobulin complex	4	15	1.04	0.0337	9606.ENSP00000011653,9606.ENSP00000229135,9606.ENSP00000266557,9606.ENSP00000498852	CD4,IFNG,CD27,SPN
COMPARTMENTS	GOCC:0005764	Lysosome	27	566	0.29	0.0356	9606.ENSP00000009530,9606.ENSP00000207549,9606.ENSP00000219150,9606.ENSP00000221978,9606.ENSP00000229829,9606.ENSP00000250092,9606.ENSP00000310036,9606.ENSP00000330825,9606.ENSP00000339398,9606.ENSP00000343924,9606.ENSP00000345672,9606.ENSP00000353099,9606.ENSP00000357123,9606.ENSP00000357981,9606.ENSP00000360966,9606.ENSP00000362195,9606.ENSP00000364080,9606.ENSP00000364114,9606.ENSP00000370034,…	CD74,UNC13D,CORO1A,NKG7,HLA-DOA,CD68,CD34,IFITM1,HLA-DQA1,PRELP,CTSB,HLA-DRB1,MNDA,CTSS,SLC2A6,CSF3R,HLA-DQB1,HLA-DRB5,TLR7,HLA-DRA,MYO7A,HLA-DPA1,PRF1,HLA-DMB,HLA-DPB1,LYN,HLA-DOB
COMPARTMENTS	GOCC:0070820	Tertiary granule	12	164	0.48	0.0365	9606.ENSP00000075120,9606.ENSP00000261623,9606.ENSP00000262262,9606.ENSP00000289902,9606.ENSP00000293373,9606.ENSP00000357981,9606.ENSP00000380948,9606.ENSP00000389026,9606.ENSP00000443654,9606.ENSP00000468897,9606.ENSP00000496959,9606.ENSP00000497382	SLC2A3,CYBA,CD33,FCER1G,NCKAP1L,CTSS,ITGB2,CRISP3,TBC1D10C,FPR2,ITGAM,CD53
COMPARTMENTS	GOCC:0005802	trans-Golgi network	13	192	0.45	0.0432	9606.ENSP00000009530,9606.ENSP00000318142,9606.ENSP00000320935,9606.ENSP00000339398,9606.ENSP00000353099,9606.ENSP00000364076,9606.ENSP00000364080,9606.ENSP00000364114,9606.ENSP00000378786,9606.ENSP00000393566,9606.ENSP00000408146,9606.ENSP00000418525,9606.ENSP00000438677	CD74,FUT7,SLC2A4,HLA-DQA1,HLA-DRB1,HLA-DQA2,HLA-DQB1,HLA-DRB5,HLA-DRA,HLA-DPA1,HLA-DPB1,MME,PLD4
UniProt Keywords	KW-0325	Glycoprotein	214	4386	0.3	3.73e-24	9606.ENSP00000009530,9606.ENSP00000011653,9606.ENSP00000064780,9606.ENSP00000075120,9606.ENSP00000160262,9606.ENSP00000216223,9606.ENSP00000218388,9606.ENSP00000221954,9606.ENSP00000223795,9606.ENSP00000227348,9606.ENSP00000227752,9606.ENSP00000227918,9606.ENSP00000229135,9606.ENSP00000229332,9606.ENSP00000229829,9606.ENSP00000236495,9606.ENSP00000244728,9606.ENSP00000246115,9606.ENSP00000246551,…	CD74,CD4,RELT,SLC2A3,ICAM3,IL2RB,TIMP1,CEACAM4,TNFSF8,CRTAM,IL10RA,SCGB2A2,IFNG,CLEC4A,HLA-DOA,SLC5A9,COL21A1,S1PR4,HCST,EVI2A,RAC2,LRRC4,CD68,MICB,ADAMTS8,EDAR,SLCO5A1,THBS1,CLEC2D,CD33,LY9,FCER2,F13A1,CD27,FCGR2A,CLEC4F,GZMA,SLC2A12,PRSS23,KCNE4,KCNK13,CAMK4,GRIA4,BMP3,ITGB6,CD96,SEMA3D,ADCY8,SLCO2B1,PIP,SIGLEC12,LILRA4,CCR2,AQP5,PDPN,VCAM1,FRZB,INHBB,SLC9A4,GRIA2,CSF2,TNFRSF11B,LRFN5,FOLR2,OXG…
UniProt Keywords	KW-0391	Immunity	64	537	0.69	1.06e-21	9606.ENSP00000009530,9606.ENSP00000011653,9606.ENSP00000219596,9606.ENSP00000227348,9606.ENSP00000229332,9606.ENSP00000229829,9606.ENSP00000252229,9606.ENSP00000262629,9606.ENSP00000263285,9606.ENSP00000264972,9606.ENSP00000271450,9606.ENSP00000282356,9606.ENSP00000289902,9606.ENSP00000291759,9606.ENSP00000308925,9606.ENSP00000312002,9606.ENSP00000312367,9606.ENSP00000323280,9606.ENSP00000329507,…	CD74,CD4,MEFV,CRTAM,CLEC4A,HLA-DOA,MICB,TYROBP,LY9,ZAP70,FCGR2A,CAMK4,FCER1G,LILRA4,TLR10,HAVCR2,CD84,CD6,CD300C,IFITM1,BTLA,SKAP1,HLA-DRB1,MPEG1,CD247,CD244,SLAMF6,TNFAIP8L2,GBP5,GBP1,MCOLN2,ZBP1,FCN1,IFIT3,FGR,C1QA,HLA-DQA2,HLA-DQB1,HLA-DRB5,LST1,PIK3CD,GATA3,LY86,TLR7,CD300LB,HLA-DRA,LAT2,APOBEC3G,APOBEC3H,HLA-DPA1,HLA-DMB,LAX1,HLA-DPB1,C4B,PARP14,PIK3CG,LYN,PLD4,PSTPIP1,CD300LF,TMEM106A,THEMI…
UniProt Keywords	KW-0732	Signal	167	3277	0.32	2.47e-19	9606.ENSP00000011653,9606.ENSP00000064780,9606.ENSP00000160262,9606.ENSP00000216223,9606.ENSP00000218388,9606.ENSP00000221954,9606.ENSP00000227348,9606.ENSP00000227752,9606.ENSP00000227918,9606.ENSP00000229135,9606.ENSP00000229829,9606.ENSP00000244728,9606.ENSP00000246551,9606.ENSP00000247270,9606.ENSP00000249363,9606.ENSP00000250092,9606.ENSP00000252229,9606.ENSP00000257359,9606.ENSP00000258443,…	CD4,RELT,ICAM3,IL2RB,TIMP1,CEACAM4,CRTAM,IL10RA,SCGB2A2,IFNG,HLA-DOA,COL21A1,HCST,EVI2A,LRRC4,CD68,MICB,ADAMTS8,EDAR,THBS1,CD33,TYROBP,LY9,TIMP3,CD27,FCGR2A,GZMA,PRSS23,GRIA4,BMP3,ITGB6,CD96,SEMA3D,FCER1G,PIP,SIGLEC12,LILRA4,PDPN,VCAM1,FRZB,INHBB,GRIA2,CSF2,TNFRSF11B,LRFN5,FOLR2,ADAMTS15,KLK1,RNASE6,IL17D,COL3A1,SIRPG,TLR10,CD34,CD200R1,CTSW,MUCL1,LTBP4,HAVCR2,CD84,FIBIN,CD6,SIGLEC7,FZD2,BMP8A,CD…
UniProt Keywords	KW-1015	Disulfide bond	164	3338	0.31	1.97e-17	9606.ENSP00000009530,9606.ENSP00000011653,9606.ENSP00000064780,9606.ENSP00000160262,9606.ENSP00000216223,9606.ENSP00000218388,9606.ENSP00000223795,9606.ENSP00000227348,9606.ENSP00000227752,9606.ENSP00000229332,9606.ENSP00000229829,9606.ENSP00000246551,9606.ENSP00000249363,9606.ENSP00000250092,9606.ENSP00000252229,9606.ENSP00000257359,9606.ENSP00000258443,9606.ENSP00000260126,9606.ENSP00000260356,…	CD74,CD4,RELT,ICAM3,IL2RB,TIMP1,TNFSF8,CRTAM,IL10RA,CLEC4A,HLA-DOA,HCST,LRRC4,CD68,MICB,ADAMTS8,EDAR,SLCO5A1,THBS1,CLEC2D,CD33,TYROBP,LY9,FCER2,TIMP3,CD27,FCGR2A,GZMA,PRSS23,GRIA4,BMP3,ITGB6,CD96,SEMA3D,SLCO2B1,FCER1G,PIP,SIGLEC12,LILRA4,CCR2,VCAM1,FRZB,INHBB,GRIA2,CSF2,TNFRSF11B,LRFN5,FOLR2,OXGR1,ADAMTS15,KLK1,RNASE6,COL3A1,SIRPG,ADRA1B,CD200R1,CTSW,LTBP4,HAVCR2,CD84,FUT7,P2RY13,FIBIN,CD6,SIGLEC…
UniProt Keywords	KW-1064	Adaptive immunity	32	168	0.89	1.42e-15	9606.ENSP00000009530,9606.ENSP00000011653,9606.ENSP00000227348,9606.ENSP00000229332,9606.ENSP00000229829,9606.ENSP00000252229,9606.ENSP00000263285,9606.ENSP00000264972,9606.ENSP00000282356,9606.ENSP00000312002,9606.ENSP00000312367,9606.ENSP00000323280,9606.ENSP00000333919,9606.ENSP00000338171,9606.ENSP00000353099,9606.ENSP00000354782,9606.ENSP00000357012,9606.ENSP00000357036,9606.ENSP00000359640,…	CD74,CD4,CRTAM,CLEC4A,HLA-DOA,MICB,LY9,ZAP70,CAMK4,HAVCR2,CD84,CD6,BTLA,SKAP1,HLA-DRB1,CD247,CD244,SLAMF6,MCOLN2,HLA-DQA2,HLA-DQB1,HLA-DRB5,PIK3CD,HLA-DRA,LAT2,HLA-DPA1,HLA-DMB,LAX1,HLA-DPB1,LYN,THEMIS,HLA-DOB
UniProt Keywords	KW-0472	Membrane	258	7068	0.18	1.48e-13	9606.ENSP00000009530,9606.ENSP00000011653,9606.ENSP00000020926,9606.ENSP00000064780,9606.ENSP00000075120,9606.ENSP00000158762,9606.ENSP00000160262,9606.ENSP00000207549,9606.ENSP00000216117,9606.ENSP00000216223,9606.ENSP00000219150,9606.ENSP00000221954,9606.ENSP00000221978,9606.ENSP00000223795,9606.ENSP00000227348,9606.ENSP00000227752,9606.ENSP00000229332,9606.ENSP00000229829,9606.ENSP00000234396,…	CD74,CD4,SYT13,RELT,SLC2A3,ACAP1,ICAM3,UNC13D,HMOX1,IL2RB,CORO1A,CEACAM4,NKG7,TNFSF8,CRTAM,IL10RA,CLEC4A,HLA-DOA,ATP6V1B1,SLC5A9,S1PR4,HCST,EVI2A,CYTH4,LRRC4,CD68,NALCN,MICB,EDAR,SLCO5A1,CLEC2D,CYBA,CD33,SLC12A2,TYROBP,SLA2,LY9,EFHD1,FCER2,ZAP70,CD27,RHOF,ABCA10,FCGR2A,CLEC4F,SLC20A1,STXBP5L,SLC2A12,KCNE4,PDE3B,KCNK13,GRIA4,ITGB6,CD96,ADCY8,SLCO2B1,FCER1G,SIGLEC12,LILRA4,CCR2,NCKAP1L,AQP5,PDPN,VC…
UniProt Keywords	KW-0812	Transmembrane	203	5067	0.22	3.12e-13	9606.ENSP00000009530,9606.ENSP00000011653,9606.ENSP00000020926,9606.ENSP00000064780,9606.ENSP00000075120,9606.ENSP00000160262,9606.ENSP00000216223,9606.ENSP00000221954,9606.ENSP00000221978,9606.ENSP00000223795,9606.ENSP00000227348,9606.ENSP00000227752,9606.ENSP00000229332,9606.ENSP00000229829,9606.ENSP00000236495,9606.ENSP00000246115,9606.ENSP00000246551,9606.ENSP00000247270,9606.ENSP00000249363,…	CD74,CD4,SYT13,RELT,SLC2A3,ICAM3,IL2RB,CEACAM4,NKG7,TNFSF8,CRTAM,IL10RA,CLEC4A,HLA-DOA,SLC5A9,S1PR4,HCST,EVI2A,LRRC4,CD68,NALCN,MICB,EDAR,SLCO5A1,CLEC2D,CD33,SLC12A2,TYROBP,LY9,FCER2,CD27,ABCA10,FCGR2A,CLEC4F,SLC20A1,SLC2A12,KCNE4,PDE3B,KCNK13,GRIA4,ITGB6,CD96,ADCY8,SLCO2B1,FCER1G,SIGLEC12,LILRA4,CCR2,NCKAP1L,AQP5,PDPN,VCAM1,SLC9A4,SLC51A,GRIA2,LRFN5,OXGR1,TVP23A,SIRPG,CHST11,ADRA1B,HAS2,TLR10,CD…
UniProt Keywords	KW-1133	Transmembrane helix	200	5040	0.21	1.42e-12	9606.ENSP00000009530,9606.ENSP00000011653,9606.ENSP00000020926,9606.ENSP00000064780,9606.ENSP00000075120,9606.ENSP00000160262,9606.ENSP00000216223,9606.ENSP00000221954,9606.ENSP00000221978,9606.ENSP00000223795,9606.ENSP00000227348,9606.ENSP00000227752,9606.ENSP00000229332,9606.ENSP00000229829,9606.ENSP00000236495,9606.ENSP00000246115,9606.ENSP00000246551,9606.ENSP00000247270,9606.ENSP00000249363,…	CD74,CD4,SYT13,RELT,SLC2A3,ICAM3,IL2RB,CEACAM4,NKG7,TNFSF8,CRTAM,IL10RA,CLEC4A,HLA-DOA,SLC5A9,S1PR4,HCST,EVI2A,LRRC4,CD68,NALCN,MICB,EDAR,SLCO5A1,CD33,SLC12A2,TYROBP,LY9,FCER2,CD27,ABCA10,FCGR2A,CLEC4F,SLC20A1,SLC2A12,KCNE4,PDE3B,KCNK13,GRIA4,ITGB6,CD96,ADCY8,SLCO2B1,FCER1G,SIGLEC12,LILRA4,CCR2,NCKAP1L,AQP5,PDPN,VCAM1,SLC9A4,SLC51A,GRIA2,LRFN5,OXGR1,TVP23A,CHST11,ADRA1B,HAS2,TLR10,CD34,CD200R1,HA…
UniProt Keywords	KW-1003	Cell membrane	142	3277	0.25	1.53e-10	9606.ENSP00000009530,9606.ENSP00000011653,9606.ENSP00000064780,9606.ENSP00000075120,9606.ENSP00000216223,9606.ENSP00000221978,9606.ENSP00000227752,9606.ENSP00000229332,9606.ENSP00000246115,9606.ENSP00000248901,9606.ENSP00000249363,9606.ENSP00000250092,9606.ENSP00000252229,9606.ENSP00000260126,9606.ENSP00000261340,9606.ENSP00000261623,9606.ENSP00000262262,9606.ENSP00000262629,9606.ENSP00000262866,…	CD74,CD4,RELT,SLC2A3,IL2RB,NKG7,IL10RA,CLEC4A,S1PR4,CYTH4,LRRC4,CD68,MICB,SLCO5A1,CLEC2D,CYBA,CD33,TYROBP,SLA2,LY9,FCER2,ZAP70,RHOF,FCGR2A,STXBP5L,SLC2A12,GRIA4,ADCY8,SLCO2B1,FCER1G,LILRA4,CCR2,NCKAP1L,AQP5,PDPN,SLC9A4,SLC51A,GRIA2,FOLR2,OXGR1,PPP1R16B,ADRA1B,CD200R1,HAVCR2,CD84,PVRIG,BASP1,P2RY13,SLC2A4,VN1R1,RAB39A,CD6,FZD2,CCR8,GPR132,CD300C,IFITM1,SNX20,BTLA,TRDN,MMP25,SKAP1,PIK3AP1,SIGLEC1,T…
UniProt Keywords	KW-0393	Immunoglobulin domain	40	463	0.55	1.63e-09	9606.ENSP00000011653,9606.ENSP00000160262,9606.ENSP00000221954,9606.ENSP00000227348,9606.ENSP00000249363,9606.ENSP00000252229,9606.ENSP00000262262,9606.ENSP00000263285,9606.ENSP00000271450,9606.ENSP00000283285,9606.ENSP00000284136,9606.ENSP00000291707,9606.ENSP00000291759,9606.ENSP00000294728,9606.ENSP00000298119,9606.ENSP00000305529,9606.ENSP00000312002,9606.ENSP00000312367,9606.ENSP00000323328,…	CD4,ICAM3,CEACAM4,CRTAM,LRRC4,MICB,CD33,LY9,FCGR2A,CD96,SEMA3D,SIGLEC12,LILRA4,VCAM1,LRFN5,SIRPG,HAVCR2,CD84,SIGLEC7,BTLA,SIGLEC1,ILDR1,MYOM1,FCGR2B,NTRK3,ISLR2,CD244,SLAMF6,CADM3,CSF3R,CD300LB,IGSF11,CEACAM21,HLA-DMB,UNC5C,SIGLEC9,TIGIT,HAPLN3,CD300LF,CD48
UniProt Keywords	KW-0491	MHC II	10	12	1.54	1.63e-09	9606.ENSP00000229829,9606.ENSP00000353099,9606.ENSP00000364076,9606.ENSP00000364080,9606.ENSP00000364114,9606.ENSP00000378786,9606.ENSP00000393566,9606.ENSP00000398890,9606.ENSP00000408146,9606.ENSP00000496848	HLA-DOA,HLA-DRB1,HLA-DQA2,HLA-DQB1,HLA-DRB5,HLA-DRA,HLA-DPA1,HLA-DMB,HLA-DPB1,HLA-DOB
UniProt Keywords	KW-0399	Innate immunity	33	329	0.62	2.31e-09	9606.ENSP00000219596,9606.ENSP00000229332,9606.ENSP00000263285,9606.ENSP00000289902,9606.ENSP00000291759,9606.ENSP00000308925,9606.ENSP00000312002,9606.ENSP00000312367,9606.ENSP00000323280,9606.ENSP00000330825,9606.ENSP00000354335,9606.ENSP00000357012,9606.ENSP00000357036,9606.ENSP00000357906,9606.ENSP00000359640,9606.ENSP00000360215,9606.ENSP00000360871,9606.ENSP00000360876,9606.ENSP00000363117,…	MEFV,CLEC4A,LY9,FCER1G,LILRA4,TLR10,HAVCR2,CD84,CD6,IFITM1,MPEG1,CD244,SLAMF6,TNFAIP8L2,MCOLN2,ZBP1,FCN1,IFIT3,FGR,C1QA,PIK3CD,GATA3,LY86,TLR7,APOBEC3G,APOBEC3H,C4B,PARP14,LYN,PLD4,PSTPIP1,TMEM106A,ITGAM
UniProt Keywords	KW-0130	Cell adhesion	36	478	0.49	3.91e-07	9606.ENSP00000160262,9606.ENSP00000260356,9606.ENSP00000262262,9606.ENSP00000263285,9606.ENSP00000279227,9606.ENSP00000283249,9606.ENSP00000283285,9606.ENSP00000291707,9606.ENSP00000294728,9606.ENSP00000305529,9606.ENSP00000310036,9606.ENSP00000312367,9606.ENSP00000323280,9606.ENSP00000323328,9606.ENSP00000341141,9606.ENSP00000349252,9606.ENSP00000353462,9606.ENSP00000357106,9606.ENSP00000362195,…	ICAM3,THBS1,CD33,LY9,FERMT3,ITGB6,CD96,SIGLEC12,VCAM1,SIRPG,CD34,CD84,CD6,SIGLEC7,SIGLEC1,ITGAL,CASS4,CADM3,CSF3R,PCDH15,TMEM8B,IGSF11,PCDHGA2,SPP1,ITGA4,ITGB2,COL28A1,PARVG,SIGLEC9,PCDHGA7,PSTPIP1,PCDHGB3,PCDHB9,CNTNAP3B,CYFIP2,ITGAM
UniProt Keywords	KW-0964	Secreted	81	1839	0.26	9.57e-06	9606.ENSP00000167106,9606.ENSP00000218388,9606.ENSP00000227918,9606.ENSP00000229135,9606.ENSP00000244728,9606.ENSP00000257359,9606.ENSP00000260356,9606.ENSP00000264072,9606.ENSP00000264870,9606.ENSP00000266085,9606.ENSP00000274306,9606.ENSP00000280258,9606.ENSP00000282701,9606.ENSP00000284136,9606.ENSP00000291009,9606.ENSP00000295113,9606.ENSP00000295228,9606.ENSP00000296871,9606.ENSP00000297350,…	VASH1,TIMP1,SCGB2A2,IFNG,COL21A1,ADAMTS8,THBS1,FCER2,F13A1,TIMP3,GZMA,PRSS23,BMP3,SEMA3D,PIP,FRZB,INHBB,CSF2,TNFRSF11B,FOLR2,ADAMTS15,RNASE6,IL17D,COL3A1,CD200R1,MUCL1,LTBP4,FIBIN,CD6,BMP8A,WFDC10B,MMP25,APOL4,WNT7B,SIGLEC1,PRELP,IGFL3,APOD,CTSB,AADACL2,CD163,MPEG1,XCL1,XCL2,CTSS,GBP1,HPSE2,LGI1,FCN1,CSF3R,PCDH15,C1QA,COL4A1,TNFRSF1B,MAMDC2,VIT,LY86,CPXM1,FGF9,LOXL2,PRB2,SPP1,COL28A1,ENHO,CRISP3,…
UniProt Keywords	KW-0675	Receptor	66	1427	0.28	2.89e-05	9606.ENSP00000011653,9606.ENSP00000064780,9606.ENSP00000216223,9606.ENSP00000227752,9606.ENSP00000246115,9606.ENSP00000258443,9606.ENSP00000261340,9606.ENSP00000264072,9606.ENSP00000266557,9606.ENSP00000271450,9606.ENSP00000272367,9606.ENSP00000272542,9606.ENSP00000282499,9606.ENSP00000283249,9606.ENSP00000289902,9606.ENSP00000291759,9606.ENSP00000292301,9606.ENSP00000296526,9606.ENSP00000297350,…	CD4,RELT,IL2RB,IL10RA,S1PR4,EDAR,CLEC2D,FCER2,CD27,FCGR2A,CLEC4F,SLC20A1,GRIA4,ITGB6,FCER1G,LILRA4,CCR2,GRIA2,TNFRSF11B,FOLR2,OXGR1,ADRA1B,TLR10,CD200R1,CD84,P2RY13,VN1R1,FZD2,CCR8,NPTXR,GPR132,CD300C,BTLA,ILDR1,C5AR1,CLEC9A,ITGAL,FCGR2B,NTRK3,CD247,CD244,SLAMF6,CSF3R,TACR2,TNFRSF1B,ADRA1A,TLR7,KLRC2,LRP1B,CD300LB,IGSF11,ITGA4,ITGB2,CSF2RB,GRIK2,PTH1R,UNC5C,CD300LF,FPR2,P2RY6,PRLR,GPR174,PTPRQ,IT…
UniProt Keywords	KW-0430	Lectin	17	162	0.64	5.54e-05	9606.ENSP00000215886,9606.ENSP00000221804,9606.ENSP00000229332,9606.ENSP00000261340,9606.ENSP00000262262,9606.ENSP00000264072,9606.ENSP00000272367,9606.ENSP00000291707,9606.ENSP00000323328,9606.ENSP00000341141,9606.ENSP00000344260,9606.ENSP00000348074,9606.ENSP00000360871,9606.ENSP00000371327,9606.ENSP00000386378,9606.ENSP00000413861,9606.ENSP00000480090	LGALS2,CLC,CLEC4A,CLEC2D,CD33,FCER2,CLEC4F,SIGLEC12,SIGLEC7,SIGLEC1,GALNT15,CLEC9A,FCN1,KLRC2,CD207,SIGLEC9,PKD1L3
UniProt Keywords	KW-0395	Inflammatory response	16	163	0.61	0.00023	9606.ENSP00000219596,9606.ENSP00000282356,9606.ENSP00000292301,9606.ENSP00000308925,9606.ENSP00000312002,9606.ENSP00000352071,9606.ENSP00000359488,9606.ENSP00000366563,9606.ENSP00000369286,9606.ENSP00000370034,9606.ENSP00000400533,9606.ENSP00000415941,9606.ENSP00000419260,9606.ENSP00000428924,9606.ENSP00000438677,9606.ENSP00000452746	MEFV,CAMK4,CCR2,TLR10,HAVCR2,CD163,GBP5,PIK3CD,LY86,TLR7,CCL24,C4B,PIK3CG,LYN,PLD4,PSTPIP1
UniProt Keywords	KW-0458	Lysosome	21	314	0.44	0.0020	9606.ENSP00000009530,9606.ENSP00000207549,9606.ENSP00000229829,9606.ENSP00000250092,9606.ENSP00000302046,9606.ENSP00000322594,9606.ENSP00000345672,9606.ENSP00000353099,9606.ENSP00000357981,9606.ENSP00000359640,9606.ENSP00000360966,9606.ENSP00000364076,9606.ENSP00000364080,9606.ENSP00000364114,9606.ENSP00000370034,9606.ENSP00000378786,9606.ENSP00000384610,9606.ENSP00000393566,9606.ENSP00000398890,…	CD74,UNC13D,HLA-DOA,CD68,RNASE6,RAB39A,CTSB,HLA-DRB1,CTSS,MCOLN2,SLC2A6,HLA-DQA2,HLA-DQB1,HLA-DRB5,TLR7,HLA-DRA,PNPLA7,HLA-DPA1,HLA-DMB,HLA-DPB1,HLA-DOB
UniProt Keywords	KW-0727	SH2 domain	11	110	0.62	0.0051	9606.ENSP00000046794,9606.ENSP00000262866,9606.ENSP00000264972,9606.ENSP00000351255,9606.ENSP00000363117,9606.ENSP00000378485,9606.ENSP00000386741,9606.ENSP00000428924,9606.ENSP00000472929,9606.ENSP00000477713,9606.ENSP00000482604	LCP2,SLA2,ZAP70,STAT4,FGR,MATK,CHN1,LYN,VAV1,LCK,HSH2D
UniProt Keywords	KW-0272	Extracellular matrix	18	267	0.44	0.0056	9606.ENSP00000244728,9606.ENSP00000257359,9606.ENSP00000260356,9606.ENSP00000266085,9606.ENSP00000299164,9606.ENSP00000304408,9606.ENSP00000311905,9606.ENSP00000337816,9606.ENSP00000341032,9606.ENSP00000343924,9606.ENSP00000359583,9606.ENSP00000364979,9606.ENSP00000366387,9606.ENSP00000368544,9606.ENSP00000373783,9606.ENSP00000382356,9606.ENSP00000418735,9606.ENSP00000457180	COL21A1,ADAMTS8,THBS1,TIMP3,ADAMTS15,COL3A1,LTBP4,MMP25,WNT7B,PRELP,HPSE2,COL4A1,MAMDC2,VIT,LOXL2,COL28A1,ADAMTS9,HAPLN3
UniProt Keywords	KW-0728	SH3 domain	16	222	0.47	0.0060	9606.ENSP00000245105,9606.ENSP00000262866,9606.ENSP00000320176,9606.ENSP00000338171,9606.ENSP00000348828,9606.ENSP00000353462,9606.ENSP00000359045,9606.ENSP00000363117,9606.ENSP00000378485,9606.ENSP00000386331,9606.ENSP00000428924,9606.ENSP00000429283,9606.ENSP00000452746,9606.ENSP00000472929,9606.ENSP00000477713,9606.ENSP00000494550	SH3TC1,SLA2,HCLS1,SKAP1,ARHGEF26,CASS4,ARHGAP4,FGR,MATK,MYO7A,LYN,DOCK2,PSTPIP1,VAV1,LCK,MYO1F
UniProt Keywords	KW-0401	Integrin	5	26	0.9	0.0228	9606.ENSP00000283249,9606.ENSP00000349252,9606.ENSP00000380227,9606.ENSP00000380948,9606.ENSP00000496959	ITGB6,ITGAL,ITGA4,ITGB2,ITGAM
UniProt Keywords	KW-0735	Signal-anchor	23	451	0.32	0.0294	9606.ENSP00000009530,9606.ENSP00000223795,9606.ENSP00000229332,9606.ENSP00000261340,9606.ENSP00000264072,9606.ENSP00000272367,9606.ENSP00000305725,9606.ENSP00000318142,9606.ENSP00000327545,9606.ENSP00000334246,9606.ENSP00000344260,9606.ENSP00000348074,9606.ENSP00000348429,9606.ENSP00000363398,9606.ENSP00000371327,9606.ENSP00000381492,9606.ENSP00000381699,9606.ENSP00000382083,9606.ENSP00000386378,…	CD74,TNFSF8,CLEC4A,CLEC2D,FCER2,CLEC4F,CHST11,FUT7,NPTXR,CYP4Z1,GALNT15,CLEC9A,ACSL5,EXTL1,KLRC2,LAT2,B3GALT5,COL25A1,CD207,TNF,LAX1,MME,PLD4
UniProt Keywords	KW-0449	Lipoprotein	35	818	0.25	0.0336	9606.ENSP00000011653,9606.ENSP00000246115,9606.ENSP00000249071,9606.ENSP00000262866,9606.ENSP00000264072,9606.ENSP00000267205,9606.ENSP00000282499,9606.ENSP00000296526,9606.ENSP00000298223,9606.ENSP00000299824,9606.ENSP00000306662,9606.ENSP00000319281,9606.ENSP00000322594,9606.ENSP00000330825,9606.ENSP00000337816,9606.ENSP00000341032,9606.ENSP00000358784,9606.ENSP00000359488,9606.ENSP00000359504,…	CD4,S1PR4,RAC2,SLA2,FCER2,RHOF,GRIA4,GRIA2,FOLR2,PPP1R16B,ADRA1B,BASP1,RAB39A,IFITM1,MMP25,WNT7B,KCNA3,GBP5,GBP1,TACR2,FGR,ALPL,ADRA1A,RHOH,RGS19,LAT2,STK32A,HMGCLL1,TNF,HID1,MME,LYN,LCK,HPCAL4,CD48
UniProt Keywords	KW-0873	Pyrrolidone carboxylic acid	7	67	0.63	0.0494	9606.ENSP00000229135,9606.ENSP00000291009,9606.ENSP00000345179,9606.ENSP00000374013,9606.ENSP00000380948,9606.ENSP00000382083,9606.ENSP00000452245	IFNG,PIP,APOD,PRB2,ITGB2,COL25A1,RNASE4
InterPro	IPR036179	Immunoglobulin-like domain superfamily	54	490	0.66	2.79e-15	9606.ENSP00000011653,9606.ENSP00000160262,9606.ENSP00000221954,9606.ENSP00000227348,9606.ENSP00000229829,9606.ENSP00000249363,9606.ENSP00000252229,9606.ENSP00000262262,9606.ENSP00000263285,9606.ENSP00000271450,9606.ENSP00000283285,9606.ENSP00000284136,9606.ENSP00000291707,9606.ENSP00000291759,9606.ENSP00000294728,9606.ENSP00000298119,9606.ENSP00000305529,9606.ENSP00000311035,9606.ENSP00000312002,…	CD4,ICAM3,CEACAM4,CRTAM,HLA-DOA,LRRC4,MICB,CD33,LY9,FCGR2A,CD96,SEMA3D,SIGLEC12,LILRA4,VCAM1,LRFN5,SIRPG,CD200R1,HAVCR2,CD84,SIGLEC7,CD300C,CD8B,BTLA,HLA-DQA1,SIGLEC1,ILDR1,MYOM1,FCGR2B,HLA-DRB1,NTRK3,ISLR2,CD244,SLAMF6,CADM3,CSF3R,HLA-DQA2,HLA-DQB1,HLA-DRB5,CD300LB,IGSF11,HLA-DRA,C19orf38,CEACAM21,HLA-DPA1,HLA-DMB,UNC5C,HLA-DPB1,SIGLEC9,TIGIT,HAPLN3,CD300LF,CD48,HLA-DOB
InterPro	IPR007110	Immunoglobulin-like domain	52	479	0.65	1.20e-14	9606.ENSP00000011653,9606.ENSP00000160262,9606.ENSP00000221954,9606.ENSP00000227348,9606.ENSP00000229829,9606.ENSP00000249363,9606.ENSP00000252229,9606.ENSP00000262262,9606.ENSP00000263285,9606.ENSP00000271450,9606.ENSP00000283285,9606.ENSP00000284136,9606.ENSP00000291707,9606.ENSP00000291759,9606.ENSP00000294728,9606.ENSP00000298119,9606.ENSP00000305529,9606.ENSP00000311035,9606.ENSP00000312002,…	CD4,ICAM3,CEACAM4,CRTAM,HLA-DOA,LRRC4,MICB,CD33,LY9,FCGR2A,CD96,SEMA3D,SIGLEC12,LILRA4,VCAM1,LRFN5,SIRPG,CD200R1,HAVCR2,CD84,SIGLEC7,CD300C,CD8B,BTLA,HLA-DQA1,SIGLEC1,ILDR1,MYOM1,FCGR2B,HLA-DRB1,NTRK3,ISLR2,CD244,SLAMF6,CADM3,HLA-DQA2,HLA-DQB1,HLA-DRB5,CD300LB,IGSF11,HLA-DRA,CEACAM21,HLA-DPA1,HLA-DMB,UNC5C,HLA-DPB1,SIGLEC9,TIGIT,HAPLN3,CD300LF,CD48,HLA-DOB
InterPro	IPR013783	Immunoglobulin-like fold	63	732	0.55	7.30e-14	9606.ENSP00000011653,9606.ENSP00000160262,9606.ENSP00000216223,9606.ENSP00000221954,9606.ENSP00000227348,9606.ENSP00000227752,9606.ENSP00000229829,9606.ENSP00000249363,9606.ENSP00000252229,9606.ENSP00000262262,9606.ENSP00000263285,9606.ENSP00000264870,9606.ENSP00000271450,9606.ENSP00000283285,9606.ENSP00000284136,9606.ENSP00000291009,9606.ENSP00000291707,9606.ENSP00000291759,9606.ENSP00000294728,…	CD4,ICAM3,IL2RB,CEACAM4,CRTAM,IL10RA,HLA-DOA,LRRC4,MICB,CD33,LY9,F13A1,FCGR2A,CD96,SEMA3D,PIP,SIGLEC12,LILRA4,VCAM1,LRFN5,SIRPG,CD200R1,HAVCR2,CD84,SIGLEC7,CD300C,CD8B,BTLA,HLA-DQA1,SIGLEC1,ILDR1,MYOM1,FCGR2B,HLA-DRB1,NTRK3,TGM2,ISLR2,CD244,SLAMF6,CADM3,CSF3R,HLA-DQA2,HLA-DQB1,HLA-DRB5,CD300LB,IGSF11,HLA-DRA,C19orf38,CSF2RB,CEACAM21,HLA-DPA1,HLA-DMB,UNC5C,HLA-DPB1,SIGLEC9,C4B,TIGIT,HAPLN3,CD300LF…
InterPro	IPR014745	MHC class II, alpha/beta chain, N-terminal	11	15	1.48	1.18e-08	9606.ENSP00000229829,9606.ENSP00000339398,9606.ENSP00000353099,9606.ENSP00000364076,9606.ENSP00000364080,9606.ENSP00000364114,9606.ENSP00000378786,9606.ENSP00000393566,9606.ENSP00000398890,9606.ENSP00000408146,9606.ENSP00000496848	HLA-DOA,HLA-DQA1,HLA-DRB1,HLA-DQA2,HLA-DQB1,HLA-DRB5,HLA-DRA,HLA-DPA1,HLA-DMB,HLA-DPB1,HLA-DOB
InterPro	IPR003599	Immunoglobulin subtype	37	411	0.57	6.81e-08	9606.ENSP00000011653,9606.ENSP00000160262,9606.ENSP00000221954,9606.ENSP00000227348,9606.ENSP00000249363,9606.ENSP00000262262,9606.ENSP00000263285,9606.ENSP00000271450,9606.ENSP00000283285,9606.ENSP00000284136,9606.ENSP00000291707,9606.ENSP00000291759,9606.ENSP00000294728,9606.ENSP00000298119,9606.ENSP00000305529,9606.ENSP00000312002,9606.ENSP00000312367,9606.ENSP00000323328,9606.ENSP00000329507,…	CD4,ICAM3,CEACAM4,CRTAM,LRRC4,CD33,LY9,FCGR2A,CD96,SEMA3D,SIGLEC12,LILRA4,VCAM1,LRFN5,SIRPG,HAVCR2,CD84,SIGLEC7,CD300C,CD8B,BTLA,SIGLEC1,ILDR1,MYOM1,FCGR2B,NTRK3,SLAMF6,CADM3,CD300LB,IGSF11,CEACAM21,UNC5C,SIGLEC9,TIGIT,HAPLN3,CD300LF,CD48
InterPro	IPR003597	Immunoglobulin C1-set	13	44	1.09	7.14e-07	9606.ENSP00000229829,9606.ENSP00000252229,9606.ENSP00000305529,9606.ENSP00000339398,9606.ENSP00000353099,9606.ENSP00000364076,9606.ENSP00000364080,9606.ENSP00000364114,9606.ENSP00000378786,9606.ENSP00000393566,9606.ENSP00000398890,9606.ENSP00000408146,9606.ENSP00000496848	HLA-DOA,MICB,SIRPG,HLA-DQA1,HLA-DRB1,HLA-DQA2,HLA-DQB1,HLA-DRB5,HLA-DRA,HLA-DPA1,HLA-DMB,HLA-DPB1,HLA-DOB
InterPro	IPR011162	MHC classes I/II-like antigen recognition protein	12	39	1.1	1.92e-06	9606.ENSP00000229829,9606.ENSP00000252229,9606.ENSP00000339398,9606.ENSP00000353099,9606.ENSP00000364076,9606.ENSP00000364080,9606.ENSP00000364114,9606.ENSP00000378786,9606.ENSP00000393566,9606.ENSP00000398890,9606.ENSP00000408146,9606.ENSP00000496848	HLA-DOA,MICB,HLA-DQA1,HLA-DRB1,HLA-DQA2,HLA-DQB1,HLA-DRB5,HLA-DRA,HLA-DPA1,HLA-DMB,HLA-DPB1,HLA-DOB
InterPro	IPR013106	Immunoglobulin V-set domain	22	182	0.7	3.22e-06	9606.ENSP00000011653,9606.ENSP00000221954,9606.ENSP00000227348,9606.ENSP00000262262,9606.ENSP00000291707,9606.ENSP00000294728,9606.ENSP00000305529,9606.ENSP00000312002,9606.ENSP00000323328,9606.ENSP00000329507,9606.ENSP00000331172,9606.ENSP00000341141,9606.ENSP00000357036,9606.ENSP00000357106,9606.ENSP00000376397,9606.ENSP00000377370,9606.ENSP00000385739,9606.ENSP00000413861,9606.ENSP00000419085,…	CD4,CEACAM4,CRTAM,CD33,SIGLEC12,VCAM1,SIRPG,HAVCR2,SIGLEC7,CD300C,CD8B,SIGLEC1,SLAMF6,CADM3,CD300LB,IGSF11,CEACAM21,SIGLEC9,TIGIT,HAPLN3,CD300LF,CD48
InterPro	IPR003006	Immunoglobulin/major histocompatibility complex, conserved site	11	38	1.08	1.21e-05	9606.ENSP00000229829,9606.ENSP00000339398,9606.ENSP00000353099,9606.ENSP00000364076,9606.ENSP00000364080,9606.ENSP00000364114,9606.ENSP00000378786,9606.ENSP00000393566,9606.ENSP00000398890,9606.ENSP00000408146,9606.ENSP00000496848	HLA-DOA,HLA-DQA1,HLA-DRB1,HLA-DQA2,HLA-DQB1,HLA-DRB5,HLA-DRA,HLA-DPA1,HLA-DMB,HLA-DPB1,HLA-DOB
InterPro	IPR000353	MHC class II, beta chain, N-terminal	6	9	1.44	0.00051	9606.ENSP00000353099,9606.ENSP00000364080,9606.ENSP00000364114,9606.ENSP00000398890,9606.ENSP00000408146,9606.ENSP00000496848	HLA-DRB1,HLA-DQB1,HLA-DRB5,HLA-DMB,HLA-DPB1,HLA-DOB
InterPro	IPR001003	MHC class II, alpha chain, N-terminal	5	6	1.54	0.0020	9606.ENSP00000229829,9606.ENSP00000339398,9606.ENSP00000364076,9606.ENSP00000378786,9606.ENSP00000393566	HLA-DOA,HLA-DQA1,HLA-DQA2,HLA-DRA,HLA-DPA1
SMART	SM00409	Immunoglobulin	37	328	0.67	8.45e-11	9606.ENSP00000011653,9606.ENSP00000160262,9606.ENSP00000221954,9606.ENSP00000227348,9606.ENSP00000262262,9606.ENSP00000263285,9606.ENSP00000271450,9606.ENSP00000283285,9606.ENSP00000284136,9606.ENSP00000291707,9606.ENSP00000291759,9606.ENSP00000294728,9606.ENSP00000305529,9606.ENSP00000311035,9606.ENSP00000312002,9606.ENSP00000312367,9606.ENSP00000323328,9606.ENSP00000329507,9606.ENSP00000331172,…	CD4,ICAM3,CEACAM4,CRTAM,CD33,LY9,FCGR2A,CD96,SEMA3D,SIGLEC12,LILRA4,VCAM1,SIRPG,CD200R1,HAVCR2,CD84,SIGLEC7,CD300C,CD8B,BTLA,SIGLEC1,ILDR1,MYOM1,FCGR2B,NTRK3,ISLR2,CD244,SLAMF6,CADM3,CD300LB,IGSF11,CEACAM21,SIGLEC9,TIGIT,HAPLN3,CD300LF,CD48
SMART	SM00407	Immunoglobulin C-Type	13	40	1.13	9.17e-08	9606.ENSP00000229829,9606.ENSP00000252229,9606.ENSP00000305529,9606.ENSP00000339398,9606.ENSP00000353099,9606.ENSP00000364076,9606.ENSP00000364080,9606.ENSP00000364114,9606.ENSP00000378786,9606.ENSP00000393566,9606.ENSP00000398890,9606.ENSP00000408146,9606.ENSP00000496848	HLA-DOA,MICB,SIRPG,HLA-DQA1,HLA-DRB1,HLA-DQA2,HLA-DQB1,HLA-DRB5,HLA-DRA,HLA-DPA1,HLA-DMB,HLA-DPB1,HLA-DOB
SMART	SM00921	Class II histocompatibility antigen, beta domain	6	9	1.44	0.00020	9606.ENSP00000353099,9606.ENSP00000364080,9606.ENSP00000364114,9606.ENSP00000398890,9606.ENSP00000408146,9606.ENSP00000496848	HLA-DRB1,HLA-DQB1,HLA-DRB5,HLA-DMB,HLA-DPB1,HLA-DOB
SMART	SM00920	Class II histocompatibility antigen, alpha domain	5	6	1.54	0.00062	9606.ENSP00000229829,9606.ENSP00000339398,9606.ENSP00000364076,9606.ENSP00000378786,9606.ENSP00000393566	HLA-DOA,HLA-DQA1,HLA-DQA2,HLA-DRA,HLA-DPA1
SMART	SM00326	Src homology 3 domains	16	204	0.51	0.0124	9606.ENSP00000245105,9606.ENSP00000262866,9606.ENSP00000320176,9606.ENSP00000338171,9606.ENSP00000348828,9606.ENSP00000353462,9606.ENSP00000359045,9606.ENSP00000363117,9606.ENSP00000378485,9606.ENSP00000386331,9606.ENSP00000428924,9606.ENSP00000429283,9606.ENSP00000452746,9606.ENSP00000472929,9606.ENSP00000477713,9606.ENSP00000494550	SH3TC1,SLA2,HCLS1,SKAP1,ARHGEF26,CASS4,ARHGAP4,FGR,MATK,MYO7A,LYN,DOCK2,PSTPIP1,VAV1,LCK,MYO1F
SMART	SM00252	Src homology 2 domains	11	104	0.64	0.0125	9606.ENSP00000046794,9606.ENSP00000262866,9606.ENSP00000264972,9606.ENSP00000351255,9606.ENSP00000363117,9606.ENSP00000378485,9606.ENSP00000386741,9606.ENSP00000428924,9606.ENSP00000472929,9606.ENSP00000477713,9606.ENSP00000482604	LCP2,SLA2,ZAP70,STAT4,FGR,MATK,CHN1,LYN,VAV1,LCK,HSH2D

## Sheet: Table_S2_only_low_IFNg
Table S2: Functional enrichment analysis of 354 DEGs exclusively for low IFNG AD subgroup without dupilumab
#category	term ID	term description	observed gene count	background gene count	strength	false discovery rate	matching proteins in your network (IDs)	matching proteins in your network (labels)
GO Process	GO:0048513	Animal organ development	87	3246	0.25	0.00040	9606.ENSP00000210633,9606.ENSP00000216911,9606.ENSP00000221452,9606.ENSP00000228027,9606.ENSP00000231228,9606.ENSP00000251472,9606.ENSP00000255266,9606.ENSP00000258873,9606.ENSP00000260502,9606.ENSP00000262018,9606.ENSP00000262418,9606.ENSP00000262426,9606.ENSP00000262450,9606.ENSP00000263181,9606.ENSP00000264664,9606.ENSP00000265441,9606.ENSP00000267843,9606.ENSP00000272190,9606.ENSP00000280187,…	SEMA4G,AURKA,RELB,DGAT2,IL12B,MAST1,PDE6A,ACSBG1,BCAR3,SGCA,SLC4A1,FOXF1,CHD5,KIF18A,FGF10,WNT2,FGF7,REN,GPM6A,WNT3A,KLF15,PCSK9,SLC26A5,ESCO2,LEP,LCE1D,GCNT4,PSAPL1,GPR4,TSPEAR,PLXDC1,KRT79,BCAN,ALDH1A3,EVI2B,LCE3C,EDN3,HOXA9,UGT1A10,DSG4,RXRG,HS3ST3B1,LAMC3,SBNO2,LOR,HRNR,TUFT1,RBM20,WNT2B,PKHD1,SLC25A25,PPIL1,DES,SLC46A2,ANGPTL7,HES5,LRP4,CNTFR,ALOX15B,RP1L1,FLG2,COBL,AREG,BMP7,EPHB1,CRHR1,TNF…
GO Process	GO:0032501	Multicellular organismal process	141	6490	0.16	0.00087	9606.ENSP00000210633,9606.ENSP00000216862,9606.ENSP00000216911,9606.ENSP00000220809,9606.ENSP00000221452,9606.ENSP00000222728,9606.ENSP00000228027,9606.ENSP00000228534,9606.ENSP00000231228,9606.ENSP00000241125,9606.ENSP00000244573,9606.ENSP00000245919,9606.ENSP00000251472,9606.ENSP00000252486,9606.ENSP00000255266,9606.ENSP00000258873,9606.ENSP00000260502,9606.ENSP00000262018,9606.ENSP00000262418,…	SEMA4G,CYP24A1,AURKA,PLAT,RELB,HOXA6,DGAT2,IL23A,IL12B,GJA3,H1-1,FOSB,MAST1,APOE,PDE6A,ACSBG1,BCAR3,SGCA,SLC4A1,FOXF1,CHD5,KIF18A,IL1B,FGF10,WNT2,FGF7,REN,CNGA3,GPM6A,WNT3A,IRX6,KLF15,TMEM63C,NELL1,NYAP1,ECEL1,PCSK9,SCG2,SLC26A5,ESCO2,CATSPER1,LEP,LCE1D,GCNT4,PLD6,PSAPL1,GPR4,TSPEAR,PLXDC1,KRT79,BCAN,ALDH1A3,EVI2B,RGS9BP,F3,LCE3C,EDN3,SPAG17,HRH3,HOXA9,UGT1A10,MAK,OCA2,HTR3A,DSG4,RXRG,HS3ST3B1,LA…
GO Process	GO:0032502	Developmental process	125	5657	0.17	0.0025	9606.ENSP00000210633,9606.ENSP00000216180,9606.ENSP00000216862,9606.ENSP00000216911,9606.ENSP00000221452,9606.ENSP00000222728,9606.ENSP00000228027,9606.ENSP00000231228,9606.ENSP00000244573,9606.ENSP00000251472,9606.ENSP00000252486,9606.ENSP00000255266,9606.ENSP00000258873,9606.ENSP00000260502,9606.ENSP00000262018,9606.ENSP00000262418,9606.ENSP00000262426,9606.ENSP00000262450,9606.ENSP00000263181,…	SEMA4G,PNPLA3,CYP24A1,AURKA,RELB,HOXA6,DGAT2,IL12B,H1-1,MAST1,APOE,PDE6A,ACSBG1,BCAR3,SGCA,SLC4A1,FOXF1,CHD5,KIF18A,IL1B,FGF10,WNT2,FGF7,REN,GPM6A,WNT3A,IRX6,KLF15,NELL1,NYAP1,PCSK9,SCG2,SLC26A5,ESCO2,CATSPER1,ELF5,LEP,LCE1D,GCNT4,PLD6,PSAPL1,GPR4,TSPEAR,PLXDC1,KRT79,BCAN,ALDH1A3,EVI2B,LCE3C,EDN3,FBXO40,SPAG17,HOXA9,UGT1A10,MAK,OCA2,SYT17,DSG4,RXRG,HS3ST3B1,LAMC3,SBNO2,NR1I3,ROS1,LOR,HRNR,TUFT1,R…
GO Process	GO:0070887	Cellular response to chemical stimulus	70	2609	0.25	0.0037	9606.ENSP00000209728,9606.ENSP00000216180,9606.ENSP00000216862,9606.ENSP00000220809,9606.ENSP00000221452,9606.ENSP00000222115,9606.ENSP00000228027,9606.ENSP00000231228,9606.ENSP00000245919,9606.ENSP00000251595,9606.ENSP00000252486,9606.ENSP00000260502,9606.ENSP00000262426,9606.ENSP00000263026,9606.ENSP00000263181,9606.ENSP00000263341,9606.ENSP00000264664,9606.ENSP00000265441,9606.ENSP00000267843,…	CDC6,PNPLA3,CYP24A1,PLAT,RELB,HAS1,DGAT2,IL12B,FOSB,HBA2,APOE,BCAR3,FOXF1,EEF2K,KIF18A,IL1B,FGF10,WNT2,FGF7,CRNN,REN,WNT3A,KLF15,GPD1,PCSK9,SCG2,LEP,LCE1D,F3,EDN3,PKLR,HRH3,UGT1A10,SYT17,HTR3A,PRODH,CCL20,DSG4,RXRG,SBNO2,SLC30A10,IRS4,NOX1,P2RY4,HES5,CNTFR,SCNN1D,TNFRSF4,FGFBP1,GPT,BMP7,EPHB1,CRHR1,TNFSF11,TMPRSS6,TF,BBC3,IFNE,MCF2,NTRK1,NR4A1,ATP1A3,LDLR,ASIP,ZFP36,CCL3,SEMA3B,ABCG4,HBB,IL31RA
GO Process	GO:0048856	Anatomical structure development	112	5117	0.16	0.0155	9606.ENSP00000210633,9606.ENSP00000216911,9606.ENSP00000221452,9606.ENSP00000222728,9606.ENSP00000228027,9606.ENSP00000231228,9606.ENSP00000251472,9606.ENSP00000252486,9606.ENSP00000255266,9606.ENSP00000258873,9606.ENSP00000260502,9606.ENSP00000262018,9606.ENSP00000262418,9606.ENSP00000262426,9606.ENSP00000262450,9606.ENSP00000263181,9606.ENSP00000263341,9606.ENSP00000264664,9606.ENSP00000265441,…	SEMA4G,AURKA,RELB,HOXA6,DGAT2,IL12B,MAST1,APOE,PDE6A,ACSBG1,BCAR3,SGCA,SLC4A1,FOXF1,CHD5,KIF18A,IL1B,FGF10,WNT2,FGF7,REN,GPM6A,WNT3A,IRX6,KLF15,NELL1,NYAP1,PCSK9,SCG2,SLC26A5,ESCO2,LEP,LCE1D,GCNT4,PLD6,PSAPL1,GPR4,TSPEAR,PLXDC1,KRT79,BCAN,ALDH1A3,EVI2B,LCE3C,EDN3,FBXO40,SPAG17,HOXA9,UGT1A10,OCA2,DSG4,RXRG,HS3ST3B1,LAMC3,SBNO2,ROS1,LOR,HRNR,TUFT1,RBM20,WNT2B,PKHD1,CEP55,NOX1,SLC25A25,PPIL1,DES,SLC…
GO Process	GO:0032870	Cellular response to hormone stimulus	22	489	0.48	0.0208	9606.ENSP00000209728,9606.ENSP00000216180,9606.ENSP00000220809,9606.ENSP00000245919,9606.ENSP00000260502,9606.ENSP00000263026,9606.ENSP00000272190,9606.ENSP00000303208,9606.ENSP00000312652,9606.ENSP00000339933,9606.ENSP00000352900,9606.ENSP00000355893,9606.ENSP00000361202,9606.ENSP00000363643,9606.ENSP00000368411,9606.ENSP00000378408,9606.ENSP00000379204,9606.ENSP00000381333,9606.ENSP00000440864,…	CDC6,PNPLA3,PLAT,FOSB,BCAR3,EEF2K,REN,PCSK9,LEP,PKLR,RXRG,SLC30A10,IRS4,P2RY4,SCNN1D,GPT,BMP7,CRHR1,NR4A1,ATP1A3,ASIP,ZFP36
GO Process	GO:0046683	Response to organophosphorus	11	130	0.75	0.0208	9606.ENSP00000220809,9606.ENSP00000245919,9606.ENSP00000263026,9606.ENSP00000263341,9606.ENSP00000272190,9606.ENSP00000272602,9606.ENSP00000301149,9606.ENSP00000339933,9606.ENSP00000363643,9606.ENSP00000379097,9606.ENSP00000416193	PLAT,FOSB,EEF2K,IL1B,REN,CNGA3,GPD1,PKLR,P2RY4,AREG,P2RX6
GO Process	GO:1901700	Response to oxygen-containing compound	46	1547	0.3	0.0208	9606.ENSP00000209728,9606.ENSP00000216180,9606.ENSP00000216862,9606.ENSP00000220809,9606.ENSP00000228027,9606.ENSP00000231228,9606.ENSP00000245919,9606.ENSP00000251595,9606.ENSP00000252486,9606.ENSP00000260502,9606.ENSP00000263026,9606.ENSP00000263181,9606.ENSP00000263341,9606.ENSP00000264664,9606.ENSP00000265441,9606.ENSP00000272190,9606.ENSP00000272602,9606.ENSP00000284523,9606.ENSP00000296233,…	CDC6,PNPLA3,CYP24A1,PLAT,DGAT2,IL12B,FOSB,HBA2,APOE,BCAR3,EEF2K,KIF18A,IL1B,FGF10,WNT2,REN,CNGA3,WNT3A,KLF15,GPD1,PCSK9,SLC26A5,LEP,PKLR,HRH3,HOXA9,HTR3A,RXRG,SBNO2,SLC30A10,IRS4,P2RY4,SCNN1D,GPT,AREG,BMP7,CRHR1,RGS4,P2RX6,NTRK1,NR4A1,ATP1A3,LDLR,ZFP36,CCL3,HBB
GO Process	GO:0009888	Tissue development	49	1723	0.28	0.0210	9606.ENSP00000210633,9606.ENSP00000228027,9606.ENSP00000262426,9606.ENSP00000264664,9606.ENSP00000265441,9606.ENSP00000267843,9606.ENSP00000284523,9606.ENSP00000296233,9606.ENSP00000312652,9606.ENSP00000316737,9606.ENSP00000317027,9606.ENSP00000317445,9606.ENSP00000319744,9606.ENSP00000321987,9606.ENSP00000328358,9606.ENSP00000332256,9606.ENSP00000334644,9606.ENSP00000337128,9606.ENSP00000352785,…	SEMA4G,DGAT2,FOXF1,FGF10,WNT2,FGF7,WNT3A,KLF15,LEP,LCE1D,GCNT4,PSAPL1,GPR4,TSPEAR,KRT79,ALDH1A3,LCE3C,EDN3,DSG4,RXRG,HS3ST3B1,LAMC3,SBNO2,ROS1,LOR,HRNR,TUFT1,WNT2B,PKHD1,SLC25A25,TRIM15,HES5,LRP4,FLG2,COBL,AREG,BMP7,TNFSF11,RGS4,STRC,KRT3,NTRK1,HMGA2,NR4A1,KRT4,SEMA3B,CSMD1,TMC1,IL31RA
GO Process	GO:0071310	Cellular response to organic substance	55	2019	0.26	0.0210	9606.ENSP00000209728,9606.ENSP00000216180,9606.ENSP00000216862,9606.ENSP00000220809,9606.ENSP00000222115,9606.ENSP00000228027,9606.ENSP00000231228,9606.ENSP00000245919,9606.ENSP00000260502,9606.ENSP00000262426,9606.ENSP00000263026,9606.ENSP00000263181,9606.ENSP00000263341,9606.ENSP00000264664,9606.ENSP00000265441,9606.ENSP00000267843,9606.ENSP00000271835,9606.ENSP00000272190,9606.ENSP00000284523,…	CDC6,PNPLA3,CYP24A1,PLAT,HAS1,DGAT2,IL12B,FOSB,BCAR3,FOXF1,EEF2K,KIF18A,IL1B,FGF10,WNT2,FGF7,CRNN,REN,WNT3A,KLF15,GPD1,PCSK9,LEP,F3,PKLR,HRH3,HTR3A,CCL20,DSG4,RXRG,SBNO2,SLC30A10,IRS4,P2RY4,HES5,CNTFR,SCNN1D,TNFRSF4,FGFBP1,GPT,BMP7,CRHR1,TNFSF11,TMPRSS6,IFNE,MCF2,NTRK1,NR4A1,ATP1A3,LDLR,ASIP,ZFP36,CCL3,ABCG4,IL31RA
GO Process	GO:0050678	Regulation of epithelial cell proliferation	18	366	0.52	0.0252	9606.ENSP00000231228,9606.ENSP00000252486,9606.ENSP00000264664,9606.ENSP00000265441,9606.ENSP00000267843,9606.ENSP00000271835,9606.ENSP00000284523,9606.ENSP00000304133,9606.ENSP00000312652,9606.ENSP00000334145,9606.ENSP00000360158,9606.ENSP00000367714,9606.ENSP00000371770,9606.ENSP00000379097,9606.ENSP00000440864,9606.ENSP00000448220,9606.ENSP00000471239,9606.ENSP00000479617	IL12B,APOE,FGF10,WNT2,FGF7,CRNN,WNT3A,SCG2,LEP,F3,PKHD1,HES5,FGFBP1,AREG,NR4A1,KRT4,ZFP36,UHRF1
GO Process	GO:0006639	Acylglycerol metabolic process	9	95	0.8	0.0274	9606.ENSP00000216177,9606.ENSP00000216180,9606.ENSP00000228027,9606.ENSP00000252486,9606.ENSP00000303208,9606.ENSP00000328036,9606.ENSP00000336693,9606.ENSP00000406674,9606.ENSP00000421172	PNPLA5,PNPLA3,DGAT2,APOE,PCSK9,DGAT2L6,ABHD12B,MOGAT1,AWAT2
GO Process	GO:0014070	Response to organic cyclic compound	30	861	0.37	0.0274	9606.ENSP00000216180,9606.ENSP00000216862,9606.ENSP00000220809,9606.ENSP00000245919,9606.ENSP00000258873,9606.ENSP00000262426,9606.ENSP00000263026,9606.ENSP00000263181,9606.ENSP00000263341,9606.ENSP00000264664,9606.ENSP00000272190,9606.ENSP00000272602,9606.ENSP00000301149,9606.ENSP00000304783,9606.ENSP00000312652,9606.ENSP00000339933,9606.ENSP00000342560,9606.ENSP00000343619,9606.ENSP00000347754,…	PNPLA3,CYP24A1,PLAT,FOSB,ACSBG1,FOXF1,EEF2K,KIF18A,IL1B,FGF10,REN,CNGA3,GPD1,SLC26A5,LEP,PKLR,HRH3,HOXA9,HTR3A,RXRG,P2RY4,SCNN1D,AREG,BMP7,RGS4,P2RX6,IFNE,ATP1A3,ZFP36,CCL3
GO Process	GO:0014074	Response to purine-containing compound	11	145	0.7	0.0274	9606.ENSP00000220809,9606.ENSP00000245919,9606.ENSP00000263026,9606.ENSP00000263341,9606.ENSP00000272190,9606.ENSP00000272602,9606.ENSP00000301149,9606.ENSP00000339933,9606.ENSP00000363643,9606.ENSP00000379097,9606.ENSP00000416193	PLAT,FOSB,EEF2K,IL1B,REN,CNGA3,GPD1,PKLR,P2RY4,AREG,P2RX6
GO Process	GO:0042327	Positive regulation of phosphorylation	29	826	0.37	0.0274	9606.ENSP00000209728,9606.ENSP00000228534,9606.ENSP00000231228,9606.ENSP00000260502,9606.ENSP00000263341,9606.ENSP00000264664,9606.ENSP00000265148,9606.ENSP00000267843,9606.ENSP00000284523,9606.ENSP00000301149,9606.ENSP00000312652,9606.ENSP00000312995,9606.ENSP00000337128,9606.ENSP00000357494,9606.ENSP00000364976,9606.ENSP00000367714,9606.ENSP00000367888,9606.ENSP00000379097,9606.ENSP00000379204,…	CDC6,IL23A,IL12B,BCAR3,IL1B,FGF10,CENPE,FGF7,WNT3A,GPD1,LEP,CLSPN,EDN3,ROS1,CKS2,HES5,LRP4,AREG,BMP7,EPHB1,TNFSF11,TF,ADRA2C,IFNE,NTRK1,HMGA2,ADCYAP1,EPHB6,IL31RA
GO Process	GO:0048732	Gland development	19	419	0.48	0.0274	9606.ENSP00000216911,9606.ENSP00000262426,9606.ENSP00000264664,9606.ENSP00000265441,9606.ENSP00000267843,9606.ENSP00000284523,9606.ENSP00000303208,9606.ENSP00000317445,9606.ENSP00000332256,9606.ENSP00000343619,9606.ENSP00000343838,9606.ENSP00000363345,9606.ENSP00000369530,9606.ENSP00000378912,9606.ENSP00000379097,9606.ENSP00000379204,9606.ENSP00000381333,9606.ENSP00000381775,9606.ENSP00000489225	AURKA,FOXF1,FGF10,WNT2,FGF7,WNT3A,PCSK9,PSAPL1,ALDH1A3,HOXA9,UGT1A10,SLC46A2,ALOX15B,COBL,AREG,BMP7,CRHR1,TNFSF11,CSMD1
GO Process	GO:0071375	Cellular response to peptide hormone stimulus	14	240	0.59	0.0274	9606.ENSP00000209728,9606.ENSP00000216180,9606.ENSP00000220809,9606.ENSP00000260502,9606.ENSP00000263026,9606.ENSP00000303208,9606.ENSP00000312652,9606.ENSP00000339933,9606.ENSP00000355893,9606.ENSP00000361202,9606.ENSP00000368411,9606.ENSP00000378408,9606.ENSP00000381333,9606.ENSP00000440864	CDC6,PNPLA3,PLAT,BCAR3,EEF2K,PCSK9,LEP,PKLR,SLC30A10,IRS4,SCNN1D,GPT,CRHR1,NR4A1
GO Process	GO:0071495	Cellular response to endogenous stimulus	35	1103	0.33	0.0274	9606.ENSP00000209728,9606.ENSP00000216180,9606.ENSP00000220809,9606.ENSP00000222115,9606.ENSP00000245919,9606.ENSP00000260502,9606.ENSP00000263026,9606.ENSP00000264664,9606.ENSP00000265441,9606.ENSP00000267843,9606.ENSP00000272190,9606.ENSP00000296233,9606.ENSP00000301149,9606.ENSP00000303208,9606.ENSP00000312652,9606.ENSP00000339933,9606.ENSP00000342560,9606.ENSP00000347754,9606.ENSP00000352785,…	CDC6,PNPLA3,PLAT,HAS1,FOSB,BCAR3,EEF2K,FGF10,WNT2,FGF7,REN,KLF15,GPD1,PCSK9,LEP,PKLR,HRH3,HTR3A,DSG4,RXRG,SLC30A10,IRS4,P2RY4,HES5,SCNN1D,FGFBP1,GPT,BMP7,CRHR1,TMPRSS6,NTRK1,NR4A1,ATP1A3,ASIP,ZFP36
GO Process	GO:1901653	Cellular response to peptide	16	302	0.55	0.0274	9606.ENSP00000209728,9606.ENSP00000216180,9606.ENSP00000220809,9606.ENSP00000260502,9606.ENSP00000263026,9606.ENSP00000296233,9606.ENSP00000303208,9606.ENSP00000312652,9606.ENSP00000339933,9606.ENSP00000355893,9606.ENSP00000361202,9606.ENSP00000368411,9606.ENSP00000378408,9606.ENSP00000381333,9606.ENSP00000440864,9606.ENSP00000444688	CDC6,PNPLA3,PLAT,BCAR3,EEF2K,KLF15,PCSK9,LEP,PKLR,SLC30A10,IRS4,SCNN1D,GPT,CRHR1,NR4A1,ATP1A3
GO Process	GO:0043434	Response to peptide hormone	17	355	0.5	0.0310	9606.ENSP00000209728,9606.ENSP00000216180,9606.ENSP00000220809,9606.ENSP00000260502,9606.ENSP00000263026,9606.ENSP00000296233,9606.ENSP00000303208,9606.ENSP00000312652,9606.ENSP00000339933,9606.ENSP00000355893,9606.ENSP00000361202,9606.ENSP00000368411,9606.ENSP00000378408,9606.ENSP00000379097,9606.ENSP00000379204,9606.ENSP00000381333,9606.ENSP00000440864	CDC6,PNPLA3,PLAT,BCAR3,EEF2K,KLF15,PCSK9,LEP,PKLR,SLC30A10,IRS4,SCNN1D,GPT,AREG,BMP7,CRHR1,NR4A1
GO Process	GO:0000003	Reproduction	43	1514	0.28	0.0333	9606.ENSP00000216911,9606.ENSP00000220809,9606.ENSP00000231228,9606.ENSP00000244573,9606.ENSP00000245919,9606.ENSP00000258873,9606.ENSP00000262300,9606.ENSP00000262450,9606.ENSP00000262643,9606.ENSP00000263181,9606.ENSP00000263341,9606.ENSP00000264664,9606.ENSP00000265441,9606.ENSP00000272190,9606.ENSP00000309052,9606.ENSP00000312652,9606.ENSP00000317177,9606.ENSP00000317445,9606.ENSP00000332983,…	AURKA,PLAT,IL12B,H1-1,FOSB,ACSBG1,PKMYT1,CHD5,CCNE1,KIF18A,IL1B,FGF10,WNT2,REN,CATSPER1,LEP,PLD6,PSAPL1,WBP2NL,SPAG17,HOXA9,MAK,OCA2,ROS1,WNT2B,WFDC2,SPIN4,CKS2,CNTFR,ALOX15B,PNLDC1,AREG,BMP7,CRHR1,TDRD12,TBATA,NTRK1,SLC2A14,ADCYAP1,NPAS1,DNAH11,CSMD1,TEX15
GO Process	GO:0009719	Response to endogenous stimulus	40	1363	0.29	0.0333	9606.ENSP00000209728,9606.ENSP00000216180,9606.ENSP00000220809,9606.ENSP00000222115,9606.ENSP00000245919,9606.ENSP00000258873,9606.ENSP00000260502,9606.ENSP00000263026,9606.ENSP00000264664,9606.ENSP00000265441,9606.ENSP00000267843,9606.ENSP00000272190,9606.ENSP00000272602,9606.ENSP00000296233,9606.ENSP00000301149,9606.ENSP00000303208,9606.ENSP00000304783,9606.ENSP00000312652,9606.ENSP00000339933,…	CDC6,PNPLA3,PLAT,HAS1,FOSB,ACSBG1,BCAR3,EEF2K,FGF10,WNT2,FGF7,REN,CNGA3,KLF15,GPD1,PCSK9,SLC26A5,LEP,PKLR,HRH3,HTR3A,DSG4,RXRG,SLC30A10,IRS4,P2RY4,HES5,SCNN1D,FGFBP1,GPT,AREG,BMP7,CRHR1,TMPRSS6,NTRK1,NR4A1,ATP1A3,LDLR,ASIP,ZFP36
GO Process	GO:0009725	Response to hormone	27	762	0.37	0.0333	9606.ENSP00000209728,9606.ENSP00000216180,9606.ENSP00000220809,9606.ENSP00000245919,9606.ENSP00000258873,9606.ENSP00000260502,9606.ENSP00000263026,9606.ENSP00000272190,9606.ENSP00000272602,9606.ENSP00000296233,9606.ENSP00000303208,9606.ENSP00000304783,9606.ENSP00000312652,9606.ENSP00000339933,9606.ENSP00000352900,9606.ENSP00000355893,9606.ENSP00000361202,9606.ENSP00000363643,9606.ENSP00000368411,…	CDC6,PNPLA3,PLAT,FOSB,ACSBG1,BCAR3,EEF2K,REN,CNGA3,KLF15,PCSK9,SLC26A5,LEP,PKLR,RXRG,SLC30A10,IRS4,P2RY4,SCNN1D,GPT,AREG,BMP7,CRHR1,NR4A1,ATP1A3,ASIP,ZFP36
GO Process	GO:0030154	Cell differentiation	80	3507	0.18	0.0350	9606.ENSP00000210633,9606.ENSP00000216180,9606.ENSP00000216862,9606.ENSP00000216911,9606.ENSP00000221452,9606.ENSP00000231228,9606.ENSP00000252486,9606.ENSP00000262418,9606.ENSP00000262426,9606.ENSP00000262450,9606.ENSP00000263341,9606.ENSP00000264664,9606.ENSP00000265441,9606.ENSP00000267843,9606.ENSP00000272190,9606.ENSP00000280187,9606.ENSP00000284523,9606.ENSP00000290552,9606.ENSP00000296233,…	SEMA4G,PNPLA3,CYP24A1,AURKA,RELB,IL12B,APOE,SLC4A1,FOXF1,CHD5,IL1B,FGF10,WNT2,FGF7,REN,GPM6A,WNT3A,IRX6,KLF15,NELL1,NYAP1,PCSK9,ESCO2,CATSPER1,ELF5,LEP,LCE1D,PLD6,PSAPL1,GPR4,KRT79,EVI2B,LCE3C,EDN3,FBXO40,SPAG17,MAK,OCA2,SYT17,DSG4,RXRG,LAMC3,SBNO2,NR1I3,ROS1,LOR,HRNR,WNT2B,PKHD1,TRIM15,HES5,LRP4,RP1L1,COBL,AREG,BMP7,EPHB1,TNFSF11,TF,TDRD12,TBATA,STRC,KRT3,IFNE,MCF2,NTRK1,HMGA2,NR4A1,SLC2A14,KRT4…
GO Process	GO:0001936	Regulation of endothelial cell proliferation	10	138	0.68	0.0421	9606.ENSP00000231228,9606.ENSP00000252486,9606.ENSP00000264664,9606.ENSP00000265441,9606.ENSP00000267843,9606.ENSP00000304133,9606.ENSP00000312652,9606.ENSP00000334145,9606.ENSP00000371770,9606.ENSP00000440864	IL12B,APOE,FGF10,WNT2,FGF7,SCG2,LEP,F3,FGFBP1,NR4A1
GO Process	GO:0022414	Reproductive process	42	1504	0.27	0.0497	9606.ENSP00000216911,9606.ENSP00000220809,9606.ENSP00000244573,9606.ENSP00000245919,9606.ENSP00000258873,9606.ENSP00000262300,9606.ENSP00000262450,9606.ENSP00000262643,9606.ENSP00000263181,9606.ENSP00000263341,9606.ENSP00000264664,9606.ENSP00000265441,9606.ENSP00000272190,9606.ENSP00000309052,9606.ENSP00000312652,9606.ENSP00000317177,9606.ENSP00000317445,9606.ENSP00000332983,9606.ENSP00000337804,…	AURKA,PLAT,H1-1,FOSB,ACSBG1,PKMYT1,CHD5,CCNE1,KIF18A,IL1B,FGF10,WNT2,REN,CATSPER1,LEP,PLD6,PSAPL1,WBP2NL,SPAG17,HOXA9,MAK,OCA2,ROS1,WNT2B,WFDC2,SPIN4,CKS2,CNTFR,ALOX15B,PNLDC1,AREG,BMP7,CRHR1,TDRD12,TBATA,NTRK1,SLC2A14,ADCYAP1,NPAS1,DNAH11,CSMD1,TEX15
Reactome	HSA-1482883	Acyl chain remodeling of DAG and TAG	4	7	1.58	0.0322	9606.ENSP00000216180,9606.ENSP00000228027,9606.ENSP00000328036,9606.ENSP00000421172	PNPLA3,DGAT2,DGAT2L6,AWAT2
Monarch	EFO:0010576	Liver fibrosis measurement	8	39	1.14	0.0048	9606.ENSP00000216180,9606.ENSP00000252486,9606.ENSP00000260502,9606.ENSP00000278840,9606.ENSP00000303208,9606.ENSP00000322229,9606.ENSP00000333300,9606.ENSP00000454071	PNPLA3,APOE,BCAR3,FADS2,PCSK9,FADS1,HSD17B13,LDLR
COMPARTMENTS	GOCC:0005576	Extracellular region	59	2079	0.28	0.0035	9606.ENSP00000209728,9606.ENSP00000216241,9606.ENSP00000220809,9606.ENSP00000228534,9606.ENSP00000231228,9606.ENSP00000244537,9606.ENSP00000251595,9606.ENSP00000252486,9606.ENSP00000260118,9606.ENSP00000262418,9606.ENSP00000263341,9606.ENSP00000264664,9606.ENSP00000265148,9606.ENSP00000265441,9606.ENSP00000267843,9606.ENSP00000269593,9606.ENSP00000271638,9606.ENSP00000272190,9606.ENSP00000284523,…	CDC6,CHADL,PLAT,IL23A,IL12B,H4C6,HBA2,APOE,GGH,SLC4A1,IL1B,FGF10,CENPE,WNT2,FGF7,IGFBP4,S100A11,REN,WNT3A,PGLYRP2,EDIL3,PSCA,PCSK9,SCG2,KLK10,LEP,FDCSP,PLXDC1,BCAN,F3,EDN3,MAPK15,PRODH,CCL20,LAMC3,VNN1,TUFT1,WNT2B,WFDC2,ANGPTL7,CNTFR,SERPINB1,FGFBP1,FLG2,GPT,ADM2,AREG,BMP7,MUC16,TNFSF11,TMPRSS6,TF,LDLR,ASIP,ADCYAP1,KLK13,CCL3,HBB,OTOA
[truncated: 7 more rows]
